# Supplementary material for: A cytosolic surveillance mechanism activates the mitochondrial UPR
Source: Nature. 2023 Jun 7;618(7966):849–54. doi: 10.1038/s41586-023-06142-0 (PMC10284689; doi:10.1038/s41586-023-06142-0)
Supplement: Supplementary file 4 — rlog normalized transcriptomics of 3-h GTPP treatment. [file 41586_2023_6142_MOESM4_ESM.xlsx]

## Sheet: Supplementary Table 1
GeneName	DMSO_rep1	DMSO_rep2	DMSO_rep3	GTPP1h_rep1	GTPP1h_rep2	GTPP1h_rep3	GTPP2h_rep1	GTPP2h_rep2	GTPP2h_rep3	GTPP3h_rep1	GTPP3h_rep2	GTPP3h_rep3
A1BG	-1.25	-1.25	-1.24	-1.25	-1.25	-1.25	-1.25	-1.25	-1.25	-1.25	-1.25	-1.25
A1BG-AS1	0.43	0.44	0.49	0.44	0.44	0.43	0.43	0.44	0.44	0.45	0.47	0.43
A2M	6.08	6.14	6.08	6.06	6.12	6.06	6.1	6.06	6.05	6.02	6.05	6.07
A2M-AS1	1.66	1.66	1.65	1.65	1.64	1.67	1.66	1.67	1.67	1.66	1.65	1.7
A2ML1-AS1	-1.73	-1.73	-1.73	-1.73	-1.73	-1.73	-1.73	-1.73	-1.73	-1.73	-1.73	-1.73
A2MP1	-1.25	-1.25	-1.25	-1.25	-1.25	-1.25	-1.25	-1.25	-1.25	-1.25	-1.25	-1.25
A4GALT	6.12	6.06	6.15	6.02	6	6.08	6.09	6.09	6.15	6.06	6.13	5.95
AAAS	7.53	7.59	7.61	7.53	7.57	7.53	7.5	7.42	7.53	7.5	7.5	7.52
AACS	5.19	5.29	5.18	5.2	5.24	5.23	5.22	5.22	5.18	5.16	5.2	5.22
AADACP1	-1.01	-1.01	-1	-1.01	-1	-1.01	-1	-1	-1.01	-0.99	-1.01	-1.01
AADAT	5.15	5.02	5.01	5.09	4.95	5.04	5.03	5.04	5.04	4.99	5.01	5.04
AAGAB	6.71	6.7	6.72	6.67	6.59	6.62	6.61	6.81	6.69	6.75	6.77	6.69
AAK1	6.56	6.58	6.51	6.51	6.59	6.56	6.64	6.62	6.73	6.62	6.64	6.78
AAMDC	5.9	5.89	5.88	5.95	5.98	5.82	5.87	5.82	5.78	5.84	5.8	5.87
AAMP	8.89	8.98	8.84	8.86	8.7	8.85	8.73	8.84	8.8	8.83	8.86	8.72
AAR2	7.22	7.26	7.16	7.28	7.19	7.31	7.2	7.24	7.25	7.18	7.26	7.21
AARS1	7.56	7.59	7.47	7.56	7.6	7.55	7.56	7.65	7.6	7.65	7.71	7.76
AARS2	5.26	5.26	5.25	5.26	5.3	5.22	5.2	5.16	5.23	5.25	5.28	5.23
AARSD1	3.18	3.19	3.21	3.17	3.2	3.19	3.15	3.2	3.18	3.22	3.22	3.23
AASDH	4.73	4.76	4.85	4.82	4.73	4.7	4.81	4.75	4.81	4.87	4.86	4.91
AASDHPPT	7.68	7.77	7.75	7.7	7.79	7.68	7.82	7.6	7.76	7.68	7.78	7.67
AASS	4.92	4.88	4.91	4.92	4.87	4.94	4.88	4.88	4.85	4.89	4.98	4.92
AATBC	-1.48	-1.49	-1.49	-1.49	-1.49	-1.49	-1.49	-1.49	-1.49	-1.49	-1.49	-1.49
AATF	9.11	9.01	9.04	9.01	9.05	9.17	9	9.15	8.98	9.16	9.11	8.99
AATK	2.79	2.8	2.79	2.82	2.78	2.82	2.8	2.8	2.77	2.79	2.84	2.83
ABALON	0.4	0.39	0.4	0.4	0.42	0.4	0.4	0.39	0.4	0.41	0.39	0.39
ABCA1	1.62	1.66	1.62	1.65	1.64	1.68	1.65	1.61	1.61	1.61	1.62	1.62
ABCA10	-1.25	-1.25	-1.25	-1.25	-1.25	-1.25	-1.24	-1.25	-1.25	-1.25	-1.25	-1.25
ABCA11P	1.75	1.73	1.74	1.77	1.77	1.77	1.75	1.76	1.74	1.73	1.8	1.74
ABCA17P	1.85	1.84	1.83	1.85	1.86	1.81	1.84	1.82	1.83	1.83	1.82	1.81
ABCA2	5.52	5.41	5.51	5.52	5.5	5.44	5.49	5.49	5.46	5.46	5.47	5.55
ABCA3	3.51	3.57	3.55	3.51	3.48	3.54	3.5	3.56	3.52	3.51	3.51	3.52
ABCA4	0.87	0.86	0.87	0.86	0.85	0.85	0.87	0.85	0.86	0.87	0.88	0.86
ABCA5	2.96	2.94	2.94	2.98	2.95	2.94	3	2.97	2.97	2.97	3	2.95
ABCA7	7.17	7.05	7.16	7.27	7.24	7.08	7.12	7.17	7.05	7.05	7.08	7.08
ABCA8	2.26	2.26	2.26	2.24	2.25	2.28	2.3	2.29	2.25	2.26	2.3	2.29
ABCB1	2.88	2.87	2.84	2.83	2.86	2.81	2.88	2.8	2.86	2.8	2.87	2.85
ABCB10	5.24	5.22	5.22	5.23	5.13	5.23	5.18	5.22	5.21	5.15	5.15	5.16
ABCB6	-0.79	-0.81	-0.8	-0.8	-0.81	-0.81	-0.8	-0.81	-0.81	-0.79	-0.81	-0.81
ABCB7	6.69	6.7	6.76	6.67	6.77	6.63	6.65	6.67	6.63	6.59	6.57	6.7
ABCB8	5.41	5.29	5.36	5.4	5.42	5.41	5.39	5.31	5.31	5.3	5.33	5.31
ABCB9	3.75	3.81	3.77	3.81	3.81	3.79	3.75	3.78	3.74	3.82	3.78	3.8
ABCC1	6.65	6.5	6.67	6.57	6.57	6.66	6.66	6.57	6.57	6.6	6.52	6.64
ABCC10	4.07	4.07	4.12	4.11	4.14	4.08	4.05	4.09	4.02	4.01	4.06	4.06
ABCC11	0.1	0.1	0.11	0.12	0.11	0.12	0.11	0.1	0.13	0.12	0.11	0.1
ABCC2	0.99	1.01	0.99	0.97	1.01	1	0.98	0.98	1	0.98	0.97	0.99
ABCC3	5.84	5.85	5.92	5.92	5.92	5.91	5.79	5.88	5.82	5.95	5.84	5.85
ABCC4	6.6	6.52	6.54	6.6	6.67	6.62	6.63	6.7	6.61	6.6	6.49	6.57
ABCC5	5.62	5.7	5.66	5.65	5.69	5.67	5.69	5.71	5.69	5.62	5.58	5.64
ABCC6	-1.02	-1.02	-1.02	-1.01	-1.01	-1.01	-1.02	-1.01	-1.02	-1	-1.02	-1.02
ABCC6P2	-1.49	-1.49	-1.49	-1.49	-1.48	-1.49	-1.49	-1.49	-1.49	-1.49	-1.49	-1.49
ABCC8	-0.43	-0.43	-0.44	-0.43	-0.43	-0.43	-0.44	-0.44	-0.43	-0.44	-0.43	-0.42
ABCD1	6.64	6.71	6.63	6.75	6.8	6.69	6.69	6.64	6.57	6.58	6.66	6.6
ABCD2	-1.97	-1.97	-1.97	-1.97	-1.97	-1.97	-1.97	-1.97	-1.97	-1.97	-1.97	-1.97
ABCD3	7.28	7.27	7.35	7.37	7.24	7.34	7.33	7.14	7.26	7.17	7.21	7.19
ABCD4	5.57	5.54	5.63	5.56	5.53	5.57	5.52	5.6	5.64	5.62	5.57	5.55
ABCE1	8.61	8.65	8.71	8.61	8.72	8.62	8.48	8.47	8.4	8.45	8.24	8.19
ABCF1	9.49	9.47	9.53	9.36	9.52	9.56	9.52	9.55	9.28	9.58	9.45	9.51
ABCF2	8.09	8.14	8.05	8.11	8.15	8.05	8.08	8.13	8.13	7.97	8.07	8.09
ABCF3	6.65	6.64	6.65	6.6	6.75	6.62	6.52	6.73	6.72	6.66	6.65	6.67
ABCG1	4.21	4.22	4.22	4.2	4.22	4.19	4.14	4.26	4.16	4.21	4.21	4.2
ABCG2	1.63	1.68	1.66	1.63	1.66	1.65	1.65	1.67	1.65	1.66	1.63	1.63
ABCG8	-1.73	-1.73	-1.73	-1.73	-1.73	-1.72	-1.73	-1.73	-1.73	-1.73	-1.73	-1.73
ABHD1	1.1	1.1	1.14	1.1	1.1	1.13	1.12	1.11	1.12	1.11	1.12	1.09
ABHD10	6.44	6.45	6.54	6.4	6.36	6.53	6.42	6.49	6.5	6.5	6.44	6.36
ABHD11	5.91	5.98	5.95	5.9	5.92	5.91	5.97	5.93	6.06	5.96	5.94	5.91
ABHD11-AS1	-0.14	-0.13	-0.15	-0.14	-0.14	-0.15	-0.14	-0.13	-0.14	-0.14	-0.14	-0.15
ABHD12	7.05	6.93	7	6.98	6.92	7.07	6.95	6.87	6.91	6.91	6.9	6.76
ABHD12B	-1.73	-1.73	-1.73	-1.73	-1.73	-1.73	-1.73	-1.73	-1.73	-1.73	-1.73	-1.73
ABHD13	6.6	6.62	6.7	6.67	6.67	6.67	6.57	6.67	6.7	6.75	6.68	6.76
ABHD14A	7.39	7.4	7.48	7.4	7.33	7.34	7.25	7.33	7.3	7.23	7.26	7.27
ABHD14A-ACY1	-0.04	-0.03	-0.03	-0.03	-0.02	-0.03	-0.03	-0.02	-0.03	-0.03	-0.03	-0.02
ABHD14B	5.98	6.02	5.92	6	5.96	6.1	5.93	6.06	6.06	5.97	5.91	5.99
ABHD15	4.23	4.34	4.24	4.26	4.32	4.31	4.25	4.3	4.24	4.27	4.26	4.3
ABHD15-AS1	-1.73	-1.73	-1.73	-1.73	-1.73	-1.73	-1.73	-1.73	-1.73	-1.73	-1.73	-1.73
ABHD16A	-1.49	-1.49	-1.49	-1.48	-1.49	-1.49	-1.49	-1.49	-1.49	-1.49	-1.49	-1.49
ABHD17A	5.86	5.88	5.92	5.95	5.92	5.87	6	5.85	5.93	5.88	6.01	5.83
ABHD17AP3	-1.73	-1.73	-1.73	-1.73	-1.73	-1.73	-1.73	-1.72	-1.73	-1.73	-1.73	-1.73
ABHD17B	5.6	5.62	5.68	5.62	5.62	5.64	5.65	5.69	5.67	5.7	5.72	5.77
ABHD17C	5.19	5.32	5.25	5.25	5.21	5.25	5.3	5.28	5.24	5.24	5.2	5.21
ABHD18	4.48	4.47	4.51	4.47	4.53	4.39	4.48	4.53	4.53	4.5	4.46	4.49
ABHD2	5.91	5.93	5.92	5.89	5.93	6.01	5.94	5.96	5.94	5.96	5.96	6.05
ABHD3	5.85	5.83	6	5.89	5.86	5.96	5.89	5.95	5.89	6.03	6.04	5.92
ABHD4	6.09	6.14	6.08	6.17	6.12	6.18	6.1	6.19	6.18	6.17	6.21	6.12
ABHD5	7.41	7.4	7.4	7.34	7.4	7.4	7.41	7.52	7.45	7.3	7.46	7.51
ABHD6	5.5	5.45	5.43	5.46	5.41	5.54	5.37	5.45	5.5	5.42	5.37	5.45
ABHD8	4.11	4.04	4.13	4.12	4.13	4.14	4.1	4.07	4.14	4.07	4.08	4.04
ABI1	6.57	6.55	6.6	6.68	6.52	6.6	6.65	6.62	6.69	6.54	6.61	6.62
ABI2	7.42	7.48	7.49	7.49	7.43	7.46	7.55	7.44	7.42	7.53	7.48	7.52
ABI3BP	-1.73	-1.73	-1.73	-1.73	-1.73	-1.73	-1.73	-1.73	-1.72	-1.73	-1.73	-1.73
ABITRAM	6.86	6.78	6.77	6.9	6.76	6.82	6.81	6.87	6.88	6.84	6.9	6.7
ABL1	7.1	7.23	7.09	7.15	7.19	7.29	7.31	7.17	7.27	7.3	7.33	7.46
ABL2	6.72	6.66	6.64	6.67	6.73	6.75	6.84	6.77	6.8	6.97	6.96	7.09
ABLIM1	7.97	8.02	7.95	8.05	8.08	8.09	7.99	8.07	8.01	8.09	7.99	7.97
ABLIM2	-0.3	-0.28	-0.29	-0.28	-0.3	-0.29	-0.3	-0.28	-0.3	-0.29	-0.3	-0.29
ABLIM3	2.02	1.99	2.03	1.99	2	2.01	2.01	2.03	2.01	2.01	2	2
ABR	5.44	5.54	5.54	5.52	5.51	5.5	5.49	5.47	5.61	5.62	5.52	5.5
ABRACL	6.87	6.86	6.85	6.89	6.73	6.77	6.7	6.69	6.75	6.76	6.7	6.68
ABRAXAS1	5.21	5.18	5.14	5.16	5.16	5.16	5.13	5.12	5.22	5.16	5.1	5.12
ABRAXAS2	6.29	6.36	6.34	6.31	6.33	6.4	6.45	6.52	6.49	6.47	6.45	6.49
ABT1	6.87	6.99	6.89	7.03	6.87	6.88	6.84	6.87	6.88	6.83	6.87	6.79
ABTB1	3.85	3.78	3.81	3.84	3.77	3.82	3.76	3.82	3.87	3.75	3.83	3.79
ABTB2	4.79	4.8	4.89	4.86	4.83	4.93	4.92	4.87	4.91	4.92	4.96	4.87
AC000032.1	-1.73	-1.73	-1.73	-1.73	-1.73	-1.73	-1.73	-1.73	-1.73	-1.73	-1.73	-1.73
AC000035.1	-0.77	-0.75	-0.76	-0.76	-0.77	-0.76	-0.77	-0.77	-0.77	-0.76	-0.76	-0.77
AC000065.1	-1.73	-1.73	-1.73	-1.73	-1.73	-1.73	-1.73	-1.73	-1.73	-1.73	-1.73	-1.73
AC000065.2	-0.3	-0.29	-0.3	-0.29	-0.3	-0.28	-0.29	-0.3	-0.3	-0.28	-0.29	-0.3
AC000068.1	1.09	1.08	1.08	1.1	1.09	1.11	1.13	1.08	1.08	1.08	1.1	1.07
AC000068.2	-0.59	-0.57	-0.58	-0.58	-0.58	-0.58	-0.58	-0.59	-0.59	-0.59	-0.59	-0.58
AC000068.3	-1.97	-1.97	-1.97	-1.97	-1.97	-1.97	-1.97	-1.97	-1.97	-1.97	-1.97	-1.97
AC000072.1	-1.97	-1.97	-1.97	-1.97	-1.97	-1.97	-1.97	-1.97	-1.97	-1.97	-1.97	-1.97
AC000082.1	-1.73	-1.73	-1.73	-1.73	-1.73	-1.73	-1.73	-1.73	-1.73	-1.73	-1.73	-1.73
AC000089.1	1.8	1.81	1.8	1.79	1.8	1.79	1.81	1.77	1.78	1.81	1.78	1.81
AC000123.1	-1.97	-1.97	-1.97	-1.97	-1.97	-1.97	-1.97	-1.97	-1.97	-1.97	-1.97	-1.97
AC000123.2	1.29	1.29	1.3	1.28	1.28	1.3	1.28	1.31	1.3	1.29	1.27	1.28
AC000123.3	0.65	0.66	0.68	0.66	0.67	0.66	0.65	0.65	0.67	0.66	0.66	0.66
AC000403.1	1.25	1.25	1.24	1.23	1.25	1.27	1.25	1.24	1.24	1.26	1.24	1.24
AC001226.1	-1.97	-1.97	-1.97	-1.97	-1.97	-1.97	-1.97	-1.97	-1.97	-1.97	-1.97	-1.97
AC001226.2	-1.25	-1.25	-1.25	-1.25	-1.25	-1.25	-1.25	-1.25	-1.25	-1.25	-1.25	-1.24
AC002044.1	2.28	2.29	2.31	2.28	2.28	2.26	2.27	2.29	2.33	2.28	2.29	2.29
AC002044.2	0.47	0.45	0.46	0.45	0.46	0.47	0.47	0.47	0.45	0.47	0.46	0.48
AC002044.3	-1.97	-1.97	-1.97	-1.97	-1.97	-1.97	-1.97	-1.97	-1.97	-1.97	-1.97	-1.97
AC002056.1	0.67	0.67	0.69	0.71	0.68	0.7	0.67	0.71	0.68	0.67	0.67	0.7
AC002059.1	-1.97	-1.97	-1.97	-1.97	-1.97	-1.97	-1.97	-1.97	-1.97	-1.97	-1.97	-1.97
AC002064.3	-1.49	-1.49	-1.48	-1.49	-1.49	-1.49	-1.49	-1.49	-1.49	-1.49	-1.49	-1.49
AC002066.1	-1.49	-1.49	-1.49	-1.49	-1.49	-1.49	-1.49	-1.49	-1.49	-1.49	-1.49	-1.48
AC002069.2	-1.02	-1.05	-1.05	-1.05	-1.05	-1.04	-1.05	-1.05	-1.05	-1.05	-1.04	-1.04
AC002070.1	-1.97	-1.97	-1.97	-1.97	-1.97	-1.97	-1.97	-1.97	-1.97	-1.97	-1.97	-1.97
AC002075.2	5.72	5.65	5.73	5.73	5.57	5.74	5.66	5.67	5.65	5.65	5.57	5.61
AC002076.1	2.4	2.44	2.44	2.43	2.39	2.4	2.42	2.43	2.45	2.41	2.39	2.42
AC002076.2	-1.49	-1.49	-1.49	-1.49	-1.49	-1.49	-1.49	-1.49	-1.49	-1.49	-1.49	-1.49
AC002094.2	1.14	1.16	1.17	1.16	1.14	1.15	1.16	1.16	1.14	1.16	1.13	1.16
AC002094.4	-1.25	-1.25	-1.25	-1.24	-1.25	-1.25	-1.25	-1.25	-1.25	-1.25	-1.25	-1.25
AC002116.2	2.12	2.12	2.09	2.13	2.11	2.13	2.1	2.13	2.11	2.1	2.14	2.11
AC002128.1	-1.97	-1.97	-1.97	-1.97	-1.97	-1.97	-1.97	-1.97	-1.97	-1.97	-1.97	-1.97
AC002310.1	4.03	4	4	3.95	3.99	4.04	3.98	4	3.98	3.97	3.99	4.04
AC002310.2	0.58	0.55	0.57	0.55	0.56	0.57	0.55	0.57	0.56	0.57	0.58	0.57
AC002310.5	-1.48	-1.49	-1.49	-1.49	-1.49	-1.49	-1.49	-1.49	-1.49	-1.49	-1.49	-1.49
AC002347.2	0.09	0.09	0.12	0.09	0.09	0.09	0.09	0.09	0.09	0.09	0.09	0.11
AC002350.2	0.81	0.78	0.8	0.8	0.8	0.78	0.79	0.79	0.81	0.8	0.8	0.81
AC002378.1	-1.49	-1.49	-1.49	-1.49	-1.49	-1.49	-1.49	-1.49	-1.49	-1.49	-1.49	-1.49
AC002381.1	-1.73	-1.73	-1.73	-1.73	-1.73	-1.73	-1.73	-1.73	-1.73	-1.73	-1.73	-1.73
AC002398.1	-0.6	-0.6	-0.61	-0.6	-0.6	-0.61	-0.61	-0.6	-0.59	-0.6	-0.61	-0.61
AC002451.1	-1.03	-1.03	-1.03	-1.03	-1.03	-1.03	-1.02	-1.01	-1.02	-1.02	-1.03	-1.02
AC002456.1	1.1	1.08	1.09	1.08	1.12	1.1	1.12	1.09	1.08	1.08	1.07	1.07
AC002463.1	-0.27	-0.28	-0.29	-0.29	-0.29	-0.29	-0.28	-0.28	-0.28	-0.29	-0.26	-0.28
AC002467.1	3.1	3.15	3.12	3.1	3.13	3.09	3.14	3.11	3.14	3.18	3.1	3.16
AC002470.1	-0.26	-0.25	-0.25	-0.24	-0.24	-0.26	-0.25	-0.26	-0.25	-0.24	-0.26	-0.26
AC002472.2	-1.97	-1.97	-1.97	-1.97	-1.97	-1.97	-1.97	-1.97	-1.97	-1.97	-1.97	-1.97
AC002543.1	-1.73	-1.73	-1.72	-1.73	-1.73	-1.73	-1.73	-1.73	-1.73	-1.73	-1.73	-1.73
AC002545.1	0.17	0.17	0.17	0.18	0.17	0.19	0.17	0.18	0.19	0.17	0.18	0.17
AC002550.1	0.71	0.73	0.73	0.74	0.71	0.72	0.71	0.71	0.72	0.72	0.73	0.74
AC002550.2	1.09	1.11	1.11	1.12	1.14	1.11	1.12	1.11	1.09	1.13	1.1	1.1
AC002551.1	-1.73	-1.73	-1.73	-1.73	-1.73	-1.73	-1.73	-1.73	-1.73	-1.73	-1.73	-1.73
AC002553.1	-0.04	-0.05	-0.05	-0.04	-0.04	-0.05	-0.04	-0.04	-0.03	-0.04	-0.05	-0.01
AC002553.2	-0.62	-0.6	-0.61	-0.61	-0.61	-0.61	-0.61	-0.6	-0.61	-0.61	-0.6	-0.61
AC002558.1	0.41	0.39	0.39	0.41	0.4	0.39	0.4	0.4	0.41	0.4	0.43	0.41
AC002558.2	-1.25	-1.25	-1.25	-1.25	-1.25	-1.24	-1.25	-1.25	-1.25	-1.25	-1.25	-1.25
AC002558.3	1.4	1.38	1.4	1.41	1.4	1.39	1.43	1.38	1.38	1.4	1.38	1.41
AC002984.1	-1.97	-1.97	-1.97	-1.97	-1.97	-1.97	-1.97	-1.97	-1.97	-1.97	-1.97	-1.97
AC003005.2	-1.49	-1.49	-1.49	-1.49	-1.49	-1.49	-1.49	-1.49	-1.49	-1.49	-1.49	-1.49
AC003080.1	-1.73	-1.73	-1.73	-1.73	-1.73	-1.73	-1.73	-1.73	-1.73	-1.73	-1.73	-1.73
AC003086.1	-1.97	-1.97	-1.97	-1.97	-1.97	-1.97	-1.97	-1.97	-1.97	-1.97	-1.97	-1.97
AC003101.1	-1.97	-1.97	-1.97	-1.97	-1.97	-1.97	-1.97	-1.97	-1.97	-1.97	-1.97	-1.97
AC003101.2	-0.03	-0.03	-0.04	-0.03	-0.01	-0.02	-0.04	-0.02	-0.03	-0.04	-0.04	-0.03
AC003102.1	0.74	0.71	0.71	0.7	0.69	0.7	0.7	0.7	0.73	0.69	0.7	0.7
AC003681.1	1.52	1.52	1.5	1.52	1.53	1.53	1.53	1.53	1.52	1.51	1.55	1.51
AC003956.1	-0.84	-0.85	-0.85	-0.85	-0.85	-0.83	-0.85	-0.85	-0.84	-0.84	-0.85	-0.85
AC003965.1	1.02	1.06	1.01	1.04	1.03	1.03	1.02	1.04	1.02	1.05	1.01	1.03
AC003986.2	-1.97	-1.97	-1.97	-1.97	-1.97	-1.97	-1.97	-1.97	-1.97	-1.97	-1.97	-1.97
AC003991.1	-1.25	-1.25	-1.25	-1.25	-1.25	-1.25	-1.25	-1.25	-1.25	-1.25	-1.25	-1.24
AC003991.2	-1	-0.99	-1	-0.99	-0.99	-1	-1	-1	-1	-0.99	-0.99	-0.99
AC003992.1	-1.49	-1.49	-1.49	-1.49	-1.49	-1.49	-1.49	-1.48	-1.49	-1.49	-1.49	-1.49
AC004024.1	-0.46	-0.45	-0.45	-0.45	-0.44	-0.45	-0.44	-0.44	-0.44	-0.45	-0.45	-0.45
AC004067.1	-1.97	-1.97	-1.97	-1.97	-1.97	-1.97	-1.97	-1.97	-1.97	-1.97	-1.97	-1.97
AC004069.1	2.6	2.64	2.6	2.61	2.57	2.62	2.59	2.59	2.65	2.6	2.61	2.59
AC004076.2	-0.76	-0.76	-0.75	-0.77	-0.76	-0.77	-0.77	-0.77	-0.77	-0.76	-0.77	-0.76
AC004080.2	-0.3	-0.3	-0.29	-0.28	-0.3	-0.29	-0.28	-0.29	-0.3	-0.29	-0.3	-0.29
AC004080.4	-1.97	-1.97	-1.97	-1.97	-1.97	-1.97	-1.97	-1.97	-1.97	-1.97	-1.97	-1.97
AC004083.1	-1.25	-1.25	-1.25	-1.25	-1.25	-1.25	-1.25	-1.25	-1.25	-1.25	-1.25	-1.25
AC004129.1	-1.49	-1.49	-1.49	-1.49	-1.49	-1.49	-1.49	-1.49	-1.49	-1.49	-1.49	-1.48
AC004130.2	2.72	2.7	2.7	2.74	2.68	2.67	2.69	2.72	2.76	2.76	2.68	2.69
AC004148.1	7.11	7.19	7.17	7.22	7.15	7.16	6.97	7.08	7.1	7.12	7.06	7
AC004156.1	-1.49	-1.49	-1.49	-1.49	-1.49	-1.49	-1.49	-1.49	-1.49	-1.49	-1.49	-1.49
AC004158.1	-1.73	-1.73	-1.73	-1.73	-1.73	-1.73	-1.73	-1.73	-1.73	-1.73	-1.73	-1.73
AC004160.1	-1.97	-1.97	-1.97	-1.97	-1.97	-1.97	-1.97	-1.97	-1.97	-1.97	-1.97	-1.97
AC004221.1	0.46	0.46	0.47	0.47	0.47	0.46	0.47	0.49	0.46	0.46	0.47	0.49
AC004223.1	-0.8	-0.81	-0.81	-0.82	-0.82	-0.81	-0.81	-0.82	-0.82	-0.82	-0.82	-0.81
AC004223.4	-1.25	-1.25	-1.25	-1.25	-1.23	-1.25	-1.25	-1.25	-1.25	-1.25	-1.25	-1.25
AC004224.1	1.02	1.04	1.01	1.03	1.03	1.05	1.03	1.01	1.02	1.04	1.02	1.04
AC004231.1	0.39	0.39	0.39	0.39	0.39	0.4	0.4	0.39	0.4	0.39	0.39	0.4
AC004231.3	-1.97	-1.97	-1.97	-1.97	-1.97	-1.97	-1.97	-1.97	-1.97	-1.97	-1.97	-1.97
AC004233.2	1.36	1.36	1.36	1.36	1.37	1.36	1.38	1.36	1.36	1.37	1.38	1.36
AC004233.3	-1.73	-1.73	-1.73	-1.73	-1.73	-1.73	-1.73	-1.73	-1.73	-1.73	-1.73	-1.73
AC004241.1	1.1	1.1	1.08	1.08	1.08	1.09	1.09	1.09	1.09	1.1	1.09	1.1
AC004241.3	4.16	4.08	4.09	4.1	4.05	4.09	4.04	4.05	4.06	4.05	4.08	4.02
AC004263.2	-0.27	-0.29	-0.29	-0.28	-0.27	-0.28	-0.28	-0.29	-0.26	-0.29	-0.29	-0.29
AC004383.1	-1.48	-1.49	-1.49	-1.49	-1.49	-1.49	-1.49	-1.49	-1.49	-1.49	-1.49	-1.49
AC004386.1	3.05	3.01	3.03	3.06	3	3.03	3.02	3.04	3	3.05	3.02	3.04
AC004386.5	-1.97	-1.97	-1.97	-1.97	-1.97	-1.97	-1.97	-1.97	-1.97	-1.97	-1.97	-1.97
AC004449.1	-1.97	-1.97	-1.97	-1.97	-1.97	-1.97	-1.97	-1.97	-1.97	-1.97	-1.97	-1.97
AC004453.1	6.72	6.81	6.74	6.77	6.75	6.73	6.74	6.69	6.75	6.76	6.78	6.7
AC004461.2	-0.82	-0.82	-0.82	-0.81	-0.82	-0.81	-0.8	-0.82	-0.8	-0.82	-0.82	-0.81
AC004461.3	-1.73	-1.73	-1.73	-1.73	-1.73	-1.73	-1.73	-1.73	-1.73	-1.73	-1.73	-1.73
AC004466.1	-1.49	-1.49	-1.49	-1.49	-1.49	-1.49	-1.49	-1.49	-1.49	-1.49	-1.49	-1.49
AC004477.1	0.4	0.41	0.4	0.4	0.39	0.41	0.39	0.39	0.4	0.41	0.42	0.42
AC004477.2	0.33	0.3	0.31	0.3	0.32	0.29	0.3	0.3	0.31	0.3	0.32	0.3
AC004490.1	-1.97	-1.97	-1.97	-1.97	-1.97	-1.97	-1.97	-1.97	-1.97	-1.97	-1.97	-1.97
AC004491.1	-1.97	-1.97	-1.97	-1.97	-1.97	-1.97	-1.97	-1.97	-1.97	-1.97	-1.97	-1.97
AC004492.1	-1.73	-1.73	-1.73	-1.73	-1.73	-1.73	-1.73	-1.73	-1.73	-1.73	-1.73	-1.73
AC004494.1	-1.49	-1.49	-1.49	-1.49	-1.49	-1.48	-1.49	-1.49	-1.49	-1.49	-1.49	-1.49
AC004528.2	0.54	0.53	0.54	0.54	0.54	0.54	0.53	0.57	0.54	0.58	0.54	0.54
AC004540.1	1.57	1.56	1.55	1.55	1.56	1.57	1.54	1.54	1.56	1.56	1.55	1.58
AC004542.2	0.29	0.3	0.29	0.32	0.3	0.29	0.3	0.32	0.3	0.29	0.32	0.31
AC004552.1	0.56	0.55	0.56	0.55	0.54	0.55	0.57	0.56	0.56	0.55	0.54	0.57
AC004584.1	1.04	1.07	1.04	1.04	1.04	1.04	1.03	1.05	1.05	1.03	1.07	1.04
AC004584.2	-0.83	-0.81	-0.83	-0.82	-0.83	-0.82	-0.83	-0.81	-0.83	-0.83	-0.83	-0.82
AC004584.3	-1.97	-1.97	-1.97	-1.97	-1.97	-1.97	-1.97	-1.97	-1.97	-1.97	-1.97	-1.97
AC004585.1	-0.62	-0.61	-0.61	-0.62	-0.62	-0.61	-0.61	-0.61	-0.62	-0.61	-0.62	-0.6
AC004590.1	0.5	0.53	0.52	0.52	0.53	0.51	0.52	0.51	0.51	0.51	0.51	0.5
AC004596.1	-1.25	-1.25	-1.25	-1.25	-1.25	-1.25	-1.25	-1.25	-1.25	-1.25	-1.25	-1.25
AC004623.1	-0.06	-0.05	-0.04	-0.05	-0.05	-0.04	-0.06	-0.04	-0.06	-0.05	-0.05	-0.02
AC004672.2	-1.97	-1.97	-1.97	-1.97	-1.97	-1.97	-1.97	-1.97	-1.97	-1.97	-1.97	-1.97
AC004706.3	-1.49	-1.49	-1.49	-1.49	-1.49	-1.49	-1.49	-1.48	-1.49	-1.49	-1.49	-1.49
AC004707.1	0.59	0.6	0.59	0.59	0.61	0.58	0.58	0.59	0.61	0.6	0.61	0.59
AC004771.1	-0.28	-0.27	-0.26	-0.27	-0.26	-0.28	-0.27	-0.27	-0.27	-0.25	-0.26	-0.26
AC004771.2	-0.32	-0.33	-0.33	-0.31	-0.33	-0.32	-0.33	-0.32	-0.33	-0.33	-0.32	-0.29
AC004771.3	2.38	2.4	2.36	2.36	2.35	2.37	2.36	2.36	2.39	2.41	2.42	2.37
AC004801.1	-1.97	-1.97	-1.97	-1.97	-1.97	-1.97	-1.97	-1.97	-1.97	-1.97	-1.97	-1.97
AC004801.2	1.26	1.28	1.27	1.28	1.28	1.25	1.26	1.25	1.27	1.27	1.27	1.27
AC004801.6	-0.05	-0.07	-0.07	-0.06	-0.07	-0.05	-0.07	-0.05	-0.07	-0.05	-0.06	-0.06
AC004803.1	1.51	1.48	1.52	1.49	1.51	1.5	1.51	1.48	1.51	1.48	1.5	1.49
AC004805.3	-1.97	-1.97	-1.97	-1.97	-1.97	-1.97	-1.97	-1.97	-1.97	-1.97	-1.97	-1.97
AC004812.2	3	2.99	3.01	3.04	2.99	3.03	3.02	2.96	3.03	3.05	3.03	3
AC004816.1	3.21	3.24	3.24	3.25	3.19	3.2	3.17	3.21	3.22	3.19	3.21	3.19
AC004816.2	-0.77	-0.78	-0.77	-0.77	-0.77	-0.78	-0.77	-0.78	-0.77	-0.77	-0.78	-0.78
AC004825.2	1.59	1.57	1.56	1.58	1.56	1.54	1.55	1.58	1.56	1.57	1.59	1.55
AC004825.3	-1.97	-1.97	-1.97	-1.97	-1.97	-1.97	-1.97	-1.97	-1.97	-1.97	-1.97	-1.97
AC004830.2	-1.49	-1.49	-1.49	-1.49	-1.49	-1.49	-1.49	-1.49	-1.49	-1.48	-1.49	-1.49
AC004832.4	-1.49	-1.49	-1.49	-1.49	-1.49	-1.49	-1.49	-1.49	-1.49	-1.49	-1.49	-1.49
AC004832.5	-1.73	-1.73	-1.73	-1.73	-1.73	-1.73	-1.73	-1.73	-1.73	-1.73	-1.73	-1.73
AC004832.6	-1.73	-1.73	-1.73	-1.73	-1.73	-1.73	-1.73	-1.73	-1.73	-1.73	-1.73	-1.73
AC004834.1	-1.97	-1.97	-1.97	-1.97	-1.97	-1.97	-1.97	-1.97	-1.97	-1.97	-1.97	-1.97
AC004837.4	0.3	0.27	0.27	0.28	0.26	0.29	0.27	0.27	0.26	0.26	0.27	0.27
AC004839.1	-1.97	-1.97	-1.97	-1.97	-1.97	-1.97	-1.97	-1.97	-1.97	-1.97	-1.97	-1.97
AC004839.2	0.09	0.13	0.09	0.11	0.09	0.1	0.11	0.09	0.12	0.1	0.09	0.09
AC004840.1	-1.97	-1.97	-1.97	-1.97	-1.97	-1.97	-1.97	-1.97	-1.97	-1.97	-1.97	-1.97
AC004846.2	0.31	0.31	0.31	0.31	0.33	0.31	0.31	0.31	0.32	0.31	0.3	0.3
AC004852.2	-1.97	-1.97	-1.97	-1.97	-1.97	-1.97	-1.97	-1.97	-1.97	-1.97	-1.97	-1.97
AC004854.2	1.4	1.38	1.39	1.37	1.42	1.4	1.4	1.38	1.39	1.38	1.4	1.42
AC004865.2	-0.44	-0.46	-0.46	-0.46	-0.47	-0.45	-0.46	-0.47	-0.47	-0.47	-0.47	-0.47
AC004870.2	1	0.99	0.98	0.99	0.97	0.97	1	0.97	0.98	0.98	1.01	0.97
AC004877.1	-1.97	-1.97	-1.97	-1.97	-1.97	-1.97	-1.97	-1.97	-1.97	-1.97	-1.97	-1.97
AC004877.2	-1.49	-1.49	-1.49	-1.49	-1.49	-1.48	-1.49	-1.49	-1.49	-1.49	-1.49	-1.49
AC004882.3	2.45	2.45	2.43	2.44	2.45	2.45	2.43	2.45	2.41	2.41	2.43	2.42
AC004884.1	2.58	2.57	2.56	2.54	2.53	2.56	2.54	2.51	2.52	2.53	2.53	2.55
AC004884.2	-1.49	-1.49	-1.49	-1.49	-1.49	-1.49	-1.49	-1.49	-1.49	-1.49	-1.49	-1.49
AC004890.1	4.35	4.45	4.34	4.42	4.4	4.4	4.41	4.33	4.35	4.37	4.37	4.38
AC004890.2	-1.97	-1.97	-1.97	-1.97	-1.97	-1.97	-1.97	-1.97	-1.97	-1.97	-1.97	-1.97
AC004893.2	-1.73	-1.73	-1.73	-1.73	-1.73	-1.73	-1.73	-1.73	-1.73	-1.73	-1.73	-1.73
AC004898.1	-1.49	-1.49	-1.49	-1.49	-1.49	-1.49	-1.49	-1.49	-1.49	-1.49	-1.49	-1.49
AC004900.1	-1.25	-1.25	-1.25	-1.25	-1.25	-1.25	-1.25	-1.25	-1.25	-1.24	-1.25	-1.25
AC004908.2	-0.46	-0.46	-0.47	-0.46	-0.47	-0.46	-0.46	-0.45	-0.47	-0.47	-0.46	-0.46
AC004908.3	-1.25	-1.25	-1.25	-1.25	-1.25	-1.25	-1.25	-1.25	-1.24	-1.24	-1.25	-1.25
AC004910.1	-0.02	-0.03	-0.05	-0.04	-0.04	-0.05	-0.05	-0.04	-0.04	-0.04	-0.05	-0.05
AC004918.1	1.18	1.15	1.2	1.16	1.14	1.14	1.16	1.15	1.18	1.16	1.15	1.16
AC004918.3	0.65	0.66	0.68	0.66	0.67	0.67	0.66	0.66	0.65	0.66	0.68	0.65
AC004922.1	-0.28	-0.28	-0.28	-0.28	-0.26	-0.27	-0.25	-0.27	-0.27	-0.27	-0.27	-0.28
AC004923.4	-0.6	-0.57	-0.6	-0.6	-0.6	-0.59	-0.6	-0.59	-0.58	-0.6	-0.59	-0.6
AC004925.1	-1.97	-1.97	-1.97	-1.97	-1.97	-1.97	-1.97	-1.97	-1.97	-1.97	-1.97	-1.97
AC004930.1	-1.73	-1.73	-1.73	-1.73	-1.73	-1.73	-1.73	-1.73	-1.73	-1.73	-1.73	-1.73
AC004936.1	-1.97	-1.97	-1.97	-1.97	-1.97	-1.97	-1.97	-1.97	-1.97	-1.97	-1.97	-1.97
AC004938.1	-1.73	-1.73	-1.73	-1.73	-1.73	-1.73	-1.73	-1.73	-1.73	-1.73	-1.73	-1.73
AC004938.2	1.11	1.13	1.11	1.11	1.1	1.11	1.1	1.1	1.12	1.13	1.12	1.1
AC004941.2	-1.73	-1.72	-1.73	-1.73	-1.73	-1.73	-1.73	-1.73	-1.73	-1.73	-1.73	-1.73
AC004943.1	-1.97	-1.97	-1.97	-1.97	-1.97	-1.97	-1.97	-1.97	-1.97	-1.97	-1.97	-1.97
AC004943.2	3.07	3.06	3.1	3.05	3.07	3.04	3.07	3.08	3.11	3.06	3.04	3.09
AC004948.1	-1.97	-1.97	-1.97	-1.97	-1.97	-1.97	-1.97	-1.97	-1.97	-1.97	-1.97	-1.97
AC004951.1	0.4	0.39	0.39	0.38	0.4	0.4	0.39	0.39	0.39	0.39	0.39	0.4
AC004951.2	-1.49	-1.49	-1.49	-1.49	-1.49	-1.49	-1.49	-1.49	-1.49	-1.49	-1.49	-1.49
AC004951.4	0.1	0.08	0.08	0.09	0.1	0.09	0.08	0.1	0.1	0.1	0.09	0.08
AC004967.1	1.58	1.57	1.57	1.57	1.55	1.55	1.55	1.58	1.56	1.56	1.59	1.57
AC004967.2	1.97	1.95	1.97	1.96	1.95	1.95	1.93	1.96	1.94	1.95	1.99	1.96
AC004974.1	0.56	0.55	0.55	0.58	0.58	0.58	0.58	0.56	0.56	0.55	0.57	0.56
AC004980.1	3.5	3.47	3.47	3.49	3.53	3.52	3.51	3.54	3.47	3.51	3.5	3.55
AC004980.3	-0.62	-0.62	-0.61	-0.62	-0.61	-0.62	-0.62	-0.62	-0.62	-0.62	-0.62	-0.61
AC004982.1	-1.73	-1.73	-1.73	-1.73	-1.73	-1.73	-1.73	-1.73	-1.73	-1.73	-1.73	-1.73
AC004982.2	0.41	0.41	0.4	0.4	0.4	0.4	0.42	0.4	0.41	0.4	0.4	0.39
AC005005.3	-1.01	-0.99	-1.01	-1	-1.01	-1.01	-1.01	-1.01	-1	-1.01	-1.01	-0.99
AC005005.4	-1.97	-1.97	-1.97	-1.97	-1.97	-1.97	-1.97	-1.97	-1.97	-1.97	-1.97	-1.97
AC005009.1	-1.97	-1.97	-1.97	-1.97	-1.97	-1.97	-1.97	-1.97	-1.97	-1.97	-1.97	-1.97
AC005011.1	-1.97	-1.97	-1.97	-1.97	-1.97	-1.97	-1.97	-1.97	-1.97	-1.97	-1.97	-1.97
AC005014.2	-1.73	-1.73	-1.73	-1.73	-1.73	-1.73	-1.73	-1.73	-1.73	-1.73	-1.73	-1.73
AC005014.4	-1.97	-1.97	-1.97	-1.97	-1.97	-1.97	-1.97	-1.97	-1.97	-1.97	-1.97	-1.97
AC005019.1	2.56	2.53	2.56	2.58	2.58	2.53	2.56	2.55	2.54	2.55	2.61	2.54
AC005034.4	-1.97	-1.97	-1.97	-1.97	-1.97	-1.97	-1.97	-1.97	-1.97	-1.97	-1.97	-1.97
AC005034.5	-1.73	-1.73	-1.73	-1.73	-1.73	-1.73	-1.73	-1.73	-1.73	-1.73	-1.73	-1.73
AC005034.6	-1.73	-1.73	-1.73	-1.73	-1.73	-1.73	-1.73	-1.73	-1.72	-1.73	-1.73	-1.73
AC005037.1	1.31	1.31	1.3	1.31	1.3	1.32	1.31	1.3	1.3	1.32	1.3	1.28
AC005041.4	-1.73	-1.73	-1.73	-1.73	-1.73	-1.72	-1.73	-1.73	-1.73	-1.73	-1.73	-1.73
AC005041.5	3.31	3.32	3.35	3.3	3.32	3.33	3.33	3.38	3.31	3.31	3.32	3.31
AC005045.2	-1.97	-1.97	-1.97	-1.97	-1.97	-1.97	-1.97	-1.97	-1.97	-1.97	-1.97	-1.97
AC005046.1	-0.15	-0.14	-0.15	-0.15	-0.14	-0.15	-0.14	-0.14	-0.13	-0.15	-0.14	-0.15
AC005052.2	-1.73	-1.73	-1.73	-1.73	-1.73	-1.73	-1.73	-1.73	-1.73	-1.73	-1.73	-1.73
AC005062.1	-0.43	-0.42	-0.43	-0.41	-0.42	-0.41	-0.43	-0.43	-0.43	-0.42	-0.41	-0.43
AC005070.1	-1	-1	-0.99	-0.99	-1	-1	-0.99	-1	-1	-0.99	-0.99	-0.99
AC005070.3	0.1	0.11	0.11	0.09	0.09	0.11	0.11	0.1	0.1	0.09	0.1	0.09
AC005072.1	0.56	0.55	0.55	0.55	0.56	0.58	0.56	0.56	0.55	0.55	0.55	0.54
AC005076.1	2.56	2.54	2.54	2.55	2.59	2.55	2.58	2.52	2.57	2.54	2.57	2.56
AC005082.2	-0.18	-0.17	-0.18	-0.18	-0.18	-0.17	-0.18	-0.15	-0.17	-0.16	-0.17	-0.16
AC005089.1	-1.97	-1.97	-1.97	-1.97	-1.97	-1.97	-1.97	-1.97	-1.97	-1.97	-1.97	-1.97
AC005091.1	0.73	0.71	0.72	0.71	0.72	0.73	0.71	0.71	0.71	0.73	0.71	0.71
AC005094.1	-1.25	-1.25	-1.25	-1.25	-1.25	-1.25	-1.25	-1.25	-1.25	-1.25	-1.25	-1.23
AC005096.1	-1.25	-1.25	-1.25	-1.25	-1.25	-1.25	-1.25	-1.24	-1.25	-1.25	-1.25	-1.25
AC005099.1	-1.02	-1.01	-1.01	-1.02	-1.02	-1.02	-1.02	-1	-1.01	-1.01	-1.02	-1.02
AC005104.1	0.36	0.36	0.36	0.36	0.35	0.36	0.36	0.39	0.36	0.36	0.35	0.37
AC005156.1	-1.73	-1.73	-1.73	-1.73	-1.73	-1.73	-1.73	-1.73	-1.73	-1.73	-1.73	-1.73
AC005165.2	0.71	0.73	0.7	0.7	0.74	0.71	0.73	0.72	0.7	0.71	0.71	0.74
AC005180.2	-1.97	-1.97	-1.97	-1.97	-1.97	-1.97	-1.97	-1.97	-1.97	-1.97	-1.97	-1.97
AC005224.2	-1.25	-1.25	-1.25	-1.24	-1.25	-1.25	-1.25	-1.24	-1.25	-1.25	-1.25	-1.25
AC005224.3	-1.73	-1.73	-1.73	-1.73	-1.73	-1.73	-1.73	-1.73	-1.73	-1.73	-1.73	-1.73
AC005225.2	0.86	0.87	0.85	0.87	0.86	0.84	0.86	0.86	0.85	0.86	0.85	0.85
AC005229.1	-0.45	-0.44	-0.46	-0.45	-0.46	-0.45	-0.46	-0.45	-0.44	-0.46	-0.46	-0.46
AC005229.4	1.91	1.93	1.88	1.93	1.91	1.9	1.89	1.93	1.89	1.89	1.9	1.91
AC005253.1	0.97	0.95	0.98	0.96	0.97	0.97	1.01	0.99	0.96	0.97	0.95	0.95
AC005253.2	2.11	2.1	2.07	2.1	2.09	2.08	2.09	2.09	2.1	2.1	2.07	2.09
AC005255.1	-1.73	-1.73	-1.73	-1.73	-1.73	-1.73	-1.73	-1.73	-1.73	-1.73	-1.73	-1.73
AC005261.1	5.86	5.75	5.76	5.73	5.69	5.78	5.85	5.86	5.8	5.91	5.83	5.93
AC005261.2	-0.79	-0.79	-0.8	-0.8	-0.79	-0.79	-0.79	-0.8	-0.8	-0.8	-0.79	-0.8
AC005261.4	-1.73	-1.73	-1.73	-1.73	-1.73	-1.73	-1.73	-1.73	-1.73	-1.73	-1.73	-1.73
AC005261.5	0.09	0.08	0.09	0.09	0.08	0.11	0.09	0.09	0.09	0.1	0.1	0.08
AC005262.1	1.35	1.37	1.39	1.36	1.39	1.36	1.37	1.37	1.37	1.36	1.38	1.37
AC005262.2	-1.73	-1.73	-1.73	-1.73	-1.73	-1.73	-1.73	-1.73	-1.73	-1.73	-1.73	-1.73
AC005288.1	1.1	1.08	1.09	1.07	1.08	1.1	1.09	1.09	1.1	1.12	1.09	1.09
AC005300.1	-0.99	-0.99	-0.99	-0.99	-0.97	-0.99	-0.98	-0.99	-0.98	-0.98	-0.98	-0.99
AC005306.1	1.3	1.28	1.33	1.31	1.28	1.29	1.32	1.31	1.3	1.3	1.31	1.33
AC005324.5	-0.8	-0.8	-0.8	-0.78	-0.79	-0.8	-0.79	-0.8	-0.8	-0.77	-0.8	-0.8
AC005329.1	2.64	2.68	2.66	2.67	2.64	2.64	2.67	2.68	2.67	2.64	2.7	2.69
AC005329.2	-0.44	-0.45	-0.45	-0.44	-0.43	-0.44	-0.45	-0.44	-0.44	-0.44	-0.45	-0.44
AC005329.3	0.86	0.86	0.85	0.86	0.86	0.86	0.85	0.86	0.85	0.88	0.86	0.85
AC005332.1	-1.25	-1.25	-1.25	-1.25	-1.25	-1.25	-1.25	-1.25	-1.25	-1.25	-1.25	-1.25
AC005332.3	0.84	0.86	0.83	0.87	0.84	0.85	0.84	0.84	0.84	0.83	0.85	0.85
AC005332.4	-0.78	-0.77	-0.77	-0.78	-0.76	-0.77	-0.78	-0.77	-0.78	-0.77	-0.78	-0.78
AC005332.5	0.71	0.71	0.74	0.72	0.7	0.73	0.72	0.71	0.72	0.71	0.7	0.72
AC005332.6	3.44	3.4	3.43	3.41	3.42	3.41	3.42	3.39	3.39	3.38	3.46	3.42
AC005339.1	0.29	0.29	0.27	0.27	0.27	0.31	0.28	0.27	0.28	0.28	0.29	0.29
AC005343.4	-1.73	-1.73	-1.73	-1.73	-1.73	-1.73	-1.73	-1.73	-1.73	-1.73	-1.73	-1.73
AC005351.1	-1.97	-1.97	-1.97	-1.97	-1.97	-1.97	-1.97	-1.97	-1.97	-1.97	-1.97	-1.97
AC005355.2	-1.97	-1.97	-1.97	-1.97	-1.97	-1.97	-1.97	-1.97	-1.97	-1.97	-1.97	-1.97
AC005358.1	-0.61	-0.62	-0.62	-0.61	-0.62	-0.62	-0.6	-0.61	-0.62	-0.62	-0.6	-0.62
AC005363.2	0.72	0.72	0.7	0.71	0.71	0.71	0.72	0.71	0.73	0.71	0.72	0.72
AC005387.1	-1.73	-1.73	-1.73	-1.73	-1.73	-1.73	-1.73	-1.73	-1.73	-1.73	-1.73	-1.73
AC005389.1	-0.63	-0.63	-0.63	-0.63	-0.62	-0.63	-0.61	-0.62	-0.62	-0.63	-0.63	-0.6
AC005391.1	-1.97	-1.97	-1.97	-1.97	-1.97	-1.97	-1.97	-1.97	-1.97	-1.97	-1.97	-1.97
AC005393.1	-1.49	-1.49	-1.49	-1.49	-1.49	-1.49	-1.49	-1.49	-1.49	-1.49	-1.49	-1.49
AC005400.1	0.78	0.77	0.79	0.78	0.78	0.8	0.78	0.79	0.77	0.79	0.81	0.81
AC005410.1	0.86	0.86	0.86	0.87	0.89	0.86	0.88	0.87	0.85	0.87	0.87	0.87
AC005410.2	-1.49	-1.49	-1.49	-1.48	-1.49	-1.49	-1.49	-1.49	-1.49	-1.49	-1.49	-1.49
AC005476.2	3.55	3.55	3.5	3.51	3.51	3.55	3.5	3.52	3.51	3.52	3.52	3.53
AC005480.1	-1.25	-1.25	-1.25	-1.25	-1.25	-1.25	-1.25	-1.25	-1.24	-1.25	-1.25	-1.25
AC005514.1	-1.73	-1.73	-1.73	-1.73	-1.73	-1.73	-1.73	-1.73	-1.73	-1.73	-1.73	-1.73
AC005520.2	1.63	1.64	1.65	1.66	1.64	1.63	1.66	1.65	1.64	1.66	1.66	1.67
AC005520.3	-1.97	-1.97	-1.97	-1.97	-1.96	-1.97	-1.97	-1.97	-1.97	-1.97	-1.97	-1.97
AC005520.5	0.92	0.92	0.93	0.91	0.95	0.92	0.91	0.94	0.91	0.94	0.94	0.93
AC005521.1	2.05	2.02	2.03	2.05	2.05	2.07	2.08	2.08	2.04	2.07	2.1	2.05
AC005523.1	-0.42	-0.42	-0.43	-0.42	-0.41	-0.43	-0.4	-0.43	-0.43	-0.42	-0.43	-0.43
AC005523.2	5.6	5.64	5.61	5.59	5.55	5.67	5.57	5.59	5.64	5.73	5.59	5.62
AC005531.1	-1.25	-1.25	-1.25	-1.25	-1.25	-1.25	-1.25	-1.25	-1.25	-1.25	-1.25	-1.25
AC005532.1	0.22	0.21	0.23	0.21	0.21	0.2	0.22	0.22	0.2	0.2	0.22	0.21
AC005534.1	1.68	1.68	1.67	1.67	1.69	1.71	1.69	1.66	1.67	1.67	1.68	1.66
AC005540.1	0.48	0.46	0.46	0.48	0.48	0.47	0.48	0.47	0.47	0.48	0.47	0.49
AC005544.2	-1.97	-1.97	-1.97	-1.97	-1.97	-1.97	-1.97	-1.97	-1.97	-1.97	-1.97	-1.97
AC005546.1	-0.59	-0.61	-0.61	-0.62	-0.62	-0.62	-0.61	-0.62	-0.61	-0.61	-0.62	-0.62
AC005562.1	-0.27	-0.26	-0.28	-0.27	-0.28	-0.27	-0.26	-0.28	-0.27	-0.28	-0.26	-0.28
AC005578.1	-1.25	-1.25	-1.25	-1.25	-1.25	-1.25	-1.25	-1.25	-1.25	-1.25	-1.24	-1.25
AC005586.1	-1.49	-1.49	-1.49	-1.49	-1.49	-1.49	-1.49	-1.49	-1.49	-1.48	-1.49	-1.49
AC005586.2	-0.3	-0.28	-0.3	-0.29	-0.3	-0.29	-0.29	-0.29	-0.29	-0.28	-0.3	-0.3
AC005593.1	-1.73	-1.73	-1.73	-1.73	-1.73	-1.73	-1.73	-1.73	-1.73	-1.73	-1.73	-1.73
AC005594.1	-1.97	-1.97	-1.97	-1.97	-1.97	-1.97	-1.97	-1.97	-1.97	-1.97	-1.97	-1.97
AC005606.1	2.68	2.7	2.68	2.68	2.65	2.66	2.67	2.7	2.7	2.68	2.7	2.68
AC005606.2	2.06	2.08	2.07	2.07	2.06	2.08	2.08	2.06	2.06	2.08	2.08	2.08
AC005614.1	-1.01	-1.02	-1.02	-1.02	-1.02	-1.02	-1.01	-1.02	-1	-1.02	-1.02	-1.01
AC005618.4	-1.25	-1.25	-1.25	-1.25	-1.25	-1.25	-1.25	-1.25	-1.25	-1.24	-1.25	-1.25
AC005632.3	0.46	0.48	0.46	0.47	0.47	0.47	0.47	0.48	0.47	0.49	0.47	0.49
AC005632.6	-0.6	-0.61	-0.6	-0.61	-0.61	-0.61	-0.6	-0.61	-0.59	-0.6	-0.61	-0.59
AC005670.1	-1.25	-1.25	-1.25	-1.25	-1.25	-1.25	-1.25	-1.25	-1.25	-1.25	-1.25	-1.25
AC005670.3	4.24	4.34	4.39	4.27	4.31	4.24	4.32	4.35	4.33	4.29	4.26	4.25
AC005674.2	-0.59	-0.58	-0.6	-0.61	-0.6	-0.61	-0.6	-0.61	-0.61	-0.6	-0.6	-0.61
AC005682.2	-1.97	-1.97	-1.97	-1.97	-1.97	-1.97	-1.97	-1.97	-1.97	-1.97	-1.97	-1.97
AC005695.3	-1.97	-1.97	-1.97	-1.97	-1.97	-1.97	-1.97	-1.97	-1.97	-1.97	-1.97	-1.97
AC005696.1	0.37	0.37	0.36	0.37	0.37	0.39	0.37	0.39	0.37	0.36	0.38	0.37
AC005696.2	1.51	1.5	1.52	1.49	1.49	1.49	1.53	1.51	1.54	1.51	1.5	1.55
AC005696.4	-0.8	-0.8	-0.79	-0.79	-0.79	-0.79	-0.8	-0.8	-0.8	-0.8	-0.8	-0.79
AC005702.2	-0.79	-0.8	-0.8	-0.8	-0.78	-0.79	-0.78	-0.8	-0.8	-0.79	-0.8	-0.8
AC005703.5	0.21	0.2	0.21	0.21	0.21	0.2	0.23	0.2	0.21	0.2	0.22	0.23
AC005722.4	-0.29	-0.28	-0.28	-0.26	-0.29	-0.29	-0.29	-0.27	-0.29	-0.27	-0.28	-0.29
AC005726.2	-1.73	-1.73	-1.73	-1.73	-1.73	-1.73	-1.73	-1.73	-1.73	-1.73	-1.73	-1.73
AC005726.4	5.16	5.15	5.21	5.25	5.1	5.1	5.11	5.21	5.11	5.11	5.13	5.08
AC005730.2	-1.73	-1.73	-1.73	-1.73	-1.73	-1.73	-1.73	-1.73	-1.73	-1.73	-1.73	-1.73
AC005730.3	-0.01	0.01	0.01	-0.01	0	-0.01	0	0.01	0	-0.01	0	0.01
AC005740.1	-1.25	-1.25	-1.25	-1.25	-1.24	-1.25	-1.25	-1.25	-1.25	-1.25	-1.25	-1.25
AC005740.2	-1.97	-1.97	-1.97	-1.97	-1.97	-1.97	-1.97	-1.97	-1.97	-1.97	-1.97	-1.97
AC005740.3	-1.97	-1.97	-1.97	-1.97	-1.97	-1.97	-1.97	-1.97	-1.97	-1.97	-1.97	-1.97
AC005740.4	-1.97	-1.97	-1.97	-1.97	-1.97	-1.97	-1.97	-1.97	-1.97	-1.97	-1.96	-1.97
AC005757.1	-1.97	-1.97	-1.97	-1.97	-1.97	-1.97	-1.97	-1.97	-1.97	-1.97	-1.97	-1.97
AC005759.1	-1.49	-1.49	-1.49	-1.49	-1.49	-1.49	-1.49	-1.49	-1.49	-1.48	-1.49	-1.49
AC005775.1	-0.6	-0.61	-0.61	-0.61	-0.58	-0.6	-0.61	-0.6	-0.61	-0.59	-0.61	-0.61
AC005776.2	-1.49	-1.49	-1.48	-1.48	-1.49	-1.49	-1.49	-1.49	-1.49	-1.49	-1.49	-1.49
AC005785.1	1.52	1.51	1.54	1.57	1.53	1.52	1.5	1.52	1.51	1.52	1.51	1.53
AC005785.2	0.66	0.66	0.65	0.67	0.65	0.65	0.65	0.64	0.66	0.66	0.66	0.66
AC005786.1	2.54	2.54	2.54	2.52	2.55	2.53	2.51	2.54	2.53	2.52	2.53	2.5
AC005786.2	-1.49	-1.49	-1.49	-1.49	-1.49	-1.49	-1.49	-1.49	-1.49	-1.49	-1.49	-1.49
AC005786.3	4.46	4.52	4.47	4.48	4.48	4.43	4.35	4.45	4.42	4.37	4.47	4.38
AC005786.4	-1.25	-1.25	-1.25	-1.25	-1.25	-1.25	-1.25	-1.25	-1.25	-1.25	-1.25	-1.25
AC005790.1	-0.44	-0.45	-0.46	-0.46	-0.45	-0.46	-0.46	-0.46	-0.46	-0.46	-0.46	-0.46
AC005821.2	0.06	0.06	0.05	0.07	0.05	0.06	0.05	0.06	0.06	0.06	0.05	0.09
AC005822.1	-1.25	-1.25	-1.25	-1.25	-1.23	-1.25	-1.25	-1.25	-1.25	-1.25	-1.25	-1.25
AC005828.3	-1.97	-1.97	-1.97	-1.97	-1.97	-1.97	-1.97	-1.97	-1.97	-1.97	-1.97	-1.97
AC005829.1	1.11	1.11	1.1	1.12	1.13	1.11	1.09	1.11	1.12	1.1	1.13	1.1
AC005837.1	1.91	1.9	1.9	1.92	1.92	1.93	1.9	1.88	1.88	1.91	1.93	1.95
AC005838.2	-0.79	-0.79	-0.8	-0.79	-0.8	-0.8	-0.77	-0.8	-0.8	-0.8	-0.79	-0.8
AC005839.1	1.56	1.56	1.56	1.59	1.56	1.55	1.58	1.56	1.57	1.57	1.56	1.56
AC005840.1	0.78	0.81	0.79	0.81	0.78	0.78	0.79	0.8	0.78	0.79	0.81	0.79
AC005840.2	1.87	1.86	1.87	1.91	1.87	1.89	1.88	1.88	1.87	1.88	1.87	1.87
AC005841.1	4.33	4.31	4.36	4.31	4.32	4.34	4.33	4.29	4.39	4.33	4.33	4.27
AC005863.1	0.64	0.62	0.65	0.65	0.63	0.64	0.65	0.64	0.63	0.62	0.62	0.64
AC005884.2	-1.25	-1.25	-1.25	-1.25	-1.25	-1.25	-1.25	-1.25	-1.25	-1.25	-1.25	-1.25
AC005899.3	-1.73	-1.73	-1.73	-1.73	-1.73	-1.73	-1.73	-1.73	-1.73	-1.73	-1.73	-1.73
AC005899.5	-1.73	-1.73	-1.73	-1.73	-1.73	-1.73	-1.73	-1.73	-1.73	-1.73	-1.73	-1.73
AC005899.6	-1.02	-1.01	-1.01	-1.01	-1.01	-1.02	-1.01	-1.01	-1.01	-1.01	-1	-1.01
AC005899.8	0.11	0.11	0.1	0.11	0.11	0.09	0.11	0.09	0.1	0.11	0.1	0.09
AC005908.1	-1.73	-1.73	-1.73	-1.73	-1.73	-1.73	-1.73	-1.73	-1.73	-1.73	-1.73	-1.73
AC005911.1	-0.28	-0.29	-0.28	-0.29	-0.29	-0.28	-0.29	-0.3	-0.3	-0.3	-0.29	-0.29
AC005912.1	1.68	1.66	1.7	1.71	1.66	1.68	1.67	1.67	1.7	1.67	1.67	1.68
AC005920.1	-1.02	-1.03	-1.03	-1.03	-1.03	-1.03	-1.03	-1.03	-1.03	-1.03	-1.03	-1.02
AC005921.2	4.37	4.43	4.39	4.4	4.37	4.28	4.33	4.32	4.31	4.32	4.31	4.28
AC005921.3	0.3	0.3	0.3	0.31	0.3	0.31	0.31	0.29	0.3	0.31	0.29	0.29
AC005943.2	0.62	0.61	0.6	0.61	0.6	0.62	0.63	0.62	0.63	0.61	0.6	0.62
AC005944.1	4.35	4.37	4.34	4.36	4.33	4.33	4.34	4.31	4.31	4.29	4.35	4.35
AC005954.2	-1.97	-1.97	-1.97	-1.97	-1.97	-1.97	-1.97	-1.97	-1.97	-1.97	-1.97	-1.97
AC005962.2	-1.97	-1.97	-1.97	-1.97	-1.97	-1.97	-1.97	-1.97	-1.97	-1.97	-1.97	-1.97
AC005972.3	-1.02	-1.02	-1.02	-1.02	-1.02	-1.02	-1.02	-1.02	-1.01	-1.02	-1.01	-1.02
AC006001.2	1.6	1.58	1.57	1.58	1.57	1.61	1.6	1.58	1.56	1.58	1.6	1.6
AC006001.3	6.94	6.96	6.98	7.03	7	6.93	6.93	7.05	7.03	7.14	7.01	6.98
AC006008.1	-0.6	-0.6	-0.58	-0.59	-0.59	-0.59	-0.59	-0.59	-0.6	-0.6	-0.6	-0.59
AC006017.2	-0.07	-0.07	-0.07	-0.06	-0.07	-0.06	-0.06	-0.06	-0.07	-0.07	-0.06	-0.03
AC006026.1	-1.73	-1.73	-1.73	-1.73	-1.73	-1.73	-1.73	-1.73	-1.73	-1.73	-1.73	-1.73
AC006027.1	-0.59	-0.59	-0.6	-0.59	-0.58	-0.6	-0.59	-0.6	-0.6	-0.59	-0.6	-0.6
AC006028.1	-1.97	-1.97	-1.97	-1.97	-1.97	-1.97	-1.97	-1.97	-1.97	-1.97	-1.97	-1.97
AC006030.1	1.24	1.24	1.25	1.24	1.24	1.24	1.24	1.24	1.24	1.28	1.26	1.28
AC006042.2	0.48	0.49	0.47	0.46	0.48	0.46	0.46	0.48	0.46	0.46	0.47	0.51
AC006042.3	0.65	0.65	0.66	0.64	0.63	0.65	0.66	0.64	0.65	0.64	0.63	0.65
AC006058.1	2.86	2.85	2.86	2.84	2.86	2.89	2.9	2.83	2.85	2.9	2.81	2.88
AC006058.3	0.91	0.9	0.9	0.92	0.9	0.91	0.9	0.91	0.91	0.9	0.91	0.92
AC006058.4	-1.25	-1.25	-1.25	-1.25	-1.25	-1.25	-1.25	-1.25	-1.25	-1.25	-1.25	-1.25
AC006059.1	2.2	2.2	2.21	2.17	2.18	2.15	2.2	2.16	2.19	2.21	2.17	2.2
AC006059.5	0.87	0.89	0.92	0.88	0.87	0.87	0.88	0.87	0.89	0.88	0.89	0.88
AC006062.1	3.73	3.74	3.7	3.75	3.7	3.77	3.71	3.73	3.73	3.75	3.73	3.8
AC006064.2	1.56	1.56	1.57	1.58	1.59	1.58	1.57	1.58	1.56	1.58	1.58	1.55
AC006064.4	8.66	8.58	8.51	8.59	8.66	8.67	8.52	8.52	8.54	8.47	8.51	8.5
AC006077.1	-1.73	-1.72	-1.73	-1.73	-1.73	-1.73	-1.73	-1.73	-1.73	-1.73	-1.73	-1.73
AC006077.2	2.44	2.47	2.43	2.45	2.43	2.46	2.45	2.44	2.41	2.45	2.45	2.41
AC006111.2	2.34	2.27	2.3	2.33	2.29	2.32	2.3	2.32	2.36	2.28	2.27	2.29
AC006112.1	-1.73	-1.73	-1.73	-1.73	-1.73	-1.73	-1.73	-1.73	-1.73	-1.73	-1.73	-1.73
AC006122.1	2.09	2.08	2.09	2.08	2.14	2.11	2.08	2.11	2.06	2.09	2.06	2.07
AC006128.1	-1.73	-1.73	-1.73	-1.73	-1.73	-1.73	-1.73	-1.73	-1.73	-1.73	-1.73	-1.73
AC006130.2	-1.02	-1.03	-1.03	-1.01	-1.02	-1.02	-1.03	-1.03	-1.03	-1.03	-1.03	-1.02
AC006141.1	2.11	2.11	2.13	2.1	2.13	2.15	2.12	2.12	2.15	2.15	2.1	2.1
AC006146.1	-1.97	-1.97	-1.97	-1.97	-1.97	-1.97	-1.97	-1.97	-1.97	-1.97	-1.97	-1.97
AC006160.1	-1.49	-1.49	-1.49	-1.49	-1.49	-1.49	-1.49	-1.49	-1.49	-1.49	-1.49	-1.49
AC006197.2	-1.97	-1.97	-1.97	-1.97	-1.97	-1.97	-1.97	-1.97	-1.97	-1.97	-1.97	-1.97
AC006210.2	1.13	1.11	1.13	1.12	1.14	1.11	1.12	1.11	1.13	1.12	1.13	1.11
AC006213.1	0.06	0.06	0.07	0.06	0.06	0.07	0.07	0.08	0.07	0.08	0.06	0.06
AC006213.2	-1.97	-1.97	-1.97	-1.97	-1.97	-1.97	-1.96	-1.97	-1.97	-1.97	-1.97	-1.97
AC006213.4	0.22	0.22	0.22	0.2	0.21	0.2	0.21	0.21	0.21	0.2	0.21	0.23
AC006238.1	-1.49	-1.49	-1.49	-1.49	-1.49	-1.49	-1.49	-1.49	-1.49	-1.49	-1.49	-1.49
AC006249.1	-1.73	-1.73	-1.73	-1.73	-1.73	-1.73	-1.73	-1.73	-1.73	-1.73	-1.73	-1.73
AC006252.1	-1.01	-1.02	-1.01	-1.02	-1	-1.02	-1.01	-1.01	-1.02	-1.02	-1.02	-1.02
AC006262.1	2.85	2.86	2.87	2.86	2.85	2.85	2.86	2.85	2.87	2.88	2.87	2.87
AC006262.2	2.8	2.79	2.76	2.76	2.78	2.76	2.79	2.75	2.84	2.74	2.77	2.75
AC006273.1	2.41	2.42	2.44	2.42	2.4	2.4	2.43	2.45	2.41	2.41	2.45	2.41
AC006330.1	1.03	1.02	1.03	1.06	1.05	1.04	1.04	1.04	1.04	1.04	1.06	1.05
AC006369.1	2.34	2.29	2.31	2.29	2.3	2.29	2.3	2.27	2.33	2.29	2.32	2.32
AC006378.1	-1.73	-1.73	-1.73	-1.73	-1.73	-1.73	-1.73	-1.73	-1.73	-1.73	-1.73	-1.73
AC006380.1	-1.73	-1.73	-1.73	-1.73	-1.73	-1.73	-1.73	-1.73	-1.73	-1.73	-1.73	-1.73
AC006435.1	-0.43	-0.41	-0.43	-0.41	-0.42	-0.42	-0.43	-0.43	-0.43	-0.42	-0.42	-0.42
AC006435.2	-1.73	-1.73	-1.73	-1.73	-1.73	-1.73	-1.73	-1.73	-1.73	-1.73	-1.73	-1.73
AC006441.3	3.06	3.09	3.1	3.08	3.07	3.06	3.08	3.11	3.1	3.09	3.1	3.1
AC006445.1	0.49	0.48	0.47	0.49	0.48	0.48	0.5	0.49	0.48	0.48	0.5	0.47
AC006445.2	2.15	2.14	2.14	2.13	2.13	2.12	2.1	2.11	2.13	2.16	2.12	2.12
AC006449.2	0.5	0.49	0.5	0.49	0.49	0.49	0.49	0.49	0.49	0.5	0.5	0.49
AC006449.3	-1	-0.99	-1	-1	-0.99	-1	-1	-1	-0.99	-0.99	-0.99	-1
AC006449.5	-1.01	-1.01	-1.01	-1.01	-1.01	-1.01	-1.01	-1.01	-1	-1.01	-1.01	-1.01
AC006449.6	2.65	2.67	2.68	2.68	2.64	2.62	2.63	2.65	2.72	2.62	2.67	2.63
AC006449.7	-1.73	-1.73	-1.73	-1.73	-1.73	-1.73	-1.73	-1.73	-1.73	-1.73	-1.73	-1.73
AC006450.3	-1.49	-1.49	-1.49	-1.49	-1.49	-1.49	-1.49	-1.49	-1.49	-1.49	-1.49	-1.49
AC006460.1	1.82	1.84	1.82	1.83	1.83	1.82	1.83	1.84	1.83	1.82	1.82	1.82
AC006460.2	2.28	2.27	2.22	2.18	2.22	2.22	2.22	2.19	2.22	2.2	2.25	2.23
AC006480.2	-1.25	-1.25	-1.25	-1.25	-1.25	-1.25	-1.25	-1.25	-1.25	-1.25	-1.25	-1.25
AC006483.1	-0.46	-0.47	-0.46	-0.46	-0.47	-0.46	-0.46	-0.46	-0.47	-0.47	-0.47	-0.46
AC006483.2	-0.77	-0.76	-0.77	-0.77	-0.78	-0.78	-0.78	-0.78	-0.77	-0.77	-0.78	-0.78
AC006486.2	1.19	1.17	1.17	1.2	1.2	1.19	1.19	1.18	1.21	1.2	1.18	1.21
AC006504.1	0.09	0.11	0.09	0.09	0.09	0.11	0.1	0.1	0.11	0.09	0.12	0.11
AC006504.3	-1.73	-1.73	-1.73	-1.73	-1.73	-1.73	-1.73	-1.73	-1.73	-1.73	-1.73	-1.73
AC006504.5	5.85	5.77	5.78	5.75	5.78	5.84	5.91	5.79	5.89	5.78	5.83	5.76
AC006504.7	1.86	1.89	1.9	1.88	1.89	1.85	1.87	1.86	1.86	1.86	1.85	1.87
AC006509.1	-1.97	-1.97	-1.97	-1.97	-1.97	-1.97	-1.97	-1.97	-1.97	-1.97	-1.97	-1.97
AC006511.2	-0.6	-0.62	-0.62	-0.61	-0.61	-0.62	-0.62	-0.6	-0.62	-0.62	-0.6	-0.62
AC006511.3	4.12	4.14	4.12	4.14	4.04	4.1	4.12	4.15	4.1	4.12	4.14	4.14
AC006512.1	-0.6	-0.61	-0.61	-0.6	-0.6	-0.6	-0.6	-0.61	-0.61	-0.59	-0.6	-0.61
AC006518.1	-1.73	-1.73	-1.73	-1.73	-1.73	-1.73	-1.73	-1.73	-1.73	-1.73	-1.73	-1.73
AC006518.2	-1.25	-1.25	-1.25	-1.25	-1.25	-1.25	-1.25	-1.25	-1.25	-1.25	-1.24	-1.25
AC006538.1	-1.73	-1.73	-1.73	-1.73	-1.73	-1.73	-1.73	-1.73	-1.73	-1.73	-1.72	-1.73
AC006539.1	-1.25	-1.25	-1.25	-1.25	-1.25	-1.25	-1.25	-1.25	-1.25	-1.25	-1.25	-1.25
AC006547.1	-1.97	-1.97	-1.97	-1.97	-1.97	-1.97	-1.97	-1.97	-1.97	-1.97	-1.97	-1.97
AC006547.2	0.49	0.51	0.5	0.48	0.49	0.49	0.52	0.49	0.5	0.49	0.48	0.49
AC006547.3	-0.27	-0.28	-0.28	-0.28	-0.29	-0.28	-0.29	-0.29	-0.29	-0.27	-0.28	-0.28
AC006557.3	-1.97	-1.97	-1.97	-1.97	-1.97	-1.97	-1.97	-1.97	-1.97	-1.97	-1.97	-1.97
AC006566.1	-1.25	-1.25	-1.25	-1.25	-1.25	-1.25	-1.25	-1.25	-1.25	-1.24	-1.25	-1.25
AC006600.1	-1.97	-1.97	-1.97	-1.97	-1.97	-1.97	-1.97	-1.97	-1.97	-1.97	-1.97	-1.97
AC006600.2	-1.97	-1.97	-1.97	-1.97	-1.97	-1.97	-1.97	-1.97	-1.97	-1.97	-1.97	-1.97
AC006927.1	-0.57	-0.58	-0.56	-0.57	-0.58	-0.58	-0.57	-0.58	-0.58	-0.58	-0.56	-0.58
AC006946.2	-0.28	-0.27	-0.28	-0.27	-0.27	-0.28	-0.28	-0.28	-0.28	-0.28	-0.25	-0.24
AC006963.1	1.1	1.09	1.11	1.09	1.08	1.09	1.12	1.08	1.1	1.09	1.1	1.11
AC006971.1	-1.97	-1.97	-1.97	-1.97	-1.97	-1.97	-1.97	-1.97	-1.97	-1.97	-1.97	-1.97
AC006978.1	2.82	2.81	2.79	2.8	2.83	2.8	2.78	2.82	2.79	2.78	2.79	2.82
AC006994.1	-1.01	-1.01	-1.01	-1.01	-1	-1.01	-1.01	-1.01	-1	-1	-1	-0.99
AC007000.2	-1.73	-1.73	-1.73	-1.73	-1.73	-1.73	-1.73	-1.73	-1.73	-1.73	-1.73	-1.73
AC007014.1	-1.97	-1.97	-1.97	-1.97	-1.97	-1.97	-1.97	-1.97	-1.97	-1.97	-1.97	-1.97
AC007014.2	1.53	1.54	1.54	1.52	1.53	1.54	1.52	1.53	1.51	1.52	1.52	1.53
AC007016.1	-0.31	-0.3	-0.3	-0.31	-0.31	-0.29	-0.3	-0.29	-0.3	-0.3	-0.31	-0.31
AC007029.1	-1.49	-1.49	-1.49	-1.49	-1.49	-1.49	-1.49	-1.49	-1.49	-1.49	-1.49	-1.49
AC007032.1	0	0.01	0	0	-0.01	-0.01	0.01	-0.01	-0.01	0.01	0.01	0
AC007036.2	-1.97	-1.97	-1.97	-1.97	-1.97	-1.97	-1.97	-1.97	-1.97	-1.97	-1.97	-1.97
AC007036.5	-1.49	-1.49	-1.49	-1.49	-1.49	-1.49	-1.49	-1.49	-1.49	-1.49	-1.49	-1.49
AC007038.1	1.95	1.96	1.98	2	1.98	1.97	2	1.98	1.95	1.99	1.99	2.02
AC007040.1	-1.97	-1.97	-1.97	-1.97	-1.97	-1.97	-1.97	-1.97	-1.97	-1.97	-1.97	-1.97
AC007066.1	-1.97	-1.97	-1.97	-1.97	-1.97	-1.97	-1.97	-1.97	-1.97	-1.97	-1.97	-1.97
AC007066.2	1.72	1.73	1.7	1.74	1.75	1.71	1.75	1.72	1.73	1.71	1.74	1.7
AC007098.1	2.17	2.16	2.21	2.15	2.2	2.2	2.22	2.19	2.19	2.15	2.19	2.17
AC007106.2	-1.73	-1.73	-1.73	-1.73	-1.73	-1.73	-1.73	-1.73	-1.73	-1.73	-1.73	-1.73
AC007114.1	0.48	0.47	0.49	0.49	0.46	0.47	0.47	0.48	0.47	0.46	0.46	0.48
AC007114.2	1.32	1.28	1.3	1.32	1.32	1.31	1.3	1.29	1.28	1.3	1.32	1.31
AC007160.1	2.98	2.91	2.98	2.95	3.02	2.93	2.94	2.9	2.93	2.92	2.98	2.94
AC007161.1	-1.49	-1.49	-1.49	-1.49	-1.49	-1.49	-1.49	-1.49	-1.49	-1.49	-1.49	-1.48
AC007182.2	3.97	3.88	3.95	3.94	3.91	3.92	3.93	3.89	3.92	4.01	3.96	3.98
AC007191.1	3.54	3.56	3.47	3.5	3.53	3.49	3.56	3.48	3.51	3.53	3.53	3.5
AC007192.2	-1.49	-1.49	-1.49	-1.49	-1.49	-1.49	-1.49	-1.49	-1.49	-1.49	-1.49	-1.49
AC007193.1	-1.01	-1.02	-1.02	-1.01	-1.01	-1.02	-1.02	-1.02	-1.01	-1.02	-1.02	-1
AC007193.3	2.13	2.14	2.12	2.12	2.14	2.14	2.12	2.12	2.13	2.15	2.13	2.11
AC007215.1	-1.48	-1.49	-1.49	-1.49	-1.49	-1.49	-1.49	-1.49	-1.49	-1.49	-1.49	-1.49
AC007216.2	-1.49	-1.49	-1.49	-1.49	-1.48	-1.49	-1.49	-1.49	-1.49	-1.49	-1.49	-1.49
AC007216.3	1.39	1.4	1.36	1.37	1.39	1.41	1.4	1.36	1.38	1.38	1.38	1.4
AC007225.1	-0.76	-0.74	-0.74	-0.75	-0.75	-0.76	-0.76	-0.75	-0.76	-0.76	-0.76	-0.76
AC007229.1	1.5	1.49	1.5	1.51	1.52	1.49	1.48	1.48	1.5	1.48	1.55	1.51
AC007238.1	3.27	3.25	3.23	3.24	3.26	3.25	3.27	3.28	3.26	3.3	3.3	3.25
AC007240.3	-0.29	-0.29	-0.32	-0.32	-0.32	-0.31	-0.32	-0.32	-0.32	-0.31	-0.32	-0.3
AC007250.1	0.66	0.65	0.66	0.66	0.67	0.65	0.68	0.65	0.65	0.64	0.65	0.65
AC007272.1	-1	-0.99	-1	-0.98	-1	-1	-0.99	-1	-1	-1	-0.99	-1
AC007279.1	-0.17	-0.19	-0.19	-0.18	-0.18	-0.19	-0.18	-0.17	-0.18	-0.19	-0.19	-0.16
AC007292.1	0.38	0.38	0.39	0.4	0.41	0.39	0.39	0.4	0.39	0.39	0.38	0.41
AC007292.2	-0.61	-0.61	-0.62	-0.62	-0.61	-0.62	-0.61	-0.6	-0.62	-0.62	-0.61	-0.61
AC007308.1	-1.97	-1.97	-1.97	-1.97	-1.97	-1.97	-1.97	-1.97	-1.97	-1.97	-1.97	-1.97
AC007314.1	-0.27	-0.25	-0.24	-0.26	-0.25	-0.27	-0.26	-0.25	-0.26	-0.26	-0.26	-0.27
AC007318.1	-0.28	-0.27	-0.28	-0.27	-0.26	-0.28	-0.28	-0.26	-0.28	-0.28	-0.26	-0.26
AC007319.1	2.9	2.92	2.86	2.89	2.87	2.9	2.9	2.92	2.88	2.9	2.88	2.87
AC007325.4	3.13	3.16	3.08	3.12	3.11	3.14	3.12	3.08	3.14	3.12	3.15	3.13
AC007336.1	-1.73	-1.73	-1.73	-1.73	-1.73	-1.73	-1.73	-1.73	-1.73	-1.73	-1.73	-1.73
AC007342.5	-1.97	-1.97	-1.97	-1.97	-1.97	-1.97	-1.97	-1.97	-1.97	-1.97	-1.97	-1.97
AC007342.6	-1.49	-1.49	-1.49	-1.49	-1.49	-1.49	-1.49	-1.49	-1.49	-1.49	-1.48	-1.49
AC007365.1	-0.57	-0.56	-0.55	-0.57	-0.56	-0.57	-0.56	-0.57	-0.56	-0.56	-0.57	-0.56
AC007378.1	-1.73	-1.73	-1.73	-1.73	-1.73	-1.73	-1.73	-1.73	-1.73	-1.73	-1.73	-1.73
AC007383.1	0.66	0.65	0.68	0.65	0.68	0.65	0.66	0.65	0.7	0.65	0.65	0.65
AC007383.2	1.23	1.23	1.21	1.22	1.26	1.24	1.23	1.24	1.22	1.23	1.21	1.28
AC007384.1	-1.73	-1.73	-1.73	-1.73	-1.73	-1.73	-1.73	-1.73	-1.73	-1.73	-1.73	-1.73
AC007390.1	1.6	1.61	1.6	1.6	1.62	1.62	1.61	1.58	1.63	1.59	1.59	1.62
AC007405.2	-1.73	-1.73	-1.73	-1.73	-1.73	-1.73	-1.73	-1.73	-1.73	-1.73	-1.73	-1.73
AC007406.3	-1.97	-1.97	-1.97	-1.97	-1.97	-1.97	-1.97	-1.97	-1.97	-1.97	-1.97	-1.97
AC007406.5	2.41	2.42	2.44	2.4	2.4	2.42	2.41	2.45	2.44	2.42	2.45	2.42
AC007435.1	-1.25	-1.25	-1.25	-1.24	-1.25	-1.25	-1.25	-1.25	-1.25	-1.25	-1.25	-1.25
AC007448.4	-1.73	-1.73	-1.73	-1.73	-1.73	-1.73	-1.73	-1.73	-1.73	-1.73	-1.73	-1.73
AC007448.5	-0.59	-0.58	-0.57	-0.59	-0.59	-0.59	-0.58	-0.58	-0.58	-0.57	-0.59	-0.59
AC007458.1	-1.73	-1.73	-1.73	-1.73	-1.73	-1.73	-1.73	-1.73	-1.73	-1.73	-1.73	-1.73
AC007485.1	-1.49	-1.49	-1.49	-1.49	-1.49	-1.47	-1.49	-1.49	-1.49	-1.49	-1.49	-1.49
AC007485.2	2.85	2.86	2.86	2.85	2.83	2.83	2.9	2.82	2.8	2.84	2.83	2.83
AC007528.1	0.49	0.49	0.49	0.48	0.51	0.49	0.48	0.5	0.51	0.48	0.5	0.49
AC007529.2	0.94	0.92	0.91	0.92	0.91	0.91	0.93	0.91	0.91	0.92	0.93	0.92
AC007537.1	1.65	1.63	1.66	1.64	1.65	1.65	1.67	1.66	1.65	1.64	1.67	1.63
AC007541.1	3.57	3.6	3.6	3.58	3.6	3.63	3.66	3.58	3.6	3.64	3.68	3.67
AC007546.1	-1.49	-1.49	-1.49	-1.49	-1.49	-1.48	-1.49	-1.49	-1.49	-1.49	-1.49	-1.49
AC007547.1	-1.97	-1.97	-1.97	-1.97	-1.97	-1.97	-1.97	-1.97	-1.97	-1.97	-1.97	-1.97
AC007559.1	-1.97	-1.97	-1.97	-1.97	-1.97	-1.97	-1.97	-1.97	-1.97	-1.97	-1.97	-1.97
AC007566.1	1.58	1.59	1.61	1.61	1.59	1.61	1.63	1.6	1.65	1.64	1.6	1.6
AC007570.1	-0.46	-0.47	-0.47	-0.46	-0.47	-0.46	-0.47	-0.46	-0.46	-0.46	-0.46	-0.47
AC007610.4	-1.25	-1.25	-1.25	-1.25	-1.25	-1.25	-1.25	-1.25	-1.25	-1.25	-1.25	-1.25
AC007613.1	1.81	1.8	1.77	1.77	1.81	1.78	1.8	1.77	1.81	1.79	1.77	1.77
AC007618.1	-1.24	-1.25	-1.25	-1.25	-1.25	-1.25	-1.25	-1.25	-1.25	-1.25	-1.25	-1.25
AC007620.2	2.57	2.56	2.59	2.57	2.6	2.59	2.55	2.56	2.56	2.57	2.55	2.57
AC007622.2	-1.49	-1.49	-1.49	-1.49	-1.49	-1.49	-1.49	-1.49	-1.49	-1.47	-1.49	-1.49
AC007655.2	-0.29	-0.3	-0.31	-0.31	-0.31	-0.3	-0.31	-0.29	-0.28	-0.31	-0.3	-0.31
AC007663.3	-1.25	-1.25	-1.25	-1.25	-1.25	-1.25	-1.25	-1.25	-1.25	-1.25	-1.24	-1.25
AC007663.4	-1.97	-1.97	-1.97	-1.97	-1.97	-1.97	-1.97	-1.97	-1.97	-1.97	-1.97	-1.97
AC007666.1	-1.49	-1.49	-1.49	-1.49	-1.49	-1.49	-1.49	-1.49	-1.49	-1.48	-1.49	-1.49
AC007679.1	-1.49	-1.49	-1.49	-1.49	-1.49	-1.49	-1.49	-1.49	-1.49	-1.49	-1.49	-1.48
AC007681.1	-1.01	-1.02	-1.01	-1.03	-1.02	-1.03	-1.03	-1.03	-1.02	-1.03	-1.02	-1.02
AC007683.1	1.79	1.81	1.83	1.82	1.82	1.81	1.79	1.79	1.8	1.8	1.78	1.78
AC007684.1	-1.73	-1.73	-1.73	-1.73	-1.73	-1.73	-1.73	-1.73	-1.73	-1.73	-1.73	-1.73
AC007685.1	-1.49	-1.49	-1.49	-1.48	-1.49	-1.49	-1.49	-1.49	-1.49	-1.49	-1.49	-1.49
AC007686.1	2.37	2.38	2.34	2.35	2.35	2.38	2.34	2.36	2.35	2.41	2.38	2.39
AC007686.3	1.5	1.46	1.49	1.47	1.46	1.46	1.48	1.48	1.48	1.47	1.46	1.48
AC007686.4	-1.73	-1.73	-1.73	-1.73	-1.73	-1.73	-1.73	-1.73	-1.73	-1.73	-1.73	-1.73
AC007687.1	-0.82	-0.82	-0.82	-0.82	-0.81	-0.82	-0.82	-0.82	-0.81	-0.82	-0.82	-0.82
AC007688.2	3.66	3.61	3.67	3.68	3.68	3.67	3.63	3.64	3.64	3.7	3.61	3.7
AC007695.1	-1.25	-1.25	-1.25	-1.25	-1.25	-1.25	-1.25	-1.25	-1.25	-1.25	-1.25	-1.25
AC007743.1	-1.49	-1.49	-1.49	-1.49	-1.49	-1.49	-1.49	-1.49	-1.49	-1.49	-1.49	-1.49
AC007750.1	-1.97	-1.97	-1.97	-1.97	-1.97	-1.97	-1.97	-1.97	-1.97	-1.97	-1.97	-1.97
AC007773.1	0.22	0.22	0.21	0.21	0.24	0.22	0.21	0.21	0.21	0.21	0.25	0.23
AC007786.1	-1.49	-1.49	-1.49	-1.49	-1.49	-1.49	-1.49	-1.49	-1.49	-1.49	-1.49	-1.49
AC007823.1	-1.48	-1.49	-1.49	-1.49	-1.49	-1.49	-1.49	-1.49	-1.49	-1.49	-1.49	-1.49
AC007842.1	-1.25	-1.25	-1.25	-1.25	-1.25	-1.25	-1.25	-1.24	-1.25	-1.25	-1.25	-1.24
AC007877.1	-1.97	-1.97	-1.97	-1.97	-1.97	-1.97	-1.97	-1.97	-1.97	-1.97	-1.97	-1.97
AC007878.1	-1.72	-1.73	-1.73	-1.73	-1.73	-1.73	-1.73	-1.73	-1.73	-1.73	-1.73	-1.73
AC007879.3	-0.8	-0.8	-0.79	-0.79	-0.8	-0.8	-0.8	-0.8	-0.79	-0.8	-0.8	-0.8
AC007881.3	-0.75	-0.75	-0.75	-0.75	-0.73	-0.75	-0.74	-0.75	-0.73	-0.75	-0.73	-0.75
AC007906.2	-1.97	-1.97	-1.97	-1.97	-1.97	-1.97	-1.97	-1.97	-1.97	-1.97	-1.97	-1.97
AC007938.2	-0.41	-0.4	-0.4	-0.41	-0.4	-0.4	-0.4	-0.4	-0.41	-0.4	-0.39	-0.41
AC007938.3	0.21	0.16	0.16	0.16	0.17	0.17	0.17	0.17	0.18	0.17	0.17	0.16
AC007938.4	-1.97	-1.97	-1.97	-1.97	-1.97	-1.96	-1.97	-1.97	-1.97	-1.97	-1.97	-1.97
AC007950.2	-1.97	-1.97	-1.97	-1.97	-1.97	-1.97	-1.97	-1.97	-1.97	-1.97	-1.97	-1.97
AC007996.1	3.98	4.01	3.97	3.97	4.06	3.94	4.01	3.94	4.06	4.01	3.94	4.01
AC007998.1	-1.97	-1.97	-1.97	-1.97	-1.97	-1.97	-1.97	-1.97	-1.97	-1.97	-1.97	-1.97
AC007998.4	-1.73	-1.73	-1.73	-1.73	-1.73	-1.73	-1.73	-1.73	-1.73	-1.73	-1.73	-1.73
AC008014.1	1.68	1.65	1.64	1.66	1.69	1.63	1.63	1.63	1.65	1.65	1.63	1.64
AC008026.1	1.34	1.32	1.35	1.32	1.32	1.31	1.31	1.31	1.33	1.32	1.35	1.32
AC008026.2	2.71	2.71	2.67	2.73	2.69	2.72	2.75	2.66	2.75	2.71	2.66	2.7
AC008026.3	-0.15	-0.13	-0.14	-0.15	-0.15	-0.15	-0.15	-0.13	-0.14	-0.13	-0.14	-0.13
AC008035.1	0.87	0.87	0.88	0.89	0.86	0.85	0.87	0.87	0.85	0.88	0.87	0.86
AC008038.1	4.72	4.79	4.73	4.8	4.7	4.77	4.72	4.68	4.73	4.74	4.74	4.72
AC008040.1	-1.97	-1.97	-1.97	-1.97	-1.97	-1.97	-1.97	-1.97	-1.97	-1.97	-1.97	-1.97
AC008066.1	-1.97	-1.97	-1.97	-1.97	-1.97	-1.97	-1.97	-1.97	-1.97	-1.97	-1.97	-1.97
AC008074.2	-1.49	-1.49	-1.49	-1.49	-1.49	-1.49	-1.49	-1.49	-1.49	-1.49	-1.49	-1.49
AC008079.1	-1.01	-1	-1.01	-0.99	-1.01	-1	-1	-1.01	-1.01	-1	-1.01	-1.01
AC008080.4	-1.24	-1.25	-1.25	-1.25	-1.25	-1.25	-1.25	-1.25	-1.25	-1.25	-1.25	-1.25
AC008105.1	1.3	1.31	1.29	1.28	1.31	1.3	1.28	1.29	1.28	1.28	1.27	1.31
AC008105.2	0.97	0.98	0.97	0.97	0.96	0.98	0.96	0.96	0.95	0.96	0.95	0.97
AC008105.3	2.72	2.7	2.7	2.69	2.69	2.69	2.7	2.67	2.66	2.75	2.66	2.69
AC008115.1	0.59	0.6	0.6	0.57	0.59	0.58	0.57	0.59	0.59	0.57	0.6	0.58
AC008115.3	1.4	1.38	1.39	1.4	1.42	1.4	1.39	1.39	1.39	1.4	1.38	1.41
AC008115.4	-1.97	-1.97	-1.97	-1.97	-1.97	-1.97	-1.97	-1.97	-1.97	-1.96	-1.97	-1.97
AC008119.1	0.2	0.19	0.21	0.2	0.19	0.22	0.21	0.19	0.21	0.2	0.2	0.19
AC008124.1	4.4	4.45	4.47	4.39	4.44	4.38	4.37	4.44	4.42	4.36	4.4	4.37
AC008127.2	-1.97	-1.97	-1.97	-1.97	-1.97	-1.97	-1.97	-1.97	-1.97	-1.97	-1.97	-1.97
AC008147.2	-0.29	-0.29	-0.29	-0.3	-0.29	-0.3	-0.3	-0.28	-0.3	-0.28	-0.3	-0.29
AC008149.1	-1.97	-1.97	-1.97	-1.97	-1.97	-1.97	-1.97	-1.97	-1.97	-1.97	-1.97	-1.97
AC008163.1	-1.49	-1.49	-1.49	-1.49	-1.49	-1.49	-1.49	-1.49	-1.49	-1.49	-1.49	-1.49
AC008264.2	1.53	1.51	1.52	1.51	1.51	1.52	1.5	1.53	1.52	1.56	1.52	1.5
AC008267.2	-1.73	-1.73	-1.73	-1.73	-1.73	-1.73	-1.72	-1.73	-1.73	-1.73	-1.73	-1.73
AC008267.7	-1.97	-1.97	-1.97	-1.97	-1.97	-1.97	-1.97	-1.97	-1.97	-1.97	-1.97	-1.97
AC008269.1	-0.44	-0.43	-0.45	-0.44	-0.45	-0.45	-0.42	-0.44	-0.44	-0.45	-0.45	-0.45
AC008273.1	-1.97	-1.97	-1.97	-1.97	-1.97	-1.97	-1.97	-1.97	-1.97	-1.97	-1.97	-1.97
AC008280.2	-1.97	-1.97	-1.97	-1.97	-1.97	-1.97	-1.97	-1.97	-1.97	-1.97	-1.97	-1.97
AC008378.1	-1.49	-1.49	-1.49	-1.49	-1.49	-1.49	-1.49	-1.49	-1.49	-1.48	-1.49	-1.48
AC008379.1	-0.59	-0.57	-0.59	-0.58	-0.58	-0.59	-0.59	-0.58	-0.58	-0.59	-0.58	-0.58
AC008393.1	1.34	1.36	1.34	1.35	1.35	1.37	1.35	1.35	1.36	1.35	1.37	1.34
AC008403.2	-0.45	-0.45	-0.45	-0.45	-0.44	-0.43	-0.45	-0.45	-0.44	-0.45	-0.44	-0.44
AC008406.1	-1.97	-1.97	-1.97	-1.97	-1.97	-1.97	-1.97	-1.97	-1.97	-1.97	-1.97	-1.97
AC008406.3	-1.73	-1.73	-1.73	-1.73	-1.73	-1.72	-1.73	-1.73	-1.73	-1.73	-1.73	-1.73
AC008429.1	2.64	2.58	2.57	2.58	2.62	2.61	2.61	2.64	2.59	2.64	2.63	2.61
AC008429.2	0.49	0.48	0.5	0.52	0.51	0.5	0.49	0.5	0.49	0.48	0.49	0.48
AC008429.3	-1.73	-1.73	-1.73	-1.73	-1.73	-1.73	-1.73	-1.73	-1.73	-1.73	-1.73	-1.73
AC008434.1	-0.42	-0.42	-0.4	-0.42	-0.4	-0.41	-0.41	-0.42	-0.42	-0.42	-0.42	-0.4
AC008438.1	-0.79	-0.78	-0.78	-0.79	-0.79	-0.79	-0.79	-0.79	-0.78	-0.79	-0.79	-0.78
AC008440.1	3.67	3.69	3.66	3.64	3.64	3.62	3.63	3.63	3.66	3.61	3.6	3.6
AC008443.1	-1.97	-1.97	-1.97	-1.97	-1.97	-1.97	-1.97	-1.97	-1.97	-1.97	-1.97	-1.97
AC008443.2	0.08	0.07	0.07	0.1	0.09	0.07	0.1	0.09	0.07	0.08	0.07	0.08
AC008443.4	4.35	4.37	4.37	4.29	4.34	4.38	4.41	4.27	4.34	4.29	4.26	4.36
AC008443.5	-1.02	-1.02	-1.03	-1.02	-1.02	-1.03	-1.03	-1.02	-1.03	-1.03	-1.03	-1.02
AC008446.1	-0.58	-0.57	-0.57	-0.57	-0.56	-0.58	-0.57	-0.57	-0.57	-0.57	-0.56	-0.58
AC008467.1	-1.73	-1.73	-1.73	-1.73	-1.73	-1.73	-1.73	-1.73	-1.73	-1.73	-1.73	-1.73
AC008481.1	-0.79	-0.79	-0.77	-0.78	-0.79	-0.78	-0.79	-0.79	-0.78	-0.79	-0.79	-0.77
AC008481.2	-0.11	-0.11	-0.07	-0.1	-0.1	-0.11	-0.1	-0.1	-0.09	-0.11	-0.1	-0.11
AC008489.1	-1.02	-1.02	-1	-1.02	-1.01	-1	-1.02	-1.02	-1.02	-1.01	-1.02	-1.02
AC008494.1	0.63	0.59	0.59	0.59	0.6	0.6	0.63	0.62	0.61	0.6	0.59	0.62
AC008494.3	0.1	0.11	0.1	0.11	0.11	0.11	0.11	0.1	0.1	0.11	0.13	0.1
AC008507.1	-1.97	-1.97	-1.97	-1.97	-1.97	-1.97	-1.97	-1.97	-1.97	-1.97	-1.97	-1.97
AC008507.2	-1.97	-1.97	-1.97	-1.97	-1.97	-1.97	-1.97	-1.97	-1.97	-1.97	-1.97	-1.97
AC008507.4	-1.97	-1.97	-1.97	-1.97	-1.97	-1.97	-1.97	-1.97	-1.97	-1.97	-1.97	-1.97
AC008514.2	-1.97	-1.97	-1.97	-1.97	-1.97	-1.97	-1.97	-1.97	-1.97	-1.97	-1.97	-1.97
AC008522.1	0.67	0.66	0.67	0.65	0.67	0.65	0.65	0.65	0.67	0.65	0.66	0.65
AC008532.1	0.41	0.39	0.4	0.38	0.38	0.38	0.42	0.38	0.39	0.39	0.39	0.41
AC008537.3	-1.49	-1.49	-1.49	-1.49	-1.49	-1.49	-1.49	-1.49	-1.49	-1.49	-1.49	-1.49
AC008537.4	-1.49	-1.49	-1.49	-1.49	-1.49	-1.49	-1.49	-1.49	-1.49	-1.49	-1.49	-1.49
AC008543.1	-1.73	-1.73	-1.73	-1.73	-1.73	-1.73	-1.73	-1.73	-1.73	-1.73	-1.73	-1.73
AC008543.3	-1.73	-1.73	-1.73	-1.73	-1.73	-1.73	-1.73	-1.73	-1.73	-1.73	-1.73	-1.73
AC008569.1	2.41	2.39	2.39	2.37	2.39	2.39	2.38	2.38	2.42	2.42	2.38	2.4
AC008569.2	-1.49	-1.49	-1.49	-1.49	-1.49	-1.49	-1.49	-1.49	-1.49	-1.49	-1.49	-1.49
AC008571.1	-1.97	-1.97	-1.97	-1.97	-1.97	-1.97	-1.97	-1.97	-1.97	-1.97	-1.97	-1.97
AC008581.1	-0.27	-0.28	-0.28	-0.29	-0.29	-0.28	-0.29	-0.28	-0.26	-0.29	-0.28	-0.29
AC008591.1	1.36	1.35	1.35	1.34	1.36	1.36	1.35	1.34	1.37	1.35	1.34	1.33
AC008608.2	3.15	3.19	3.13	3.18	3.14	3.14	3.18	3.14	3.15	3.14	3.16	3.12
AC008610.1	1.38	1.39	1.38	1.34	1.37	1.34	1.34	1.35	1.34	1.39	1.41	1.38
AC008622.2	2.02	2.03	2.01	2.03	2.04	2.03	2.04	2.05	2.03	2.06	2.05	2.05
AC008635.1	0.31	0.34	0.31	0.31	0.34	0.32	0.31	0.32	0.31	0.33	0.33	0.32
AC008635.2	-1.49	-1.49	-1.49	-1.49	-1.49	-1.49	-1.49	-1.49	-1.49	-1.49	-1.49	-1.49
AC008667.2	-1.25	-1.25	-1.25	-1.25	-1.24	-1.25	-1.25	-1.25	-1.25	-1.25	-1.25	-1.25
AC008670.1	-1.97	-1.97	-1.97	-1.96	-1.97	-1.97	-1.97	-1.97	-1.97	-1.97	-1.97	-1.97
AC008676.2	-1.49	-1.49	-1.47	-1.49	-1.49	-1.49	-1.49	-1.49	-1.49	-1.49	-1.49	-1.49
AC008677.2	0.65	0.65	0.66	0.63	0.64	0.66	0.64	0.64	0.64	0.64	0.64	0.65
AC008679.1	-1.97	-1.97	-1.97	-1.97	-1.97	-1.97	-1.97	-1.97	-1.97	-1.97	-1.97	-1.97
AC008686.1	2.54	2.53	2.52	2.5	2.56	2.48	2.53	2.49	2.51	2.51	2.51	2.52
AC008691.1	-1.03	-1.04	-1.04	-1.04	-1.02	-1.03	-1.04	-1.03	-1.04	-1.04	-1.04	-1.03
AC008703.1	-1.97	-1.97	-1.97	-1.97	-1.97	-1.97	-1.97	-1.97	-1.97	-1.97	-1.97	-1.97
AC008725.1	-1.49	-1.49	-1.49	-1.49	-1.49	-1.49	-1.49	-1.49	-1.49	-1.49	-1.49	-1.49
AC008731.1	-1	-1	-1	-0.99	-1	-1	-1	-1	-0.99	-0.99	-1	-0.99
AC008735.1	-0.15	-0.16	-0.16	-0.15	-0.14	-0.16	-0.16	-0.16	-0.16	-0.12	-0.16	-0.15
AC008735.2	1.81	1.79	1.79	1.82	1.82	1.84	1.82	1.81	1.82	1.8	1.82	1.81
AC008735.3	-1.97	-1.97	-1.97	-1.97	-1.97	-1.97	-1.97	-1.97	-1.97	-1.97	-1.97	-1.97
AC008736.1	1.62	1.59	1.63	1.64	1.61	1.6	1.61	1.6	1.6	1.6	1.6	1.59
AC008741.1	-0.12	-0.1	-0.12	-0.12	-0.11	-0.12	-0.1	-0.12	-0.11	-0.11	-0.09	-0.11
AC008747.1	0.55	0.55	0.56	0.56	0.54	0.54	0.56	0.56	0.54	0.55	0.54	0.55
AC008750.3	1.72	1.74	1.76	1.71	1.73	1.74	1.72	1.7	1.72	1.71	1.71	1.74
AC008750.4	-1.73	-1.73	-1.73	-1.73	-1.73	-1.73	-1.73	-1.73	-1.73	-1.73	-1.73	-1.73
AC008753.1	2.64	2.64	2.67	2.67	2.73	2.66	2.63	2.68	2.7	2.65	2.69	2.69
AC008760.1	0.9	0.92	0.91	0.94	0.91	0.92	0.91	0.91	0.92	0.9	0.9	0.9
AC008760.2	-1.73	-1.73	-1.73	-1.73	-1.73	-1.73	-1.73	-1.73	-1.73	-1.73	-1.73	-1.73
AC008761.1	0.41	0.42	0.44	0.41	0.43	0.42	0.46	0.41	0.42	0.43	0.42	0.41
AC008763.1	-1.97	-1.97	-1.97	-1.97	-1.97	-1.97	-1.97	-1.97	-1.97	-1.97	-1.97	-1.97
AC008764.10	0.21	0.21	0.22	0.21	0.2	0.21	0.21	0.22	0.21	0.22	0.22	0.2
AC008764.3	0.3	0.3	0.33	0.3	0.31	0.31	0.3	0.33	0.31	0.32	0.32	0.31
AC008764.6	1.76	1.76	1.79	1.79	1.73	1.76	1.73	1.75	1.8	1.76	1.77	1.76
AC008764.7	-1.25	-1.25	-1.25	-1.25	-1.24	-1.25	-1.25	-1.25	-1.25	-1.25	-1.25	-1.25
AC008764.8	2.04	2.07	2.01	2.04	2.02	2	2.02	2.06	2.05	2.04	2.05	2.04
AC008766.1	-0.63	-0.62	-0.62	-0.63	-0.63	-0.62	-0.63	-0.6	-0.62	-0.62	-0.63	-0.63
AC008770.3	-1.97	-1.97	-1.97	-1.97	-1.97	-1.97	-1.97	-1.97	-1.97	-1.97	-1.97	-1.97
AC008771.1	5.15	5.12	5.17	5.19	5.1	5.1	5.09	5.17	5.1	5.18	5.15	5.14
AC008781.1	0.54	0.53	0.54	0.54	0.54	0.56	0.54	0.56	0.54	0.56	0.54	0.54
AC008799.1	-1.25	-1.25	-1.25	-1.25	-1.25	-1.25	-1.25	-1.25	-1.25	-1.25	-1.25	-1.25
AC008802.1	1.7	1.73	1.7	1.73	1.74	1.71	1.73	1.74	1.71	1.7	1.7	1.7
AC008810.1	-1.97	-1.97	-1.97	-1.97	-1.97	-1.97	-1.97	-1.97	-1.97	-1.97	-1.97	-1.97
AC008813.1	1.12	1.15	1.12	1.16	1.13	1.15	1.14	1.14	1.17	1.14	1.13	1.15
AC008840.1	0.9	0.88	0.88	0.88	0.87	0.9	0.89	0.89	0.9	0.88	0.87	0.9
AC008850.1	0.66	0.65	0.65	0.65	0.67	0.65	0.66	0.65	0.68	0.66	0.64	0.64
AC008868.1	-1.73	-1.73	-1.73	-1.73	-1.73	-1.73	-1.73	-1.73	-1.73	-1.73	-1.73	-1.73
AC008870.2	1.39	1.41	1.39	1.39	1.42	1.39	1.43	1.38	1.39	1.39	1.4	1.43
AC008870.3	-1.02	-1.03	-1.03	-1.03	-1.02	-1.03	-1.02	-1.03	-1.03	-1.03	-1.03	-1.01
AC008875.1	-1.49	-1.49	-1.49	-1.49	-1.49	-1.49	-1.49	-1.49	-1.49	-1.49	-1.49	-1.49
AC008875.2	-0.46	-0.45	-0.46	-0.45	-0.46	-0.46	-0.46	-0.46	-0.46	-0.45	-0.46	-0.44
AC008875.3	2.81	2.75	2.76	2.74	2.77	2.75	2.78	2.78	2.79	2.84	2.84	2.79
AC008878.4	-1.97	-1.97	-1.97	-1.97	-1.97	-1.97	-1.97	-1.97	-1.97	-1.97	-1.96	-1.97
AC008883.3	0.39	0.35	0.35	0.35	0.36	0.35	0.36	0.36	0.35	0.36	0.35	0.36
AC008894.2	4.33	4.3	4.26	4.28	4.31	4.28	4.28	4.22	4.33	4.27	4.32	4.28
AC008894.3	2.57	2.57	2.54	2.52	2.52	2.52	2.56	2.51	2.51	2.55	2.52	2.59
AC008895.1	0.86	0.84	0.84	0.84	0.82	0.84	0.83	0.85	0.82	0.86	0.83	0.83
AC008897.2	-0.77	-0.76	-0.76	-0.77	-0.75	-0.77	-0.77	-0.77	-0.76	-0.77	-0.77	-0.75
AC008906.1	-1.49	-1.49	-1.49	-1.49	-1.49	-1.49	-1.49	-1.49	-1.49	-1.49	-1.49	-1.49
AC008914.1	1.1	1.12	1.12	1.12	1.14	1.11	1.12	1.11	1.14	1.13	1.12	1.13
AC008915.2	-1.73	-1.73	-1.73	-1.73	-1.73	-1.73	-1.73	-1.73	-1.73	-1.73	-1.73	-1.73
AC008915.3	4.58	4.51	4.6	4.51	4.56	4.56	4.6	4.52	4.56	4.51	4.59	4.51
AC008937.3	0.41	0.39	0.4	0.39	0.42	0.4	0.41	0.4	0.4	0.42	0.4	0.4
AC008945.1	-0.15	-0.15	-0.16	-0.14	-0.15	-0.15	-0.14	-0.15	-0.15	-0.15	-0.16	-0.16
AC008946.1	1.41	1.42	1.39	1.4	1.38	1.38	1.41	1.39	1.4	1.39	1.4	1.4
AC008953.1	-0.59	-0.59	-0.6	-0.6	-0.6	-0.6	-0.59	-0.59	-0.6	-0.6	-0.57	-0.59
AC008957.1	-1.73	-1.73	-1.73	-1.73	-1.73	-1.73	-1.73	-1.73	-1.73	-1.73	-1.73	-1.72
AC008966.1	2.94	2.87	2.91	2.89	2.9	2.89	2.9	2.89	2.86	2.92	2.96	2.91
AC008969.1	-1.97	-1.97	-1.97	-1.97	-1.97	-1.97	-1.97	-1.97	-1.97	-1.97	-1.97	-1.97
AC008972.2	0.07	0.08	0.07	0.08	0.06	0.09	0.07	0.07	0.06	0.06	0.06	0.06
AC008982.2	4.04	3.97	3.97	4.01	4.02	4.01	4	3.95	3.96	4.06	3.98	3.96
AC009005.1	3.6	3.61	3.6	3.56	3.61	3.57	3.61	3.61	3.61	3.58	3.63	3.62
AC009014.1	-1.97	-1.97	-1.97	-1.97	-1.97	-1.97	-1.97	-1.97	-1.97	-1.97	-1.97	-1.97
AC009027.1	-1.97	-1.97	-1.97	-1.97	-1.97	-1.97	-1.97	-1.97	-1.97	-1.97	-1.97	-1.97
AC009034.1	0.41	0.41	0.39	0.41	0.42	0.39	0.41	0.4	0.43	0.39	0.39	0.39
AC009041.3	-0.26	-0.25	-0.26	-0.25	-0.24	-0.26	-0.25	-0.26	-0.25	-0.24	-0.25	-0.25
AC009053.1	-0.43	-0.42	-0.43	-0.44	-0.44	-0.43	-0.43	-0.44	-0.43	-0.44	-0.44	-0.43
AC009053.3	-1.73	-1.73	-1.73	-1.73	-1.73	-1.73	-1.73	-1.73	-1.73	-1.73	-1.73	-1.73
AC009054.1	-1.24	-1.25	-1.25	-1.25	-1.25	-1.25	-1.25	-1.25	-1.25	-1.25	-1.25	-1.25
AC009054.2	1.59	1.62	1.63	1.62	1.63	1.62	1.61	1.63	1.63	1.63	1.62	1.61
AC009060.1	-1.73	-1.73	-1.73	-1.73	-1.73	-1.73	-1.73	-1.73	-1.73	-1.73	-1.73	-1.73
AC009061.2	1.41	1.44	1.43	1.45	1.45	1.45	1.48	1.43	1.44	1.44	1.43	1.43
AC009063.2	-0.77	-0.78	-0.77	-0.77	-0.78	-0.78	-0.78	-0.78	-0.77	-0.78	-0.76	-0.78
AC009065.1	-0.43	-0.44	-0.44	-0.45	-0.45	-0.45	-0.44	-0.44	-0.44	-0.44	-0.45	-0.44
AC009065.2	-1.02	-1.02	-1.02	-1.02	-1.02	-1.01	-1	-1.01	-1.01	-1.02	-1.01	-1.02
AC009065.4	1.88	1.88	1.88	1.89	1.85	1.87	1.88	1.9	1.87	1.91	1.9	1.87
AC009065.5	-1.25	-1.25	-1.24	-1.25	-1.25	-1.25	-1.25	-1.25	-1.25	-1.25	-1.25	-1.25
AC009065.7	0.73	0.72	0.76	0.74	0.72	0.74	0.73	0.73	0.76	0.75	0.74	0.72
AC009065.8	0.2	0.21	0.2	0.21	0.21	0.2	0.21	0.22	0.22	0.21	0.22	0.2
AC009075.2	-1.97	-1.97	-1.97	-1.97	-1.97	-1.97	-1.97	-1.97	-1.97	-1.97	-1.97	-1.97
AC009078.3	0.72	0.74	0.7	0.71	0.72	0.71	0.73	0.72	0.73	0.71	0.7	0.71
AC009084.3	-0.79	-0.8	-0.8	-0.79	-0.79	-0.79	-0.8	-0.8	-0.79	-0.8	-0.79	-0.79
AC009087.1	-0.17	-0.17	-0.17	-0.16	-0.16	-0.16	-0.16	-0.14	-0.16	-0.16	-0.16	-0.16
AC009088.1	-0.58	-0.59	-0.59	-0.58	-0.57	-0.59	-0.58	-0.59	-0.59	-0.57	-0.58	-0.59
AC009088.2	-0.41	-0.39	-0.41	-0.4	-0.38	-0.41	-0.39	-0.41	-0.4	-0.41	-0.41	-0.41
AC009088.4	-1.25	-1.25	-1.25	-1.25	-1.25	-1.25	-1.25	-1.24	-1.25	-1.24	-1.25	-1.25
AC009090.1	-1.25	-1.25	-1.25	-1.25	-1.25	-1.25	-1.25	-1.25	-1.25	-1.24	-1.25	-1.24
AC009090.4	-1	-1	-1	-1.01	-0.99	-1.01	-1.01	-1.01	-1.01	-0.99	-1.01	-1.01
AC009090.5	-1.22	-1.25	-1.25	-1.25	-1.25	-1.25	-1.25	-1.25	-1.25	-1.25	-1.25	-1.25
AC009090.6	0	0.01	0.02	0	0.01	0.01	0.01	0.01	0.02	0	0.02	0.01
AC009094.1	0.44	0.42	0.43	0.41	0.45	0.41	0.42	0.41	0.43	0.43	0.42	0.41
AC009097.3	-1.25	-1.25	-1.24	-1.25	-1.25	-1.25	-1.25	-1.25	-1.25	-1.25	-1.25	-1.25
AC009102.1	-1.97	-1.97	-1.97	-1.97	-1.97	-1.97	-1.97	-1.97	-1.97	-1.97	-1.97	-1.97
AC009107.2	6.35	6.29	6.39	6.26	6.17	6.23	6.18	6.36	6.24	6.25	6.19	6.08
AC009108.1	-1.25	-1.25	-1.25	-1.25	-1.25	-1.25	-1.25	-1.25	-1.25	-1.25	-1.25	-1.25
AC009108.3	-1.73	-1.73	-1.73	-1.73	-1.73	-1.73	-1.73	-1.73	-1.73	-1.73	-1.73	-1.73
AC009113.1	1.47	1.46	1.46	1.47	1.47	1.48	1.47	1.49	1.48	1.47	1.49	1.48
AC009113.2	-1.73	-1.73	-1.73	-1.73	-1.73	-1.73	-1.73	-1.73	-1.73	-1.73	-1.73	-1.73
AC009117.1	-1.01	-1.01	-1	-1.01	-1.01	-1	-1.01	-1.01	-1	-0.98	-1.01	-1.01
AC009118.2	2.41	2.4	2.43	2.43	2.43	2.38	2.4	2.42	2.41	2.38	2.42	2.38
AC009119.1	1.03	1	1.04	1.02	1	1.04	1.03	1.02	1.02	1	1	1.01
AC009120.1	-1.97	-1.97	-1.97	-1.97	-1.97	-1.97	-1.97	-1.97	-1.97	-1.96	-1.97	-1.97
AC009120.2	4.69	4.62	4.65	4.63	4.63	4.68	4.61	4.62	4.59	4.63	4.61	4.66
AC009120.5	-1.73	-1.73	-1.73	-1.73	-1.73	-1.73	-1.73	-1.73	-1.73	-1.73	-1.73	-1.73
AC009126.1	1.8	1.79	1.79	1.78	1.85	1.81	1.8	1.78	1.82	1.8	1.82	1.79
AC009133.1	7.31	7.36	7.35	7.4	7.31	7.16	7.34	7.27	7.19	7.24	7.18	7.16
AC009133.2	1.17	1.17	1.19	1.18	1.17	1.16	1.18	1.16	1.16	1.17	1.18	1.16
AC009133.4	1.16	1.12	1.12	1.13	1.13	1.14	1.12	1.11	1.12	1.12	1.11	1.12
AC009137.2	-0.6	-0.6	-0.58	-0.6	-0.6	-0.58	-0.6	-0.6	-0.57	-0.6	-0.6	-0.59
AC009148.1	-1.97	-1.97	-1.97	-1.97	-1.97	-1.97	-1.97	-1.97	-1.97	-1.97	-1.97	-1.97
AC009163.7	0.88	0.9	0.9	0.9	0.87	0.86	0.87	0.86	0.87	0.86	0.88	0.89
AC009171.2	1.93	1.9	1.95	1.94	1.91	1.93	1.94	1.89	1.94	1.93	1.93	1.93
AC009220.1	2.09	2.03	2.06	2.05	2.05	2.06	2.05	2.06	2.07	2.07	2.05	2.06
AC009220.2	-1.49	-1.49	-1.49	-1.49	-1.49	-1.49	-1.49	-1.49	-1.49	-1.49	-1.49	-1.49
AC009226.1	-1.97	-1.97	-1.97	-1.97	-1.97	-1.97	-1.97	-1.97	-1.97	-1.97	-1.97	-1.97
AC009229.1	0.59	0.6	0.6	0.59	0.59	0.65	0.61	0.62	0.6	0.61	0.6	0.59
AC009229.2	-1.73	-1.73	-1.73	-1.73	-1.73	-1.73	-1.73	-1.73	-1.73	-1.73	-1.73	-1.73
AC009236.1	2.74	2.74	2.72	2.74	2.72	2.74	2.74	2.71	2.73	2.74	2.74	2.76
AC009237.14	-0.47	-0.47	-0.47	-0.46	-0.47	-0.45	-0.45	-0.47	-0.47	-0.45	-0.47	-0.45
AC009237.15	-1.97	-1.97	-1.97	-1.97	-1.97	-1.97	-1.97	-1.97	-1.97	-1.97	-1.97	-1.97
AC009237.3	-0.59	-0.58	-0.57	-0.59	-0.58	-0.59	-0.58	-0.59	-0.59	-0.59	-0.59	-0.56
AC009242.1	1.1	1.11	1.15	1.09	1.1	1.11	1.11	1.11	1.1	1.14	1.1	1.12
AC009244.1	-1.25	-1.25	-1.25	-1.25	-1.24	-1.25	-1.25	-1.25	-1.25	-1.25	-1.25	-1.25
AC009245.1	3.61	3.58	3.7	3.66	3.64	3.61	3.63	3.59	3.6	3.58	3.69	3.62
AC009262.1	0.31	0.3	0.29	0.31	0.29	0.3	0.32	0.29	0.32	0.29	0.31	0.3
AC009263.1	-1.73	-1.73	-1.73	-1.73	-1.73	-1.72	-1.73	-1.73	-1.73	-1.73	-1.73	-1.73
AC009268.2	-1.73	-1.73	-1.73	-1.73	-1.73	-1.73	-1.73	-1.73	-1.73	-1.73	-1.73	-1.73
AC009269.4	-1.97	-1.97	-1.97	-1.97	-1.97	-1.97	-1.97	-1.97	-1.97	-1.97	-1.96	-1.97
AC009271.1	-1.97	-1.97	-1.97	-1.97	-1.97	-1.97	-1.97	-1.97	-1.97	-1.97	-1.97	-1.97
AC009275.1	4.05	4.04	4.08	4.04	4.13	4.06	4.03	3.99	4.03	4	3.99	4.07
AC009283.1	0.78	0.77	0.79	0.78	0.78	0.78	0.79	0.79	0.78	0.79	0.79	0.79
AC009296.1	-1.01	-1.01	-1.02	-1.03	-1.02	-1.03	-1.03	-1.03	-1.03	-1.03	-1.02	-1.02
AC009303.1	-1.73	-1.73	-1.73	-1.73	-1.73	-1.72	-1.73	-1.73	-1.73	-1.73	-1.73	-1.73
AC009303.4	0.64	0.64	0.65	0.68	0.65	0.64	0.63	0.65	0.64	0.66	0.63	0.64
AC009309.1	-0.8	-0.79	-0.8	-0.79	-0.8	-0.8	-0.79	-0.8	-0.8	-0.8	-0.79	-0.79
AC009309.2	0.2	0.19	0.19	0.18	0.19	0.2	0.19	0.2	0.21	0.18	0.18	0.19
AC009315.1	1.5	1.51	1.48	1.52	1.5	1.51	1.5	1.53	1.49	1.5	1.5	1.51
AC009318.1	-0.31	-0.29	-0.31	-0.31	-0.31	-0.29	-0.31	-0.31	-0.31	-0.31	-0.31	-0.31
AC009318.2	0.46	0.46	0.45	0.45	0.46	0.46	0.47	0.46	0.46	0.47	0.45	0.47
AC009318.3	0.56	0.55	0.56	0.55	0.57	0.56	0.57	0.56	0.56	0.58	0.56	0.56
AC009362.1	4.22	4.19	4.14	4.23	4.14	4.15	4.25	4.17	4.11	4.16	4.18	4.17
AC009403.1	3.54	3.49	3.53	3.54	3.55	3.56	3.58	3.53	3.57	3.55	3.53	3.54
AC009404.1	0.3	0.29	0.3	0.31	0.31	0.32	0.3	0.29	0.29	0.31	0.3	0.31
AC009474.1	-0.13	-0.14	-0.13	-0.14	-0.12	-0.14	-0.13	-0.14	-0.14	-0.12	-0.13	-0.11
AC009480.1	-1.97	-1.96	-1.97	-1.97	-1.97	-1.97	-1.97	-1.97	-1.97	-1.97	-1.97	-1.97
AC009501.2	-0.25	-0.24	-0.22	-0.25	-0.23	-0.25	-0.24	-0.25	-0.25	-0.25	-0.25	-0.24
AC009506.1	2.42	2.42	2.43	2.44	2.41	2.42	2.38	2.42	2.4	2.41	2.38	2.41
AC009509.2	-1.24	-1.25	-1.25	-1.25	-1.25	-1.25	-1.25	-1.25	-1.25	-1.25	-1.25	-1.25
AC009509.5	-1.25	-1.25	-1.25	-1.25	-1.25	-1.25	-1.25	-1.25	-1.25	-1.25	-1.25	-1.25
AC009511.1	-1.73	-1.73	-1.73	-1.73	-1.73	-1.73	-1.73	-1.73	-1.73	-1.73	-1.73	-1.73
AC009511.2	-1.73	-1.73	-1.73	-1.73	-1.73	-1.73	-1.73	-1.73	-1.73	-1.73	-1.73	-1.73
AC009517.1	-0.8	-0.8	-0.8	-0.8	-0.8	-0.8	-0.8	-0.79	-0.8	-0.8	-0.79	-0.8
AC009533.1	1.46	1.48	1.5	1.49	1.48	1.51	1.46	1.49	1.47	1.46	1.49	1.5
AC009549.1	2.33	2.31	2.37	2.35	2.36	2.34	2.32	2.34	2.32	2.31	2.33	2.34
AC009554.1	-1.97	-1.97	-1.97	-1.97	-1.97	-1.97	-1.97	-1.97	-1.97	-1.97	-1.97	-1.97
AC009570.1	0.49	0.48	0.48	0.47	0.5	0.49	0.48	0.47	0.49	0.47	0.47	0.47
AC009630.1	2.92	2.88	2.88	2.87	2.88	2.88	2.87	2.88	2.92	2.89	2.89	2.89
AC009630.2	2.53	2.58	2.5	2.5	2.54	2.54	2.55	2.56	2.53	2.53	2.54	2.55
AC009630.3	0.63	0.64	0.64	0.63	0.64	0.64	0.62	0.65	0.64	0.66	0.63	0.63
AC009630.4	-1.48	-1.49	-1.49	-1.49	-1.49	-1.49	-1.49	-1.49	-1.49	-1.49	-1.49	-1.49
AC009686.2	1.08	1.04	1.06	1.07	1.05	1.07	1.06	1.08	1.06	1.06	1.05	1.07
AC009690.2	-0.02	-0.04	-0.03	-0.05	-0.05	-0.02	-0.05	-0.05	-0.04	-0.04	-0.05	-0.05
AC009704.2	-1.25	-1.25	-1.25	-1.25	-1.25	-1.24	-1.25	-1.25	-1.25	-1.25	-1.25	-1.25
AC009779.2	3.22	3.19	3.17	3.22	3.18	3.2	3.2	3.19	3.19	3.22	3.2	3.2
AC009779.3	-1.49	-1.49	-1.49	-1.49	-1.49	-1.49	-1.49	-1.49	-1.49	-1.49	-1.49	-1.49
AC009779.4	1.2	1.19	1.21	1.2	1.19	1.19	1.19	1.23	1.2	1.19	1.22	1.19
AC009802.1	-0.79	-0.77	-0.79	-0.78	-0.79	-0.78	-0.79	-0.79	-0.79	-0.77	-0.78	-0.79
AC009812.1	2.03	2.07	2.05	2.02	2.06	2.02	2.05	2.08	2.05	2.05	2.06	2.04
AC009812.3	-1.73	-1.73	-1.73	-1.73	-1.73	-1.73	-1.73	-1.73	-1.73	-1.73	-1.73	-1.73
AC009812.4	-0.44	-0.44	-0.44	-0.43	-0.44	-0.44	-0.42	-0.44	-0.44	-0.42	-0.42	-0.42
AC009831.1	1.4	1.41	1.42	1.41	1.43	1.4	1.43	1.41	1.42	1.42	1.42	1.41
AC009902.2	-0.44	-0.44	-0.44	-0.44	-0.44	-0.45	-0.44	-0.43	-0.44	-0.44	-0.42	-0.44
AC009902.3	-1.73	-1.73	-1.73	-1.73	-1.73	-1.73	-1.73	-1.73	-1.73	-1.73	-1.73	-1.73
AC009927.1	-0.58	-0.58	-0.56	-0.58	-0.57	-0.58	-0.58	-0.58	-0.57	-0.57	-0.58	-0.58
AC009948.1	-1.25	-1.25	-1.25	-1.25	-1.25	-1.25	-1.24	-1.25	-1.25	-1.25	-1.25	-1.25
AC009948.2	-0.44	-0.45	-0.45	-0.45	-0.44	-0.44	-0.43	-0.45	-0.43	-0.44	-0.45	-0.44
AC009948.3	0.1	0.11	0.1	0.1	0.13	0.11	0.12	0.12	0.11	0.1	0.12	0.11
AC009950.1	-1.73	-1.73	-1.73	-1.73	-1.73	-1.73	-1.73	-1.73	-1.73	-1.73	-1.73	-1.73
AC009951.6	-0.27	-0.27	-0.25	-0.27	-0.25	-0.27	-0.27	-0.24	-0.27	-0.25	-0.26	-0.27
AC009955.4	-1.73	-1.73	-1.73	-1.72	-1.73	-1.73	-1.73	-1.73	-1.73	-1.73	-1.73	-1.73
AC009961.1	1.97	1.95	1.93	1.95	1.94	1.93	1.94	1.95	1.95	1.96	1.95	1.95
AC009961.3	-1.49	-1.49	-1.49	-1.49	-1.49	-1.49	-1.49	-1.49	-1.49	-1.49	-1.49	-1.49
AC009962.1	0.4	0.4	0.38	0.38	0.41	0.38	0.4	0.39	0.4	0.38	0.38	0.38
AC009996.1	1.85	1.83	1.84	1.83	1.86	1.81	1.83	1.83	1.82	1.81	1.83	1.83
AC009997.1	2.05	2.1	2.05	2.04	2.05	2.08	2.06	2.07	2.07	2.03	2.04	2.08
AC010095.1	-0.43	-0.43	-0.41	-0.43	-0.43	-0.43	-0.43	-0.42	-0.43	-0.42	-0.42	-0.43
AC010099.1	0.73	0.7	0.7	0.7	0.7	0.7	0.73	0.69	0.72	0.71	0.69	0.71
AC010132.2	-1.97	-1.97	-1.97	-1.97	-1.97	-1.97	-1.97	-1.97	-1.97	-1.97	-1.97	-1.97
AC010136.1	0.22	0.23	0.25	0.24	0.24	0.23	0.25	0.22	0.23	0.23	0.23	0.22
AC010148.1	-1.73	-1.73	-1.73	-1.73	-1.73	-1.73	-1.73	-1.73	-1.73	-1.73	-1.73	-1.73
AC010168.2	1.55	1.56	1.57	1.57	1.55	1.56	1.59	1.57	1.56	1.58	1.58	1.59
AC010173.1	-1.97	-1.97	-1.97	-1.97	-1.97	-1.97	-1.97	-1.97	-1.97	-1.96	-1.97	-1.97
AC010175.1	-1.97	-1.97	-1.97	-1.97	-1.97	-1.97	-1.97	-1.97	-1.97	-1.97	-1.97	-1.97
AC010182.1	-1.73	-1.73	-1.73	-1.73	-1.73	-1.73	-1.73	-1.73	-1.73	-1.73	-1.73	-1.73
AC010186.2	0.98	0.99	0.98	0.96	0.98	0.99	0.99	0.96	0.97	1.01	0.96	0.99
AC010186.3	1.03	1.04	1.03	1.04	1.02	1.03	1.04	1.04	1.06	1.04	1.05	1.05
AC010198.2	4.85	4.94	4.92	4.84	4.93	4.92	4.89	4.89	4.89	4.88	4.88	4.89
AC010203.1	0.08	0.09	0.09	0.08	0.08	0.1	0.09	0.1	0.08	0.11	0.1	0.09
AC010203.2	-1.97	-1.97	-1.97	-1.97	-1.97	-1.97	-1.97	-1.97	-1.97	-1.97	-1.97	-1.97
AC010205.1	-1.97	-1.97	-1.97	-1.97	-1.97	-1.97	-1.97	-1.97	-1.97	-1.97	-1.97	-1.97
AC010207.1	-0.58	-0.59	-0.59	-0.58	-0.57	-0.59	-0.59	-0.59	-0.58	-0.57	-0.58	-0.59
AC010210.1	-0.42	-0.42	-0.42	-0.42	-0.4	-0.42	-0.41	-0.42	-0.41	-0.41	-0.41	-0.42
AC010226.1	1.1	1.09	1.09	1.1	1.11	1.1	1.1	1.07	1.08	1.11	1.09	1.1
AC010240.3	-1.97	-1.97	-1.97	-1.97	-1.97	-1.97	-1.97	-1.97	-1.97	-1.97	-1.97	-1.97
AC010245.1	-0.29	-0.31	-0.3	-0.3	-0.31	-0.3	-0.31	-0.29	-0.3	-0.31	-0.3	-0.3
AC010245.2	0	0.01	0.03	0	0.03	0.02	0	0.01	0.01	0	0	0
AC010261.1	-1.73	-1.73	-1.73	-1.73	-1.73	-1.73	-1.73	-1.73	-1.73	-1.73	-1.73	-1.73
AC010261.2	-1.73	-1.73	-1.73	-1.73	-1.73	-1.73	-1.73	-1.73	-1.73	-1.73	-1.73	-1.73
AC010271.2	-1.73	-1.73	-1.73	-1.73	-1.73	-1.73	-1.73	-1.73	-1.73	-1.73	-1.73	-1.73
AC010273.2	-1.03	-1.02	-1.03	-1.03	-1.03	-1.03	-1.03	-1.03	-1.03	-1.03	-1.02	-1.02
AC010300.1	-1.49	-1.49	-1.49	-1.49	-1.49	-1.49	-1.49	-1.49	-1.49	-1.49	-1.49	-1.49
AC010301.1	0.83	0.86	0.81	0.83	0.81	0.85	0.83	0.83	0.81	0.81	0.82	0.83
AC010307.4	-1.97	-1.97	-1.97	-1.97	-1.97	-1.97	-1.97	-1.97	-1.97	-1.97	-1.97	-1.97
AC010319.3	-1.97	-1.97	-1.97	-1.97	-1.97	-1.97	-1.97	-1.97	-1.97	-1.97	-1.97	-1.97
AC010319.4	-0.79	-0.78	-0.78	-0.77	-0.79	-0.79	-0.78	-0.79	-0.79	-0.78	-0.79	-0.78
AC010320.2	-1.49	-1.49	-1.49	-1.49	-1.49	-1.49	-1.49	-1.49	-1.49	-1.49	-1.49	-1.49
AC010320.4	-0.02	-0.01	0	0	-0.01	-0.01	-0.01	0	0	-0.02	-0.02	-0.02
AC010323.2	1.31	1.32	1.29	1.29	1.29	1.3	1.32	1.29	1.33	1.31	1.3	1.3
AC010325.1	-1.73	-1.73	-1.73	-1.73	-1.73	-1.73	-1.73	-1.73	-1.73	-1.73	-1.73	-1.72
AC010325.2	-1.03	-1.04	-1.03	-1.04	-1.03	-1.03	-1.04	-1.03	-1.04	-1.04	-1.04	-1.03
AC010326.1	-1.97	-1.97	-1.97	-1.97	-1.97	-1.97	-1.97	-1.97	-1.97	-1.97	-1.97	-1.97
AC010326.3	-0.44	-0.45	-0.45	-0.44	-0.44	-0.44	-0.45	-0.45	-0.44	-0.45	-0.44	-0.43
AC010326.4	2.36	2.34	2.36	2.38	2.37	2.37	2.39	2.39	2.38	2.37	2.39	2.38
AC010327.3	0.55	0.57	0.56	0.55	0.56	0.58	0.57	0.55	0.55	0.56	0.57	0.56
AC010328.2	-1.49	-1.49	-1.49	-1.49	-1.49	-1.49	-1.49	-1.49	-1.49	-1.49	-1.49	-1.49
AC010331.1	1.88	1.86	1.89	1.89	1.89	1.9	1.9	1.9	1.88	1.9	1.9	1.88
AC010335.3	-1.25	-1.25	-1.25	-1.25	-1.25	-1.25	-1.25	-1.25	-1.25	-1.24	-1.25	-1.25
AC010336.1	1.1	1.07	1.04	1.08	1.04	1.07	1.07	1.05	1.06	1.05	1.04	1.06
AC010336.2	-1.73	-1.73	-1.73	-1.73	-1.73	-1.73	-1.73	-1.73	-1.73	-1.73	-1.73	-1.73
AC010336.4	0.17	0.18	0.15	0.16	0.15	0.17	0.16	0.17	0.15	0.15	0.15	0.15
AC010336.5	0.88	0.87	0.86	0.87	0.86	0.85	0.88	0.85	0.86	0.85	0.88	0.86
AC010336.7	1.22	1.21	1.2	1.21	1.26	1.22	1.21	1.22	1.22	1.22	1.27	1.22
AC010342.1	-1.73	-1.72	-1.73	-1.73	-1.73	-1.73	-1.73	-1.73	-1.73	-1.73	-1.73	-1.73
AC010343.1	4.04	4.11	4.05	4.01	4.01	3.98	4.05	4.03	4.04	4.04	4.12	4.06
AC010343.3	-1.97	-1.97	-1.97	-1.97	-1.97	-1.97	-1.97	-1.97	-1.97	-1.97	-1.97	-1.97
AC010359.2	-0.81	-0.81	-0.82	-0.82	-0.82	-0.82	-0.82	-0.82	-0.82	-0.81	-0.82	-0.82
AC010359.3	0.41	0.4	0.39	0.38	0.38	0.38	0.41	0.38	0.41	0.41	0.38	0.39
AC010401.1	0.38	0.38	0.39	0.4	0.39	0.39	0.39	0.39	0.38	0.39	0.4	0.4
AC010409.1	-1.97	-1.97	-1.97	-1.97	-1.97	-1.97	-1.97	-1.97	-1.97	-1.97	-1.97	-1.97
AC010422.2	-1.01	-1.02	-1.02	-1.01	-1.01	-1.02	-1	-1.02	-1.02	-1.02	-1.02	-1.01
AC010422.8	-0.8	-0.79	-0.8	-0.8	-0.8	-0.8	-0.8	-0.79	-0.78	-0.79	-0.79	-0.79
AC010435.1	-0.02	-0.01	0	-0.01	-0.02	-0.02	-0.01	-0.02	-0.01	-0.01	-0.02	-0.02
AC010442.1	-0.82	-0.82	-0.82	-0.82	-0.82	-0.82	-0.82	-0.8	-0.82	-0.82	-0.81	-0.82
AC010457.1	1.69	1.7	1.68	1.69	1.68	1.66	1.66	1.68	1.68	1.68	1.66	1.7
AC010460.3	-0.04	-0.04	-0.04	-0.05	-0.04	-0.04	-0.04	-0.02	-0.04	-0.05	-0.05	-0.03
AC010463.3	-1.97	-1.97	-1.97	-1.97	-1.97	-1.97	-1.97	-1.97	-1.97	-1.97	-1.97	-1.97
AC010469.1	0.57	0.55	0.56	0.59	0.55	0.55	0.55	0.55	0.56	0.55	0.57	0.55
AC010469.2	-1.03	-1.02	-1.03	-1.01	-1.03	-1.02	-1.03	-1.02	-1.03	-1.03	-1.03	-1.02
AC010476.1	-0.26	-0.26	-0.26	-0.24	-0.24	-0.26	-0.26	-0.26	-0.25	-0.26	-0.24	-0.26
AC010478.1	1.91	1.9	1.96	1.92	1.92	1.93	1.91	1.91	1.92	1.92	1.92	1.96
AC010487.1	-1.49	-1.49	-1.49	-1.49	-1.49	-1.48	-1.49	-1.49	-1.49	-1.49	-1.49	-1.49
AC010491.1	1.8	1.78	1.81	1.82	1.78	1.83	1.78	1.82	1.79	1.78	1.79	1.81
AC010491.2	-1.01	-1	-1.01	-0.99	-1.01	-1.01	-1	-1.01	-1.01	-1	-1.01	-1
AC010503.1	-1.97	-1.97	-1.97	-1.97	-1.97	-1.97	-1.97	-1.97	-1.97	-1.97	-1.97	-1.97
AC010519.1	1.3	1.3	1.3	1.31	1.3	1.3	1.29	1.31	1.28	1.28	1.29	1.3
AC010524.1	0.49	0.48	0.47	0.48	0.46	0.47	0.47	0.47	0.47	0.46	0.48	0.47
AC010525.1	-1.49	-1.49	-1.49	-1.49	-1.49	-1.49	-1.49	-1.48	-1.49	-1.49	-1.49	-1.49
AC010531.3	-1.49	-1.49	-1.49	-1.49	-1.49	-1.49	-1.49	-1.49	-1.49	-1.49	-1.49	-1.49
AC010531.6	2.95	3	2.93	2.98	2.99	2.99	3.05	2.94	3	3.01	2.96	2.93
AC010531.7	-1.49	-1.49	-1.49	-1.49	-1.49	-1.49	-1.49	-1.49	-1.49	-1.49	-1.48	-1.49
AC010536.1	0.29	0.28	0.29	0.28	0.28	0.28	0.29	0.32	0.29	0.28	0.32	0.3
AC010538.1	-1.97	-1.97	-1.97	-1.97	-1.97	-1.97	-1.97	-1.97	-1.97	-1.97	-1.97	-1.97
AC010542.2	0.64	0.62	0.61	0.62	0.62	0.61	0.62	0.61	0.61	0.62	0.63	0.65
AC010542.4	1.49	1.51	1.48	1.48	1.51	1.48	1.51	1.49	1.5	1.5	1.51	1.51
AC010542.5	1.75	1.75	1.74	1.73	1.73	1.75	1.75	1.74	1.75	1.77	1.77	1.77
AC010547.1	-0.61	-0.62	-0.62	-0.62	-0.62	-0.62	-0.62	-0.61	-0.61	-0.61	-0.6	-0.61
AC010595.1	0.09	0.1	0.1	0.09	0.11	0.1	0.11	0.09	0.09	0.12	0.09	0.12
AC010598.1	-1.97	-1.97	-1.97	-1.97	-1.97	-1.97	-1.97	-1.97	-1.97	-1.97	-1.97	-1.97
AC010615.1	-1.02	-1.02	-1.01	-1.02	-1.02	-1.02	-1.01	-1.02	-1.02	-1.02	-1.01	-1.01
AC010618.1	0.41	0.4	0.4	0.41	0.4	0.4	0.41	0.39	0.4	0.4	0.41	0.4
AC010618.2	-1	-1	-0.99	-1	-0.99	-1	-1	-1	-0.99	-0.99	-0.99	-0.99
AC010618.3	3.02	3.02	3.02	3	3.03	3.05	3.08	3.04	3.03	3.12	3.08	3.07
AC010623.1	-1.72	-1.73	-1.73	-1.73	-1.73	-1.73	-1.73	-1.73	-1.73	-1.73	-1.73	-1.73
AC010624.5	5.14	5.13	5.13	5.15	5.23	5.07	5.25	5.18	5.23	5.19	5.3	5.33
AC010627.1	-1.49	-1.49	-1.49	-1.49	-1.49	-1.49	-1.49	-1.49	-1.49	-1.49	-1.49	-1.49
AC010632.2	-1.25	-1.25	-1.25	-1.25	-1.25	-1.25	-1.24	-1.25	-1.25	-1.25	-1.25	-1.25
AC010641.2	-1.97	-1.97	-1.97	-1.97	-1.97	-1.97	-1.97	-1.97	-1.97	-1.97	-1.97	-1.97
AC010642.2	6.39	6.39	6.39	6.38	6.3	6.32	6.35	6.38	6.39	6.35	6.42	6.39
AC010653.3	-1.73	-1.73	-1.73	-1.73	-1.73	-1.73	-1.73	-1.73	-1.73	-1.73	-1.73	-1.73
AC010654.1	-0.16	-0.16	-0.15	-0.13	-0.15	-0.15	-0.16	-0.15	-0.16	-0.15	-0.16	-0.14
AC010677.1	0.47	0.48	0.46	0.46	0.47	0.46	0.47	0.48	0.48	0.46	0.46	0.46
AC010680.2	0.1	0.1	0.11	0.1	0.11	0.11	0.11	0.1	0.1	0.1	0.12	0.1
AC010680.3	-0.02	-0.01	-0.01	-0.03	-0.02	-0.02	-0.02	-0.01	-0.03	-0.02	-0.02	-0.02
AC010680.4	-1.97	-1.97	-1.97	-1.97	-1.97	-1.97	-1.97	-1.97	-1.97	-1.97	-1.97	-1.97
AC010680.5	-1.49	-1.49	-1.49	-1.49	-1.49	-1.49	-1.49	-1.49	-1.49	-1.49	-1.49	-1.49
AC010683.1	-1.97	-1.97	-1.97	-1.97	-1.97	-1.97	-1.97	-1.97	-1.97	-1.97	-1.97	-1.97
AC010754.1	2.1	2.12	2.13	2.1	2.09	2.12	2.1	2.07	2.1	2.12	2.11	2.1
AC010761.1	3.79	3.76	3.79	3.79	3.85	3.83	3.82	3.76	3.8	3.79	3.83	3.8
AC010761.2	-1.97	-1.97	-1.97	-1.97	-1.97	-1.97	-1.96	-1.97	-1.97	-1.97	-1.97	-1.97
AC010761.3	-0.63	-0.64	-0.64	-0.64	-0.64	-0.64	-0.63	-0.62	-0.64	-0.62	-0.63	-0.63
AC010761.5	1.82	1.82	1.78	1.78	1.8	1.79	1.79	1.77	1.77	1.78	1.8	1.78
AC010768.1	-1.49	-1.49	-1.49	-1.49	-1.49	-1.49	-1.49	-1.49	-1.49	-1.49	-1.49	-1.49
AC010768.2	-1.97	-1.97	-1.97	-1.97	-1.97	-1.97	-1.97	-1.97	-1.97	-1.97	-1.97	-1.97
AC010789.1	4.24	4.18	4.18	4.21	4.23	4.21	4.12	4.17	4.18	4.13	4.18	4.2
AC010789.2	-1.73	-1.73	-1.73	-1.73	-1.73	-1.73	-1.73	-1.73	-1.73	-1.73	-1.73	-1.73
AC010809.1	-1.97	-1.97	-1.97	-1.97	-1.97	-1.97	-1.97	-1.97	-1.97	-1.97	-1.97	-1.97
AC010809.2	1.29	1.31	1.3	1.32	1.32	1.29	1.3	1.3	1.31	1.32	1.31	1.33
AC010834.1	-1.25	-1.25	-1.25	-1.25	-1.25	-1.25	-1.25	-1.25	-1.24	-1.25	-1.25	-1.25
AC010834.2	-1.97	-1.97	-1.97	-1.97	-1.97	-1.97	-1.97	-1.97	-1.97	-1.97	-1.97	-1.97
AC010834.3	-1.49	-1.49	-1.49	-1.49	-1.49	-1.49	-1.48	-1.49	-1.49	-1.49	-1.49	-1.49
AC010864.1	0.26	0.26	0.25	0.26	0.25	0.26	0.27	0.29	0.26	0.26	0.25	0.28
AC010867.1	-1.96	-1.97	-1.97	-1.97	-1.97	-1.97	-1.97	-1.97	-1.97	-1.97	-1.97	-1.97
AC010883.1	-1.25	-1.25	-1.25	-1.25	-1.25	-1.25	-1.25	-1.25	-1.25	-1.25	-1.25	-1.24
AC010883.3	1.38	1.35	1.37	1.35	1.35	1.34	1.34	1.33	1.34	1.33	1.36	1.36
AC010894.1	2.41	2.45	2.4	2.4	2.4	2.37	2.38	2.42	2.39	2.39	2.39	2.38
AC010894.3	-1.73	-1.73	-1.73	-1.73	-1.73	-1.73	-1.73	-1.73	-1.73	-1.73	-1.73	-1.73
AC010896.1	-1.97	-1.97	-1.97	-1.97	-1.97	-1.97	-1.97	-1.97	-1.97	-1.97	-1.97	-1.96
AC010913.1	1.1	1.11	1.09	1.11	1.1	1.1	1.12	1.09	1.11	1.08	1.1	1.08
AC010969.2	3.84	3.87	3.84	3.84	3.85	3.88	3.97	3.84	3.87	3.94	3.92	3.86
AC010970.1	0.94	0.94	0.93	0.92	0.91	0.93	0.93	0.91	0.91	0.96	0.95	0.92
AC010973.1	-1.73	-1.73	-1.73	-1.73	-1.73	-1.73	-1.73	-1.73	-1.73	-1.73	-1.73	-1.73
AC010973.2	3.24	3.28	3.22	3.24	3.28	3.28	3.21	3.24	3.28	3.3	3.23	3.24
AC010976.1	-0.44	-0.42	-0.43	-0.43	-0.44	-0.42	-0.44	-0.44	-0.43	-0.43	-0.44	-0.43
AC010996.1	0.37	0.4	0.39	0.38	0.38	0.41	0.38	0.4	0.38	0.37	0.39	0.37
AC010997.4	-1.97	-1.97	-1.97	-1.97	-1.97	-1.97	-1.97	-1.97	-1.97	-1.97	-1.97	-1.97
AC010997.5	-1.25	-1.25	-1.25	-1.25	-1.25	-1.24	-1.25	-1.25	-1.25	-1.25	-1.25	-1.25
AC010999.2	-1.25	-1.25	-1.25	-1.25	-1.25	-1.25	-1.25	-1.25	-1.25	-1.25	-1.25	-1.25
AC011005.1	-1.73	-1.73	-1.73	-1.73	-1.73	-1.73	-1.73	-1.73	-1.73	-1.73	-1.73	-1.73
AC011029.1	0.71	0.72	0.7	0.72	0.7	0.72	0.71	0.7	0.73	0.76	0.72	0.7
AC011037.1	-1.97	-1.97	-1.97	-1.97	-1.97	-1.97	-1.97	-1.97	-1.97	-1.97	-1.97	-1.97
AC011043.1	2.27	2.28	2.27	2.28	2.3	2.26	2.27	2.25	2.25	2.23	2.28	2.25
AC011092.2	-1.97	-1.97	-1.97	-1.97	-1.97	-1.97	-1.97	-1.97	-1.97	-1.97	-1.97	-1.97
AC011195.1	-1.73	-1.73	-1.73	-1.73	-1.73	-1.73	-1.73	-1.73	-1.73	-1.73	-1.73	-1.73
AC011290.1	-1.73	-1.73	-1.73	-1.73	-1.73	-1.73	-1.73	-1.72	-1.73	-1.73	-1.73	-1.73
AC011290.2	0.81	0.81	0.8	0.78	0.81	0.79	0.8	0.8	0.79	0.8	0.79	0.79
AC011317.1	-0.81	-0.81	-0.81	-0.82	-0.81	-0.82	-0.8	-0.82	-0.8	-0.81	-0.81	-0.81
AC011337.1	0.08	0.08	0.08	0.1	0.1	0.08	0.1	0.1	0.09	0.11	0.08	0.09
AC011346.1	6.18	6.24	6.19	6.14	6.04	6.05	6.06	6.09	6.11	6.07	6.2	6.31
AC011374.2	-1.73	-1.73	-1.73	-1.73	-1.73	-1.73	-1.73	-1.73	-1.73	-1.73	-1.73	-1.73
AC011375.1	0.81	0.83	0.84	0.8	0.81	0.79	0.8	0.79	0.83	0.84	0.8	0.8
AC011379.1	-1.73	-1.73	-1.73	-1.73	-1.73	-1.73	-1.73	-1.73	-1.73	-1.73	-1.73	-1.73
AC011379.2	-0.63	-0.63	-0.64	-0.64	-0.64	-0.64	-0.64	-0.64	-0.64	-0.64	-0.64	-0.64
AC011405.1	-1.73	-1.73	-1.73	-1.73	-1.73	-1.73	-1.73	-1.73	-1.73	-1.73	-1.73	-1.73
AC011416.2	-1.97	-1.97	-1.97	-1.97	-1.97	-1.97	-1.97	-1.97	-1.97	-1.97	-1.97	-1.97
AC011444.1	-1.25	-1.25	-1.24	-1.25	-1.25	-1.25	-1.25	-1.25	-1.25	-1.25	-1.25	-1.25
AC011445.1	2.09	2.08	2.14	2.11	2.09	2.1	2.08	2.12	2.09	2.1	2.1	2.1
AC011446.1	1.84	1.85	1.87	1.83	1.83	1.83	1.85	1.83	1.8	1.84	1.85	1.81
AC011446.2	2.42	2.44	2.42	2.42	2.42	2.41	2.42	2.44	2.46	2.43	2.45	2.49
AC011446.3	-1.73	-1.73	-1.73	-1.73	-1.73	-1.73	-1.72	-1.73	-1.73	-1.73	-1.73	-1.73
AC011447.3	-1.49	-1.49	-1.49	-1.48	-1.49	-1.49	-1.49	-1.49	-1.49	-1.49	-1.49	-1.49
AC011451.1	-1.97	-1.97	-1.97	-1.97	-1.97	-1.97	-1.97	-1.97	-1.97	-1.97	-1.97	-1.97
AC011461.1	-0.41	-0.41	-0.4	-0.41	-0.42	-0.42	-0.42	-0.42	-0.42	-0.42	-0.41	-0.42
AC011462.4	-1.49	-1.49	-1.49	-1.49	-1.49	-1.49	-1.49	-1.49	-1.49	-1.49	-1.49	-1.49
AC011462.5	3.17	3.14	3.21	3.19	3.17	3.18	3.19	3.18	3.19	3.19	3.21	3.17
AC011466.1	0.29	0.25	0.26	0.25	0.25	0.28	0.27	0.26	0.25	0.26	0.26	0.26
AC011466.3	-1.97	-1.97	-1.97	-1.97	-1.97	-1.96	-1.97	-1.97	-1.97	-1.97	-1.97	-1.97
AC011466.4	-1.02	-1.03	-1.02	-1.02	-1.03	-1.03	-1.03	-1.02	-1.03	-1.02	-1.03	-1.02
AC011468.1	1	0.97	0.97	0.99	0.99	0.97	0.97	0.97	0.98	0.96	0.98	0.97
AC011468.5	1.97	1.97	1.98	1.97	1.96	1.96	1.97	1.98	1.95	1.98	1.99	2.02
AC011471.2	0.99	0.96	0.95	1	0.97	0.95	0.96	0.95	0.96	0.96	0.96	0.96
AC011472.2	-0.78	-0.79	-0.78	-0.79	-0.78	-0.78	-0.78	-0.79	-0.78	-0.78	-0.79	-0.79
AC011472.3	2.89	2.91	2.89	2.88	2.89	2.91	2.88	2.89	2.9	2.88	2.87	2.87
AC011472.4	-1.97	-1.97	-1.96	-1.97	-1.97	-1.97	-1.97	-1.97	-1.97	-1.97	-1.97	-1.97
AC011476.1	-1.73	-1.73	-1.73	-1.73	-1.73	-1.73	-1.73	-1.73	-1.73	-1.73	-1.73	-1.73
AC011479.2	-0.16	-0.16	-0.15	-0.16	-0.16	-0.16	-0.14	-0.16	-0.14	-0.14	-0.16	-0.13
AC011479.3	-1.73	-1.73	-1.73	-1.73	-1.73	-1.73	-1.73	-1.73	-1.73	-1.73	-1.73	-1.73
AC011479.4	-1.73	-1.73	-1.73	-1.73	-1.73	-1.73	-1.73	-1.73	-1.73	-1.73	-1.73	-1.73
AC011481.1	-1.97	-1.97	-1.97	-1.97	-1.97	-1.97	-1.97	-1.97	-1.97	-1.97	-1.97	-1.97
AC011492.1	-1.97	-1.97	-1.97	-1.97	-1.97	-1.97	-1.97	-1.97	-1.97	-1.97	-1.97	-1.97
AC011495.1	1.55	1.54	1.51	1.5	1.54	1.49	1.51	1.54	1.51	1.51	1.5	1.51
AC011495.2	-0.26	-0.27	-0.23	-0.27	-0.27	-0.26	-0.26	-0.27	-0.26	-0.27	-0.27	-0.26
AC011495.3	-1.97	-1.97	-1.97	-1.97	-1.97	-1.97	-1.97	-1.97	-1.97	-1.97	-1.97	-1.97
AC011497.2	0.71	0.7	0.69	0.71	0.71	0.72	0.7	0.69	0.74	0.7	0.69	0.72
AC011498.1	-1.02	-1.02	-1.03	-1.03	-1.03	-1.03	-1.02	-1.02	-1.02	-1.03	-1.03	-1.02
AC011498.6	0.47	0.48	0.48	0.49	0.47	0.47	0.48	0.5	0.48	0.47	0.49	0.47
AC011498.7	2.91	2.89	2.93	2.95	2.95	2.94	2.92	2.9	2.88	2.9	2.9	2.95
AC011503.2	-1.97	-1.97	-1.97	-1.97	-1.97	-1.97	-1.97	-1.97	-1.97	-1.97	-1.97	-1.97
AC011506.1	0.47	0.48	0.46	0.47	0.48	0.48	0.47	0.47	0.47	0.48	0.46	0.49
AC011510.1	-1.72	-1.73	-1.73	-1.73	-1.73	-1.73	-1.73	-1.73	-1.73	-1.73	-1.73	-1.73
AC011511.1	0.78	0.77	0.78	0.76	0.77	0.78	0.79	0.78	0.79	0.77	0.76	0.78
AC011511.2	1.3	1.29	1.29	1.32	1.31	1.28	1.31	1.31	1.32	1.31	1.3	1.32
AC011511.3	2.55	2.58	2.57	2.59	2.54	2.55	2.57	2.57	2.59	2.53	2.54	2.58
AC011511.5	-0.45	-0.46	-0.45	-0.45	-0.46	-0.45	-0.45	-0.45	-0.46	-0.46	-0.45	-0.46
AC011558.1	3.65	3.57	3.58	3.53	3.57	3.6	3.59	3.61	3.62	3.56	3.6	3.57
AC011595.1	-1.73	-1.72	-1.73	-1.73	-1.73	-1.73	-1.73	-1.73	-1.73	-1.73	-1.73	-1.73
AC011603.3	7.19	7.13	7.08	7.15	7.28	7.19	7.05	7.04	7.15	7.16	7.11	7.02
AC011603.4	-1.73	-1.73	-1.73	-1.73	-1.73	-1.73	-1.73	-1.73	-1.73	-1.73	-1.73	-1.73
AC011611.3	-1.49	-1.49	-1.49	-1.49	-1.49	-1.49	-1.49	-1.49	-1.49	-1.49	-1.49	-1.49
AC011611.4	-1.02	-1.01	-1.01	-1.01	-1.01	-1.02	-1.01	-1.01	-1.01	-1.01	-1.01	-1.01
AC011611.5	-0.16	-0.16	-0.15	-0.16	-0.16	-0.16	-0.16	-0.14	-0.16	-0.15	-0.15	-0.16
AC011676.1	-1.73	-1.73	-1.73	-1.73	-1.73	-1.73	-1.73	-1.73	-1.73	-1.73	-1.73	-1.73
AC011676.5	-0.82	-0.83	-0.83	-0.83	-0.83	-0.83	-0.81	-0.83	-0.83	-0.81	-0.83	-0.82
AC011731.1	1.24	1.25	1.24	1.25	1.26	1.25	1.25	1.24	1.29	1.24	1.23	1.25
AC011752.1	-1.25	-1.25	-1.25	-1.25	-1.25	-1.25	-1.25	-1.24	-1.25	-1.25	-1.25	-1.25
AC011753.1	-1.49	-1.49	-1.49	-1.49	-1.49	-1.49	-1.49	-1.49	-1.49	-1.49	-1.49	-1.48
AC011773.1	-0.82	-0.8	-0.81	-0.81	-0.81	-0.81	-0.8	-0.81	-0.81	-0.81	-0.81	-0.82
AC011773.4	-0.14	-0.15	-0.15	-0.14	-0.13	-0.15	-0.14	-0.15	-0.14	-0.15	-0.14	-0.15
AC011815.1	1.99	1.99	1.98	1.98	2.01	2	1.96	1.98	1.98	1.98	2.01	1.99
AC011815.2	-1.49	-1.49	-1.49	-1.49	-1.49	-1.49	-1.49	-1.49	-1.49	-1.49	-1.49	-1.49
AC011825.1	1.16	1.15	1.18	1.15	1.13	1.16	1.13	1.13	1.17	1.13	1.14	1.16
AC011825.2	-1.97	-1.97	-1.97	-1.97	-1.97	-1.97	-1.97	-1.97	-1.97	-1.97	-1.97	-1.97
AC011825.4	-1.25	-1.25	-1.25	-1.25	-1.25	-1.25	-1.25	-1.25	-1.25	-1.25	-1.25	-1.24
AC011899.3	-1.97	-1.97	-1.97	-1.97	-1.97	-1.97	-1.97	-1.97	-1.97	-1.97	-1.97	-1.97
AC011912.1	-1.73	-1.73	-1.73	-1.73	-1.73	-1.73	-1.73	-1.73	-1.73	-1.73	-1.73	-1.73
AC011921.1	1.39	1.4	1.36	1.39	1.4	1.36	1.39	1.4	1.38	1.39	1.36	1.39
AC011921.3	-1.49	-1.49	-1.49	-1.49	-1.49	-1.49	-1.49	-1.49	-1.49	-1.49	-1.49	-1.49
AC011933.1	-1.73	-1.73	-1.73	-1.73	-1.73	-1.73	-1.73	-1.73	-1.73	-1.73	-1.73	-1.73
AC011933.2	-1.97	-1.97	-1.97	-1.97	-1.97	-1.97	-1.97	-1.97	-1.97	-1.97	-1.97	-1.97
AC011933.3	-1.97	-1.97	-1.97	-1.97	-1.97	-1.97	-1.97	-1.97	-1.97	-1.97	-1.97	-1.97
AC011939.1	-1.03	-1.03	-1.03	-1.03	-1.03	-1.03	-1.03	-1.03	-1.02	-1.02	-1.03	-1
AC011939.2	-1.97	-1.97	-1.97	-1.97	-1.97	-1.97	-1.97	-1.97	-1.97	-1.97	-1.97	-1.97
AC011939.3	-1.97	-1.97	-1.97	-1.97	-1.97	-1.97	-1.97	-1.97	-1.97	-1.97	-1.97	-1.97
AC011978.2	1.68	1.67	1.65	1.66	1.63	1.65	1.63	1.69	1.67	1.66	1.65	1.65
AC011979.1	3.65	3.63	3.61	3.63	3.6	3.69	3.64	3.66	3.59	3.6	3.61	3.64
AC011998.1	-0.82	-0.82	-0.81	-0.82	-0.82	-0.81	-0.81	-0.81	-0.82	-0.81	-0.82	-0.8
AC012020.1	-1.73	-1.73	-1.73	-1.73	-1.73	-1.73	-1.73	-1.73	-1.73	-1.73	-1.73	-1.73
AC012063.1	0.79	0.8	0.8	0.79	0.8	0.79	0.8	0.79	0.8	0.8	0.78	0.79
AC012065.3	-1.97	-1.97	-1.97	-1.97	-1.97	-1.97	-1.97	-1.97	-1.97	-1.97	-1.97	-1.97
AC012073.1	2.15	2.11	2.12	2.1	2.09	2.12	2.1	2.11	2.1	2.12	2.12	2.13
AC012076.1	-1.03	-1.03	-1.03	-1.03	-1.02	-1.03	-1.01	-1.01	-1.03	-1.03	-1.03	-1.02
AC012085.1	-1.73	-1.73	-1.73	-1.73	-1.73	-1.73	-1.73	-1.73	-1.72	-1.73	-1.73	-1.73
AC012123.2	-1.97	-1.97	-1.97	-1.97	-1.97	-1.97	-1.97	-1.97	-1.97	-1.97	-1.97	-1.97
AC012146.1	6.76	6.86	6.83	6.87	6.86	6.76	6.69	6.77	6.9	6.71	6.76	6.8
AC012157.2	-1.97	-1.97	-1.97	-1.97	-1.97	-1.97	-1.97	-1.97	-1.97	-1.97	-1.97	-1.97
AC012158.1	2.23	2.21	2.21	2.22	2.22	2.2	2.21	2.2	2.2	2.19	2.23	2.19
AC012170.1	-1.97	-1.97	-1.97	-1.97	-1.97	-1.97	-1.97	-1.97	-1.97	-1.97	-1.97	-1.97
AC012173.1	0.56	0.56	0.56	0.56	0.56	0.57	0.57	0.55	0.56	0.58	0.56	0.58
AC012181.1	0.89	0.88	0.88	0.89	0.89	0.9	0.91	0.9	0.9	0.9	0.9	0.92
AC012181.2	0.62	0.63	0.64	0.62	0.63	0.66	0.62	0.63	0.62	0.62	0.62	0.63
AC012184.1	0.78	0.78	0.76	0.78	0.78	0.78	0.79	0.78	0.77	0.77	0.77	0.76
AC012184.3	0.31	0.32	0.31	0.31	0.31	0.32	0.31	0.3	0.31	0.32	0.31	0.32
AC012184.4	-1.73	-1.73	-1.73	-1.73	-1.73	-1.73	-1.73	-1.73	-1.73	-1.73	-1.73	-1.73
AC012186.2	-1.73	-1.73	-1.73	-1.73	-1.73	-1.73	-1.73	-1.73	-1.73	-1.73	-1.73	-1.73
AC012213.3	-1.02	-1.02	-1.02	-1	-1.02	-1.01	-1.02	-1.01	-1.01	-1.01	-1.02	-1.02
AC012254.3	0.3	0.29	0.3	0.3	0.3	0.3	0.3	0.31	0.3	0.31	0.31	0.3
AC012291.2	-1.97	-1.97	-1.97	-1.97	-1.97	-1.97	-1.97	-1.97	-1.97	-1.97	-1.97	-1.97
AC012291.3	-0.12	-0.12	-0.11	-0.13	-0.12	-0.13	-0.13	-0.12	-0.13	-0.13	-0.11	-0.11
AC012306.2	0.8	0.79	0.77	0.77	0.76	0.79	0.78	0.77	0.78	0.76	0.79	0.76
AC012306.3	-1.49	-1.49	-1.49	-1.49	-1.49	-1.49	-1.49	-1.49	-1.49	-1.49	-1.49	-1.49
AC012313.1	1.41	1.43	1.46	1.41	1.41	1.4	1.41	1.42	1.39	1.4	1.42	1.42
AC012313.3	-1.25	-1.25	-1.25	-1.25	-1.23	-1.25	-1.25	-1.25	-1.25	-1.25	-1.25	-1.25
AC012313.4	-0.77	-0.76	-0.75	-0.77	-0.77	-0.76	-0.77	-0.77	-0.74	-0.77	-0.77	-0.77
AC012313.7	-1.25	-1.25	-1.25	-1.25	-1.25	-1.25	-1.25	-1.25	-1.25	-1.25	-1.24	-1.25
AC012313.8	-0.79	-0.79	-0.78	-0.79	-0.79	-0.78	-0.79	-0.78	-0.78	-0.79	-0.77	-0.79
AC012349.1	-1.73	-1.73	-1.73	-1.73	-1.73	-1.73	-1.73	-1.73	-1.73	-1.73	-1.73	-1.73
AC012358.3	0.63	0.64	0.66	0.64	0.65	0.64	0.66	0.67	0.64	0.66	0.65	0.64
AC012360.1	-0.58	-0.58	-0.57	-0.58	-0.57	-0.59	-0.58	-0.59	-0.58	-0.58	-0.58	-0.58
AC012360.3	3.62	3.55	3.59	3.55	3.58	3.6	3.62	3.6	3.57	3.6	3.58	3.6
AC012378.1	-1.97	-1.97	-1.97	-1.97	-1.97	-1.97	-1.97	-1.97	-1.97	-1.97	-1.97	-1.97
AC012378.2	-1.73	-1.73	-1.73	-1.73	-1.73	-1.73	-1.73	-1.73	-1.73	-1.73	-1.73	-1.73
AC012435.2	-0.28	-0.28	-0.28	-0.28	-0.27	-0.29	-0.28	-0.28	-0.28	-0.28	-0.27	-0.28
AC012442.1	-1.97	-1.97	-1.97	-1.97	-1.97	-1.97	-1.97	-1.97	-1.97	-1.97	-1.97	-1.97
AC012443.2	-1.48	-1.49	-1.49	-1.49	-1.49	-1.49	-1.49	-1.49	-1.49	-1.49	-1.49	-1.49
AC012447.1	-1.49	-1.49	-1.49	-1.49	-1.48	-1.49	-1.49	-1.49	-1.49	-1.49	-1.49	-1.49
AC012459.1	0.8	0.78	0.79	0.79	0.82	0.78	0.81	0.81	0.79	0.79	0.81	0.8
AC012464.2	-0.15	-0.15	-0.16	-0.14	-0.15	-0.13	-0.16	-0.16	-0.15	-0.15	-0.15	-0.16
AC012467.2	2.59	2.56	2.6	2.56	2.54	2.59	2.54	2.56	2.61	2.55	2.56	2.54
AC012485.1	-1.97	-1.97	-1.97	-1.97	-1.97	-1.97	-1.97	-1.96	-1.97	-1.97	-1.97	-1.97
AC012485.3	-0.79	-0.79	-0.8	-0.8	-0.8	-0.8	-0.79	-0.8	-0.8	-0.77	-0.79	-0.8
AC012510.1	2.29	2.27	2.31	2.3	2.31	2.3	2.28	2.32	2.27	2.27	2.29	2.34
AC012513.3	2.23	2.22	2.22	2.25	2.2	2.23	2.22	2.22	2.23	2.23	2.21	2.22
AC012519.1	-1.73	-1.73	-1.73	-1.73	-1.73	-1.73	-1.73	-1.72	-1.73	-1.73	-1.73	-1.73
AC012531.1	-1.25	-1.25	-1.25	-1.25	-1.25	-1.25	-1.25	-1.25	-1.25	-1.25	-1.25	-1.24
AC012555.1	-1.25	-1.25	-1.25	-1.25	-1.25	-1.25	-1.25	-1.25	-1.25	-1.25	-1.25	-1.25
AC012557.1	-1.01	-1.02	-1.01	-1.02	-1.02	-1.02	-1.02	-1.01	-1.01	-1.01	-1.01	-1.02
AC012557.2	-1.97	-1.97	-1.97	-1.97	-1.97	-1.97	-1.97	-1.97	-1.97	-1.97	-1.97	-1.97
AC012615.1	3.72	3.75	3.7	3.81	3.75	3.82	3.75	3.73	3.74	3.71	3.72	3.72
AC012615.2	0.71	0.7	0.71	0.72	0.71	0.72	0.73	0.71	0.72	0.73	0.71	0.7
AC012615.3	-0.27	-0.28	-0.26	-0.28	-0.28	-0.29	-0.28	-0.29	-0.28	-0.26	-0.27	-0.27
AC012615.5	-1.97	-1.97	-1.97	-1.97	-1.97	-1.97	-1.97	-1.97	-1.97	-1.97	-1.97	-1.97
AC012615.6	-1.49	-1.49	-1.49	-1.49	-1.49	-1.49	-1.49	-1.49	-1.49	-1.49	-1.49	-1.49
AC012618.1	4.12	4.17	4.19	4.17	4.14	4.29	4.14	4.15	4.24	4.22	4.23	4.18
AC012618.2	-0.62	-0.62	-0.63	-0.63	-0.62	-0.62	-0.63	-0.62	-0.63	-0.61	-0.63	-0.62
AC012629.2	1.31	1.3	1.29	1.31	1.32	1.35	1.31	1.33	1.32	1.29	1.29	1.33
AC012640.1	3.44	3.53	3.47	3.47	3.47	3.51	3.5	3.53	3.5	3.52	3.53	3.54
AC012640.2	4.23	4.2	4.2	4.17	4.2	4.14	4.17	4.14	4.2	4.22	4.1	4.15
AC012640.4	7.89	7.85	7.79	7.83	7.9	7.87	7.82	7.88	7.88	7.88	7.91	7.72
AC012645.2	-1.97	-1.97	-1.97	-1.97	-1.97	-1.97	-1.97	-1.97	-1.97	-1.97	-1.97	-1.97
AC012653.2	1.98	1.99	2.02	1.98	2.02	1.98	1.98	2.01	2	1.99	1.99	1.99
AC012673.1	-1.49	-1.49	-1.49	-1.49	-1.49	-1.49	-1.49	-1.49	-1.49	-1.49	-1.49	-1.49
AC012676.1	0.96	0.98	0.98	1	0.97	0.97	0.99	1	0.97	0.98	0.99	0.98
AC012676.3	0.19	0.21	0.2	0.21	0.21	0.21	0.2	0.19	0.19	0.19	0.19	0.23
AC012676.4	-1.04	-1.04	-1.04	-1.04	-1.04	-1.03	-1.03	-1.02	-1.04	-1.03	-1.04	-1.03
AC012676.5	1.69	1.66	1.64	1.67	1.65	1.64	1.66	1.68	1.67	1.68	1.65	1.65
AC013244.1	-1.97	-1.97	-1.97	-1.97	-1.97	-1.97	-1.97	-1.97	-1.97	-1.97	-1.97	-1.97
AC013262.1	-1.97	-1.97	-1.97	-1.97	-1.97	-1.97	-1.97	-1.97	-1.97	-1.97	-1.97	-1.97
AC013356.1	-1.49	-1.49	-1.49	-1.49	-1.49	-1.48	-1.49	-1.49	-1.49	-1.49	-1.49	-1.49
AC013394.1	1.04	1.02	1.01	1.01	1.02	1.03	1	1.03	1.03	1.01	1.01	1.03
AC013400.1	-1.49	-1.49	-1.49	-1.49	-1.49	-1.49	-1.49	-1.49	-1.49	-1.49	-1.49	-1.49
AC013452.1	-1.01	-1	-1.02	-1.02	-1.02	-1.02	-1.02	-1.01	-1.02	-1.02	-1	-1.02
AC013468.1	-1.73	-1.73	-1.73	-1.73	-1.73	-1.73	-1.73	-1.73	-1.73	-1.73	-1.73	-1.73
AC013470.2	-1.73	-1.72	-1.73	-1.73	-1.73	-1.73	-1.73	-1.73	-1.73	-1.73	-1.73	-1.73
AC013470.3	1.12	1.14	1.13	1.1	1.11	1.1	1.1	1.11	1.09	1.11	1.11	1.11
AC013472.2	-1.97	-1.97	-1.97	-1.97	-1.97	-1.97	-1.97	-1.97	-1.97	-1.97	-1.97	-1.97
AC013486.1	-1.97	-1.97	-1.97	-1.97	-1.97	-1.97	-1.97	-1.97	-1.97	-1.97	-1.97	-1.97
AC013489.3	2.52	2.49	2.47	2.5	2.5	2.46	2.5	2.48	2.48	2.47	2.5	2.45
AC013564.1	1.25	1.27	1.25	1.26	1.26	1.24	1.26	1.27	1.25	1.26	1.27	1.25
AC013643.2	0.02	0.04	0.04	0.01	0	0	0	0	0	0	0	0.01
AC013643.3	-1.49	-1.49	-1.49	-1.49	-1.49	-1.49	-1.49	-1.49	-1.49	-1.49	-1.49	-1.49
AC013652.1	3.44	3.42	3.51	3.44	3.5	3.44	3.44	3.44	3.48	3.47	3.49	3.48
AC013724.1	-1.01	-1.01	-1	-1.01	-1.01	-1.01	-1	-1	-1	-1	-1	-1.01
AC013726.1	-1.73	-1.73	-1.73	-1.73	-1.73	-1.73	-1.73	-1.73	-1.73	-1.73	-1.73	-1.73
AC013731.1	-1.25	-1.24	-1.25	-1.25	-1.25	-1.25	-1.25	-1.25	-1.25	-1.25	-1.25	-1.25
AC013762.1	-1.49	-1.49	-1.49	-1.49	-1.49	-1.49	-1.49	-1.49	-1.49	-1.49	-1.49	-1.49
AC015522.1	-0.78	-0.77	-0.76	-0.77	-0.78	-0.78	-0.77	-0.77	-0.78	-0.77	-0.78	-0.78
AC015574.1	-1.97	-1.97	-1.97	-1.97	-1.97	-1.97	-1.97	-1.97	-1.97	-1.97	-1.97	-1.97
AC015660.1	-1.73	-1.73	-1.73	-1.73	-1.73	-1.73	-1.73	-1.73	-1.73	-1.73	-1.73	-1.73
AC015674.1	3.48	3.48	3.46	3.47	3.49	3.51	3.47	3.53	3.47	3.51	3.48	3.51
AC015688.6	-0.42	-0.42	-0.42	-0.42	-0.42	-0.42	-0.42	-0.42	-0.42	-0.41	-0.39	-0.42
AC015689.1	0.49	0.46	0.46	0.47	0.45	0.47	0.46	0.46	0.46	0.47	0.46	0.46
AC015712.1	0.8	0.78	0.77	0.77	0.78	0.76	0.76	0.79	0.8	0.76	0.77	0.78
AC015712.2	2.79	2.75	2.72	2.73	2.74	2.72	2.74	2.77	2.71	2.77	2.72	2.72
AC015712.6	3.77	3.78	3.8	3.84	3.76	3.81	3.82	3.82	3.81	3.88	3.83	3.8
AC015720.1	-1.72	-1.73	-1.73	-1.73	-1.73	-1.73	-1.73	-1.73	-1.73	-1.73	-1.73	-1.73
AC015720.2	-0.28	-0.28	-0.28	-0.29	-0.28	-0.28	-0.29	-0.29	-0.28	-0.27	-0.28	-0.27
AC015726.1	-1.02	-1.03	-1.02	-1.03	-1.03	-1.03	-1.02	-1.02	-1.03	-1.02	-1.03	-1.03
AC015727.1	-0.6	-0.6	-0.58	-0.6	-0.59	-0.59	-0.59	-0.59	-0.6	-0.59	-0.6	-0.59
AC015799.1	0.09	0.12	0.1	0.1	0.09	0.1	0.12	0.1	0.1	0.1	0.09	0.1
AC015802.4	0.08	0.08	0.09	0.09	0.08	0.08	0.08	0.09	0.09	0.1	0.1	0.12
AC015802.6	5.35	5.25	5.35	5.34	5.39	5.32	5.3	5.26	5.33	5.32	5.23	5.31
AC015813.1	0.81	0.81	0.81	0.81	0.82	0.79	0.8	0.81	0.82	0.79	0.81	0.8
AC015813.4	1.35	1.38	1.35	1.38	1.36	1.35	1.35	1.34	1.36	1.38	1.39	1.38
AC015813.5	4.31	4.24	4.28	4.28	4.29	4.23	4.26	4.23	4.27	4.25	4.31	4.25
AC015813.6	1.93	1.95	1.96	1.92	1.95	1.93	1.91	1.92	1.96	1.91	1.91	1.93
AC015813.7	-1.73	-1.73	-1.73	-1.73	-1.73	-1.73	-1.73	-1.73	-1.73	-1.73	-1.73	-1.73
AC015849.2	-1.49	-1.49	-1.49	-1.49	-1.49	-1.49	-1.49	-1.47	-1.49	-1.49	-1.49	-1.49
AC015849.3	1.72	1.72	1.72	1.72	1.71	1.7	1.7	1.72	1.73	1.73	1.72	1.74
AC015849.4	-0.12	-0.13	-0.11	-0.12	-0.09	-0.12	-0.13	-0.13	-0.13	-0.13	-0.13	-0.11
AC015849.6	-1.97	-1.97	-1.97	-1.97	-1.97	-1.97	-1.97	-1.97	-1.97	-1.97	-1.97	-1.97
AC015871.3	0.91	0.92	0.89	0.91	0.92	0.9	0.91	0.92	0.9	0.92	0.89	0.91
AC015871.4	-1.97	-1.97	-1.97	-1.97	-1.97	-1.97	-1.97	-1.97	-1.97	-1.97	-1.97	-1.97
AC015871.6	1.33	1.3	1.3	1.3	1.3	1.3	1.29	1.3	1.31	1.29	1.32	1.3
AC015878.2	-1.97	-1.97	-1.97	-1.97	-1.97	-1.97	-1.97	-1.97	-1.97	-1.97	-1.97	-1.97
AC015883.1	-0.15	-0.14	-0.15	-0.15	-0.15	-0.15	-0.15	-0.14	-0.15	-0.16	-0.15	-0.16
AC015909.1	-1.49	-1.49	-1.49	-1.49	-1.49	-1.49	-1.49	-1.49	-1.49	-1.49	-1.49	-1.49
AC015909.5	-1.03	-1.04	-1.04	-1.03	-1.04	-1.03	-1.04	-1.04	-1.04	-1.04	-1.04	-1.01
AC015911.1	-1.73	-1.73	-1.73	-1.73	-1.73	-1.73	-1.73	-1.73	-1.73	-1.73	-1.73	-1.73
AC015911.4	-1.02	-1.02	-1.03	-1.03	-1.03	-1.03	-1.02	-1.02	-1.03	-1.02	-1.03	-1.02
AC015911.8	-1.04	-1.04	-1.03	-1.04	-1.04	-1.04	-1.03	-1.02	-1.04	-1.04	-1.04	-1.02
AC015912.1	-0.44	-0.43	-0.44	-0.42	-0.44	-0.43	-0.43	-0.44	-0.44	-0.44	-0.42	-0.42
AC015912.3	2.55	2.55	2.58	2.53	2.55	2.51	2.53	2.6	2.55	2.54	2.55	2.54
AC015917.2	1.86	1.84	1.89	1.87	1.85	1.87	1.87	1.85	1.85	1.88	1.88	1.84
AC015920.1	-1.49	-1.49	-1.49	-1.49	-1.49	-1.49	-1.49	-1.49	-1.49	-1.49	-1.49	-1.49
AC015922.2	-1.73	-1.73	-1.73	-1.73	-1.73	-1.73	-1.73	-1.72	-1.73	-1.73	-1.73	-1.73
AC015922.3	1.33	1.28	1.29	1.28	1.3	1.31	1.27	1.28	1.28	1.3	1.33	1.29
AC015936.1	-1.49	-1.49	-1.49	-1.49	-1.49	-1.49	-1.49	-1.49	-1.49	-1.49	-1.49	-1.49
AC015961.1	-1.97	-1.97	-1.97	-1.97	-1.97	-1.97	-1.97	-1.97	-1.97	-1.97	-1.97	-1.97
AC015961.2	-1.49	-1.49	-1.49	-1.49	-1.49	-1.49	-1.49	-1.49	-1.49	-1.49	-1.49	-1.48
AC015971.1	0.92	0.93	0.93	0.93	0.92	0.92	0.9	0.94	0.92	0.91	0.9	0.91
AC015982.2	2.24	2.25	2.25	2.31	2.24	2.25	2.24	2.24	2.23	2.25	2.23	2.25
AC015983.1	-0.16	-0.16	-0.16	-0.17	-0.16	-0.15	-0.16	-0.14	-0.17	-0.17	-0.16	-0.17
AC015987.1	1.21	1.19	1.17	1.19	1.21	1.22	1.19	1.16	1.17	1.17	1.17	1.16
AC016026.1	-1.97	-1.97	-1.97	-1.97	-1.97	-1.97	-1.97	-1.97	-1.97	-1.97	-1.97	-1.97
AC016026.2	-1.73	-1.73	-1.73	-1.73	-1.73	-1.73	-1.73	-1.73	-1.73	-1.73	-1.73	-1.73
AC016027.1	0.31	0.3	0.32	0.31	0.32	0.31	0.32	0.31	0.31	0.3	0.31	0.33
AC016027.2	-1.48	-1.49	-1.49	-1.49	-1.49	-1.48	-1.49	-1.49	-1.49	-1.49	-1.49	-1.49
AC016065.1	4.91	4.96	4.96	4.92	4.99	4.97	4.97	4.97	5.06	4.9	4.98	4.94
AC016134.1	-0.44	-0.46	-0.46	-0.44	-0.46	-0.46	-0.45	-0.46	-0.46	-0.44	-0.45	-0.46
AC016168.3	-0.13	-0.1	-0.12	-0.12	-0.13	-0.13	-0.13	-0.13	-0.11	-0.12	-0.12	-0.11
AC016180.2	-1.25	-1.25	-1.25	-1.25	-1.25	-1.25	-1.25	-1.25	-1.25	-1.25	-1.25	-1.25
AC016245.1	-1.49	-1.49	-1.49	-1.49	-1.49	-1.49	-1.49	-1.49	-1.49	-1.49	-1.49	-1.48
AC016245.2	-1.49	-1.49	-1.49	-1.49	-1.49	-1.49	-1.49	-1.49	-1.49	-1.49	-1.48	-1.49
AC016304.1	-1.49	-1.49	-1.49	-1.49	-1.49	-1.49	-1.49	-1.49	-1.49	-1.49	-1.49	-1.49
AC016355.1	1.81	1.82	1.83	1.81	1.81	1.85	1.81	1.81	1.84	1.82	1.83	1.83
AC016394.1	3.14	3.19	3.14	3.18	3.16	3.19	3.16	3.19	3.25	3.16	3.17	3.14
AC016394.2	-1.73	-1.73	-1.73	-1.73	-1.73	-1.73	-1.73	-1.73	-1.73	-1.73	-1.73	-1.73
AC016397.2	-1.04	-1.05	-1.05	-1.05	-1.05	-1.05	-1.04	-1.02	-1.05	-1.04	-1.05	-1.05
AC016542.2	-1.73	-1.73	-1.73	-1.73	-1.73	-1.73	-1.73	-1.73	-1.73	-1.73	-1.73	-1.73
AC016542.3	-1.97	-1.97	-1.96	-1.97	-1.97	-1.97	-1.97	-1.97	-1.97	-1.97	-1.97	-1.97
AC016546.1	-1.49	-1.49	-1.49	-1.49	-1.49	-1.49	-1.49	-1.49	-1.49	-1.49	-1.49	-1.49
AC016549.1	-1.73	-1.73	-1.73	-1.73	-1.73	-1.73	-1.73	-1.73	-1.73	-1.73	-1.73	-1.72
AC016575.1	0.76	0.75	0.75	0.77	0.76	0.79	0.8	0.76	0.77	0.77	0.76	0.77
AC016582.2	-1.49	-1.49	-1.49	-1.49	-1.49	-1.49	-1.49	-1.49	-1.49	-1.49	-1.49	-1.49
AC016588.1	-0.83	-0.84	-0.84	-0.84	-0.83	-0.82	-0.83	-0.83	-0.84	-0.84	-0.84	-0.83
AC016590.2	-1.97	-1.97	-1.97	-1.97	-1.97	-1.97	-1.97	-1.97	-1.97	-1.97	-1.97	-1.97
AC016596.2	-0.83	-0.84	-0.84	-0.84	-0.83	-0.82	-0.83	-0.83	-0.84	-0.84	-0.84	-0.83
AC016597.1	0.32	0.33	0.32	0.32	0.33	0.32	0.32	0.33	0.31	0.31	0.34	0.32
AC016629.3	-1.73	-1.73	-1.73	-1.73	-1.73	-1.72	-1.73	-1.73	-1.73	-1.73	-1.73	-1.73
AC016687.1	1.35	1.36	1.35	1.36	1.35	1.33	1.34	1.36	1.35	1.36	1.34	1.34
AC016717.2	3.97	3.94	3.94	3.93	3.93	3.94	3.95	3.96	3.88	3.93	3.96	3.99
AC016722.2	0.38	0.37	0.36	0.37	0.37	0.37	0.36	0.36	0.37	0.38	0.36	0.38
AC016727.1	2.23	2.2	2.22	2.22	2.23	2.21	2.19	2.25	2.24	2.23	2.23	2.24
AC016727.3	-1.25	-1.25	-1.25	-1.25	-1.25	-1.25	-1.25	-1.25	-1.25	-1.25	-1.25	-1.25
AC016738.1	-0.82	-0.82	-0.82	-0.81	-0.82	-0.81	-0.81	-0.81	-0.8	-0.81	-0.82	-0.82
AC016739.1	6.2	6.2	6.22	6.21	6.2	6.19	6.15	6.17	6.11	6.13	6.19	6.17
AC016745.1	-0.45	-0.46	-0.45	-0.46	-0.46	-0.46	-0.46	-0.47	-0.46	-0.46	-0.46	-0.44
AC016747.1	5.07	5.08	5.05	5.03	5.04	5.03	5.06	5.04	5.09	5.23	5.12	5.11
AC016773.2	1.84	1.76	1.79	1.77	1.79	1.76	1.76	1.76	1.78	1.78	1.78	1.79
AC016831.1	1.7	1.68	1.68	1.69	1.68	1.68	1.69	1.66	1.69	1.72	1.68	1.66
AC016831.4	2.12	2.14	2.12	2.12	2.12	2.11	2.16	2.14	2.15	2.18	2.22	2.19
AC016831.6	1.39	1.4	1.36	1.37	1.38	1.37	1.38	1.38	1.38	1.4	1.36	1.39
AC016866.1	-0.63	-0.61	-0.62	-0.62	-0.63	-0.6	-0.63	-0.62	-0.63	-0.63	-0.63	-0.63
AC016876.2	3.79	3.85	3.77	3.79	3.76	3.88	3.74	3.8	3.79	3.78	3.79	3.86
AC016876.3	-1.25	-1.25	-1.25	-1.25	-1.24	-1.25	-1.25	-1.25	-1.25	-1.25	-1.25	-1.25
AC016876.4	-0.45	-0.45	-0.45	-0.45	-0.45	-0.45	-0.44	-0.45	-0.45	-0.45	-0.45	-0.46
AC016877.3	-1.72	-1.73	-1.73	-1.73	-1.73	-1.73	-1.73	-1.73	-1.73	-1.73	-1.73	-1.73
AC016888.1	-0.27	-0.27	-0.28	-0.28	-0.27	-0.27	-0.26	-0.28	-0.28	-0.26	-0.26	-0.28
AC016894.1	-1.24	-1.25	-1.25	-1.25	-1.25	-1.25	-1.25	-1.25	-1.25	-1.25	-1.25	-1.25
AC016925.1	2.97	3.04	2.99	2.99	2.99	2.98	3	2.96	2.99	2.97	3.01	3.01
AC016930.1	-1.97	-1.97	-1.97	-1.97	-1.97	-1.97	-1.97	-1.97	-1.97	-1.97	-1.97	-1.97
AC016949.1	1.9	1.9	1.91	1.92	1.94	1.89	1.92	1.89	1.92	1.9	1.9	1.9
AC016957.2	-1.03	-1.02	-1.03	-1.03	-1.03	-1.03	-1.02	-1.02	-1.03	-1.02	-1.03	-1.03
AC017007.3	-1.73	-1.73	-1.73	-1.73	-1.73	-1.73	-1.73	-1.73	-1.73	-1.73	-1.73	-1.73
AC017015.1	-1.73	-1.73	-1.73	-1.73	-1.73	-1.73	-1.73	-1.73	-1.73	-1.73	-1.73	-1.73
AC017028.1	-1.25	-1.25	-1.25	-1.25	-1.25	-1.25	-1.25	-1.25	-1.25	-1.25	-1.25	-1.24
AC017033.1	1.04	1.05	1.04	1.05	1.04	1.05	1.04	1.03	1.03	1.05	1.04	1.04
AC017071.1	-1.73	-1.73	-1.73	-1.73	-1.73	-1.73	-1.73	-1.73	-1.73	-1.73	-1.73	-1.73
AC017083.1	1.68	1.71	1.69	1.67	1.66	1.67	1.69	1.7	1.68	1.71	1.66	1.65
AC017083.2	0.2	0.21	0.18	0.18	0.2	0.19	0.2	0.2	0.18	0.19	0.18	0.18
AC017083.3	0.42	0.42	0.44	0.42	0.43	0.42	0.41	0.43	0.42	0.43	0.43	0.41
AC017100.1	-0.19	-0.2	-0.2	-0.19	-0.2	-0.19	-0.19	-0.19	-0.19	-0.2	-0.2	-0.19
AC017101.1	-1.73	-1.73	-1.71	-1.73	-1.73	-1.73	-1.73	-1.73	-1.73	-1.73	-1.73	-1.73
AC017104.2	-1.97	-1.97	-1.97	-1.97	-1.97	-1.97	-1.97	-1.97	-1.97	-1.97	-1.97	-1.97
AC017104.3	-1.49	-1.49	-1.49	-1.48	-1.49	-1.49	-1.49	-1.49	-1.49	-1.49	-1.49	-1.49
AC017104.4	-0.82	-0.82	-0.82	-0.8	-0.81	-0.82	-0.81	-0.81	-0.82	-0.82	-0.82	-0.81
AC017116.2	0.72	0.7	0.69	0.7	0.72	0.7	0.69	0.71	0.7	0.7	0.69	0.69
AC018362.1	3.63	3.65	3.67	3.67	3.66	3.68	3.67	3.63	3.65	3.67	3.63	3.67
AC018362.2	2.34	2.32	2.35	2.32	2.38	2.32	2.34	2.34	2.31	2.34	2.34	2.33
AC018371.2	0.22	0.25	0.23	0.22	0.22	0.22	0.23	0.22	0.26	0.24	0.24	0.23
AC018413.1	-1.97	-1.97	-1.97	-1.97	-1.97	-1.97	-1.97	-1.97	-1.97	-1.97	-1.97	-1.97
AC018437.1	-1.97	-1.97	-1.97	-1.97	-1.97	-1.97	-1.97	-1.97	-1.97	-1.97	-1.97	-1.97
AC018475.1	0.21	0.22	0.23	0.21	0.22	0.23	0.22	0.22	0.23	0.21	0.23	0.23
AC018511.2	-1.73	-1.73	-1.73	-1.73	-1.73	-1.73	-1.73	-1.73	-1.73	-1.73	-1.73	-1.73
AC018521.2	2.06	2.06	2.04	2.06	2.05	2.03	2.07	2.01	2.07	2.06	2.04	2.04
AC018521.4	-1.97	-1.97	-1.97	-1.97	-1.97	-1.97	-1.97	-1.97	-1.97	-1.97	-1.97	-1.97
AC018521.5	3.87	3.83	3.81	3.86	3.8	3.83	3.81	3.85	3.86	3.84	3.84	3.82
AC018523.1	1.11	1.07	1.08	1.1	1.11	1.09	1.07	1.1	1.1	1.1	1.09	1.07
AC018529.2	-1.73	-1.73	-1.73	-1.73	-1.73	-1.73	-1.73	-1.73	-1.73	-1.73	-1.73	-1.73
AC018529.3	-1.02	-1.02	-1.01	-1.02	-1.02	-1	-1.02	-1.02	-1.01	-1	-1.02	-1.02
AC018552.1	-1.97	-1.97	-1.97	-1.97	-1.97	-1.97	-1.97	-1.97	-1.97	-1.97	-1.97	-1.97
AC018552.3	-1.97	-1.97	-1.97	-1.97	-1.97	-1.97	-1.97	-1.97	-1.97	-1.97	-1.97	-1.97
AC018553.1	1.59	1.54	1.56	1.55	1.57	1.57	1.53	1.55	1.56	1.53	1.56	1.57
AC018553.2	-1.73	-1.73	-1.73	-1.73	-1.73	-1.73	-1.73	-1.73	-1.73	-1.73	-1.73	-1.73
AC018557.1	2.08	2.09	2.05	2.06	2.06	2.07	2.06	2.07	2.07	2.06	2.08	2.06
AC018557.2	3.06	3.02	3.02	2.99	3.01	2.98	3.01	3	2.97	3.03	3.02	3
AC018628.1	0.71	0.72	0.71	0.71	0.72	0.71	0.72	0.73	0.71	0.7	0.72	0.74
AC018628.2	-1.97	-1.97	-1.97	-1.97	-1.97	-1.97	-1.97	-1.97	-1.97	-1.97	-1.97	-1.97
AC018629.1	1.58	1.57	1.57	1.54	1.55	1.56	1.57	1.55	1.57	1.57	1.57	1.57
AC018635.1	-0.27	-0.27	-0.25	-0.26	-0.27	-0.27	-0.26	-0.27	-0.26	-0.26	-0.26	-0.25
AC018638.1	-1.97	-1.97	-1.97	-1.97	-1.97	-1.97	-1.97	-1.97	-1.97	-1.97	-1.97	-1.97
AC018638.4	-1.73	-1.73	-1.73	-1.73	-1.73	-1.73	-1.73	-1.73	-1.73	-1.73	-1.73	-1.73
AC018638.5	-1	-1	-1	-1	-0.99	-0.99	-0.99	-1	-0.98	-1	-0.99	-1
AC018638.7	-1.97	-1.97	-1.97	-1.97	-1.97	-1.97	-1.97	-1.97	-1.97	-1.97	-1.97	-1.97
AC018644.1	-1	-0.98	-0.99	-1	-1	-1	-1	-1	-0.99	-0.99	-1	-0.99
AC018645.3	2.79	2.8	2.8	2.79	2.81	2.81	2.75	2.79	2.79	2.76	2.74	2.87
AC018647.2	2.94	2.95	2.92	2.94	2.99	2.91	2.96	2.98	2.97	2.99	2.94	2.93
AC018648.1	-1.02	-1.03	-1.02	-1.02	-1.03	-1.03	-1.03	-1.02	-1.02	-1.03	-1.03	-1.02
AC018665.1	-0.44	-0.43	-0.43	-0.44	-0.42	-0.44	-0.44	-0.42	-0.41	-0.44	-0.43	-0.43
AC018690.1	-1.25	-1.25	-1.25	-1.25	-1.25	-1.25	-1.25	-1.25	-1.25	-1.25	-1.25	-1.25
AC018695.1	-1.25	-1.25	-1.25	-1.25	-1.25	-1.25	-1.25	-1.25	-1.25	-1.25	-1.25	-1.25
AC018695.4	-1.97	-1.97	-1.97	-1.97	-1.97	-1.97	-1.97	-1.97	-1.97	-1.97	-1.97	-1.97
AC018695.6	-0.45	-0.44	-0.44	-0.44	-0.44	-0.45	-0.45	-0.42	-0.44	-0.45	-0.44	-0.44
AC018697.1	2.28	2.29	2.27	2.29	2.33	2.31	2.29	2.25	2.31	2.29	2.29	2.27
AC018714.2	-0.27	-0.26	-0.25	-0.26	-0.25	-0.26	-0.24	-0.27	-0.26	-0.25	-0.25	-0.27
AC018742.1	0.09	0.1	0.09	0.1	0.1	0.1	0.09	0.1	0.1	0.09	0.12	0.11
AC018754.1	0.2	0.19	0.2	0.19	0.19	0.2	0.19	0.19	0.19	0.2	0.19	0.19
AC018755.3	-0.6	-0.59	-0.59	-0.6	-0.6	-0.6	-0.6	-0.6	-0.6	-0.6	-0.59	-0.59
AC018761.1	-1.24	-1.25	-1.25	-1.25	-1.25	-1.25	-1.25	-1.25	-1.25	-1.25	-1.25	-1.25
AC018761.2	5.08	5.05	4.98	5.02	5.03	5.04	4.93	5	4.98	5.02	4.99	4.97
AC018761.4	0.63	0.62	0.63	0.63	0.62	0.63	0.61	0.63	0.61	0.63	0.61	0.63
AC018766.1	-1.97	-1.97	-1.97	-1.97	-1.97	-1.97	-1.97	-1.97	-1.97	-1.97	-1.97	-1.97
AC018797.2	-1.49	-1.49	-1.49	-1.49	-1.49	-1.49	-1.49	-1.49	-1.49	-1.49	-1.49	-1.49
AC018797.3	0.78	0.81	0.78	0.79	0.79	0.78	0.78	0.78	0.78	0.78	0.77	0.81
AC018809.1	-0.6	-0.6	-0.58	-0.6	-0.6	-0.6	-0.59	-0.6	-0.59	-0.59	-0.6	-0.6
AC018809.2	-0.31	-0.31	-0.31	-0.3	-0.31	-0.32	-0.32	-0.31	-0.31	-0.29	-0.31	-0.3
AC018816.1	2.54	2.54	2.54	2.56	2.55	2.58	2.53	2.54	2.52	2.53	2.52	2.51
AC018845.3	-1.25	-1.25	-1.25	-1.25	-1.25	-1.25	-1.25	-1.25	-1.25	-1.25	-1.25	-1.25
AC018865.2	-1.73	-1.73	-1.73	-1.73	-1.73	-1.73	-1.73	-1.73	-1.73	-1.73	-1.73	-1.73
AC018868.1	2.08	2.11	2.11	2.12	2.11	2.1	2.1	2.12	2.1	2.1	2.07	2.07
AC018904.1	-1.49	-1.49	-1.49	-1.49	-1.49	-1.49	-1.49	-1.49	-1.49	-1.49	-1.49	-1.49
AC018926.2	-0.79	-0.79	-0.78	-0.79	-0.78	-0.78	-0.78	-0.78	-0.78	-0.78	-0.79	-0.79
AC019068.1	1.15	1.11	1.1	1.12	1.12	1.13	1.13	1.13	1.11	1.12	1.11	1.13
AC019069.1	4.37	4.37	4.38	4.39	4.37	4.34	4.35	4.35	4.38	4.36	4.4	4.32
AC019077.1	0.08	0.09	0.08	0.09	0.09	0.08	0.1	0.1	0.11	0.09	0.08	0.1
AC019080.1	0.96	1.01	0.96	0.99	0.98	0.96	0.97	1	0.98	0.97	0.98	1
AC019080.4	-1.25	-1.25	-1.25	-1.25	-1.25	-1.25	-1.25	-1.25	-1.25	-1.25	-1.25	-1.25
AC019080.5	-0.65	-0.66	-0.66	-0.66	-0.65	-0.65	-0.66	-0.63	-0.66	-0.65	-0.66	-0.65
AC019129.1	-0.59	-0.6	-0.6	-0.6	-0.58	-0.6	-0.58	-0.6	-0.6	-0.6	-0.59	-0.58
AC019129.2	-1.97	-1.97	-1.97	-1.97	-1.97	-1.97	-1.97	-1.97	-1.97	-1.97	-1.97	-1.97
AC019131.2	-0.6	-0.6	-0.6	-0.59	-0.58	-0.6	-0.59	-0.59	-0.59	-0.59	-0.6	-0.59
AC019171.1	1.21	1.2	1.2	1.23	1.17	1.19	1.18	1.18	1.18	1.17	1.18	1.18
AC019181.1	-0.17	-0.2	-0.21	-0.19	-0.21	-0.19	-0.21	-0.2	-0.21	-0.21	-0.21	-0.2
AC019186.1	-1.73	-1.73	-1.73	-1.73	-1.73	-1.73	-1.73	-1.73	-1.73	-1.73	-1.73	-1.73
AC019205.1	3.81	3.82	3.84	3.82	3.82	3.83	3.83	3.85	3.78	3.83	3.83	3.83
AC019206.1	-1.97	-1.97	-1.97	-1.97	-1.97	-1.97	-1.97	-1.97	-1.97	-1.97	-1.97	-1.97
AC019226.1	-1.49	-1.49	-1.49	-1.49	-1.49	-1.49	-1.49	-1.49	-1.49	-1.49	-1.49	-1.49
AC019257.7	0.89	0.89	0.9	0.88	0.9	0.87	0.88	0.87	0.88	0.89	0.9	0.88
AC019294.2	-0.44	-0.43	-0.45	-0.45	-0.45	-0.44	-0.45	-0.44	-0.44	-0.44	-0.44	-0.45
AC020558.1	-0.43	-0.41	-0.42	-0.42	-0.42	-0.43	-0.42	-0.42	-0.43	-0.43	-0.43	-0.42
AC020558.6	-1.73	-1.73	-1.73	-1.73	-1.73	-1.73	-1.73	-1.73	-1.73	-1.73	-1.73	-1.73
AC020611.1	-1.49	-1.49	-1.49	-1.49	-1.48	-1.49	-1.49	-1.49	-1.49	-1.49	-1.49	-1.49
AC020611.2	-1.97	-1.97	-1.97	-1.97	-1.97	-1.97	-1.97	-1.97	-1.97	-1.97	-1.97	-1.97
AC020612.1	-1.02	-1.01	-1.01	-1.01	-1	-1.02	-1.01	-1.01	-1.01	-1.01	-1.01	-1.01
AC020612.3	-0.62	-0.6	-0.62	-0.62	-0.61	-0.61	-0.62	-0.6	-0.61	-0.62	-0.62	-0.61
AC020633.1	-1.97	-1.97	-1.97	-1.97	-1.97	-1.97	-1.97	-1.97	-1.97	-1.97	-1.97	-1.97
AC020651.1	-1.49	-1.49	-1.49	-1.49	-1.49	-1.49	-1.49	-1.49	-1.49	-1.49	-1.49	-1.49
AC020656.1	-0.79	-0.8	-0.79	-0.8	-0.8	-0.79	-0.8	-0.79	-0.79	-0.79	-0.79	-0.8
AC020658.1	2.5	2.52	2.49	2.54	2.51	2.47	2.53	2.5	2.52	2.5	2.49	2.51
AC020658.3	-1.97	-1.97	-1.97	-1.97	-1.97	-1.97	-1.97	-1.97	-1.97	-1.97	-1.97	-1.97
AC020658.4	-0.05	-0.05	-0.05	-0.06	-0.05	-0.04	-0.03	-0.05	-0.03	-0.05	-0.05	-0.05
AC020658.5	-1.73	-1.73	-1.73	-1.73	-1.73	-1.73	-1.73	-1.73	-1.73	-1.73	-1.73	-1.73
AC020659.1	1.87	1.84	1.87	1.84	1.86	1.86	1.88	1.83	1.88	1.87	1.85	1.85
AC020659.2	-1.25	-1.25	-1.25	-1.25	-1.25	-1.25	-1.25	-1.25	-1.25	-1.25	-1.25	-1.25
AC020661.1	-0.31	-0.31	-0.3	-0.3	-0.31	-0.31	-0.3	-0.29	-0.3	-0.3	-0.31	-0.29
AC020661.3	-1.97	-1.97	-1.97	-1.97	-1.97	-1.97	-1.97	-1.97	-1.97	-1.97	-1.97	-1.97
AC020661.4	-1.97	-1.97	-1.97	-1.97	-1.97	-1.97	-1.97	-1.97	-1.97	-1.97	-1.97	-1.97
AC020663.3	1.6	1.6	1.61	1.64	1.61	1.59	1.63	1.62	1.61	1.61	1.6	1.61
AC020688.1	0.7	0.69	0.73	0.69	0.69	0.71	0.72	0.71	0.69	0.7	0.69	0.7
AC020699.1	-1.97	-1.97	-1.97	-1.97	-1.97	-1.97	-1.97	-1.97	-1.97	-1.97	-1.97	-1.97
AC020763.2	-1.49	-1.49	-1.49	-1.49	-1.49	-1.49	-1.49	-1.49	-1.49	-1.49	-1.49	-1.49
AC020763.4	1.98	1.99	1.97	1.95	1.96	1.97	1.98	1.98	1.98	1.99	1.98	1.99
AC020765.2	3.04	3.02	3.02	2.99	3.04	3	2.99	3.03	3.01	3.06	3.02	2.97
AC020765.4	-1.73	-1.73	-1.73	-1.73	-1.73	-1.73	-1.73	-1.73	-1.73	-1.73	-1.73	-1.73
AC020779.1	-1.49	-1.49	-1.49	-1.49	-1.49	-1.49	-1.49	-1.49	-1.49	-1.49	-1.49	-1.49
AC020899.1	1.36	1.39	1.36	1.38	1.35	1.34	1.35	1.35	1.37	1.34	1.37	1.35
AC020900.1	1.03	1.04	1.04	1.04	1.04	1.04	1.07	1.05	1.03	1.05	1.03	1.03
AC020907.1	-1.73	-1.73	-1.72	-1.73	-1.73	-1.73	-1.73	-1.73	-1.73	-1.73	-1.73	-1.73
AC020908.1	-0.04	-0.03	-0.03	-0.02	-0.02	-0.02	-0.03	-0.03	-0.03	-0.03	-0.03	-0.02
AC020908.3	0.47	0.48	0.48	0.48	0.49	0.5	0.48	0.49	0.49	0.49	0.48	0.48
AC020909.3	2.17	2.18	2.22	2.18	2.2	2.19	2.2	2.19	2.19	2.2	2.21	2.18
AC020910.5	2.76	2.75	2.74	2.78	2.77	2.76	2.73	2.78	2.8	2.73	2.83	2.8
AC020910.6	-0.6	-0.61	-0.61	-0.6	-0.61	-0.59	-0.61	-0.61	-0.61	-0.6	-0.58	-0.61
AC020911.2	-1.97	-1.97	-1.97	-1.97	-1.97	-1.97	-1.97	-1.97	-1.97	-1.97	-1.97	-1.97
AC020911.3	-1.73	-1.73	-1.73	-1.73	-1.73	-1.73	-1.73	-1.73	-1.73	-1.73	-1.73	-1.73
AC020913.1	-1.73	-1.73	-1.73	-1.73	-1.73	-1.73	-1.73	-1.73	-1.73	-1.73	-1.73	-1.73
AC020915.1	-0.42	-0.42	-0.41	-0.41	-0.41	-0.42	-0.41	-0.42	-0.41	-0.41	-0.41	-0.42
AC020915.2	5.12	5.24	5.23	5.22	5.25	5.23	5.18	5.16	5.15	5.14	5.2	5.2
AC020916.1	6.61	6.61	6.46	6.64	6.52	6.52	6.57	6.64	6.57	6.61	6.38	6.41
AC020917.1	1.73	1.76	1.76	1.75	1.78	1.72	1.75	1.73	1.76	1.75	1.77	1.74
AC020917.4	-1.01	-1.01	-1.01	-1.01	-1.01	-1.01	-1	-1.01	-1	-1	-1.01	-1.01
AC020922.2	-1.73	-1.73	-1.73	-1.73	-1.73	-1.73	-1.73	-1.73	-1.73	-1.73	-1.73	-1.73
AC020934.2	-1.73	-1.73	-1.73	-1.73	-1.73	-1.73	-1.73	-1.73	-1.73	-1.73	-1.73	-1.73
AC020978.3	-1.73	-1.73	-1.73	-1.73	-1.73	-1.73	-1.73	-1.73	-1.73	-1.73	-1.73	-1.73
AC020978.5	3.79	3.8	3.75	3.86	3.8	3.78	3.74	3.74	3.78	3.76	3.8	3.77
AC020978.7	-1.25	-1.25	-1.25	-1.25	-1.25	-1.24	-1.25	-1.25	-1.25	-1.25	-1.25	-1.25
AC020978.9	0.42	0.42	0.44	0.42	0.42	0.41	0.42	0.41	0.43	0.42	0.42	0.41
AC020983.1	0.64	0.65	0.65	0.66	0.64	0.65	0.63	0.65	0.63	0.65	0.64	0.65
AC021016.1	0.32	0.28	0.28	0.28	0.29	0.3	0.3	0.28	0.29	0.3	0.31	0.28
AC021016.2	0.22	0.22	0.22	0.21	0.24	0.21	0.22	0.22	0.23	0.23	0.21	0.23
AC021037.1	0.29	0.29	0.29	0.29	0.31	0.29	0.33	0.31	0.29	0.32	0.31	0.31
AC021074.1	2.38	2.33	2.34	2.31	2.32	2.35	2.34	2.32	2.35	2.34	2.33	2.36
AC021078.1	3.37	3.37	3.41	3.39	3.4	3.41	3.37	3.34	3.36	3.39	3.36	3.37
AC021086.1	0.11	0.09	0.1	0.11	0.11	0.09	0.1	0.09	0.12	0.1	0.1	0.1
AC021087.1	-0.15	-0.14	-0.13	-0.14	-0.15	-0.14	-0.14	-0.14	-0.15	-0.15	-0.15	-0.14
AC021087.2	-1.97	-1.97	-1.97	-1.97	-1.97	-1.97	-1.97	-1.97	-1.97	-1.97	-1.97	-1.97
AC021087.3	1.95	1.9	1.94	1.92	1.95	1.91	1.93	1.92	1.91	1.91	1.93	1.92
AC021087.5	-0.62	-0.62	-0.63	-0.62	-0.63	-0.62	-0.63	-0.62	-0.61	-0.62	-0.63	-0.63
AC021092.1	0.09	0.09	0.08	0.11	0.09	0.09	0.08	0.09	0.09	0.09	0.09	0.08
AC021097.1	0.99	0.97	0.98	0.99	0.98	0.96	0.97	0.98	0.97	0.97	1	1.01
AC021106.1	-1.49	-1.49	-1.49	-1.49	-1.49	-1.49	-1.49	-1.49	-1.49	-1.49	-1.49	-1.49
AC021106.2	-1.73	-1.73	-1.73	-1.73	-1.73	-1.73	-1.73	-1.73	-1.73	-1.73	-1.73	-1.73
AC021148.1	-1.49	-1.49	-1.48	-1.49	-1.49	-1.49	-1.49	-1.49	-1.49	-1.49	-1.49	-1.49
AC021148.3	-1.49	-1.49	-1.49	-1.49	-1.49	-1.48	-1.49	-1.49	-1.49	-1.49	-1.49	-1.49
AC021205.1	0.56	0.52	0.52	0.52	0.52	0.52	0.52	0.53	0.54	0.53	0.53	0.54
AC021205.3	-1.49	-1.49	-1.49	-1.49	-1.49	-1.49	-1.49	-1.49	-1.49	-1.49	-1.49	-1.47
AC021231.2	-1.03	-1.02	-1.03	-1.03	-1.03	-1.01	-1.01	-1.03	-1.03	-1.03	-1.03	-1.02
AC021236.1	0.64	0.65	0.65	0.65	0.65	0.64	0.65	0.65	0.63	0.65	0.63	0.65
AC021237.1	-1.73	-1.73	-1.73	-1.73	-1.73	-1.73	-1.73	-1.73	-1.73	-1.73	-1.73	-1.73
AC021242.3	0.09	0.1	0.09	0.09	0.08	0.09	0.08	0.1	0.08	0.09	0.1	0.08
AC021269.3	-0.62	-0.62	-0.63	-0.63	-0.62	-0.61	-0.6	-0.63	-0.63	-0.63	-0.63	-0.63
AC021321.1	-0.43	-0.39	-0.42	-0.42	-0.42	-0.43	-0.42	-0.42	-0.42	-0.42	-0.41	-0.42
AC021443.1	0.57	0.57	0.55	0.57	0.57	0.56	0.56	0.56	0.56	0.59	0.56	0.56
AC021573.1	2.34	2.35	2.35	2.37	2.37	2.34	2.35	2.36	2.36	2.36	2.32	2.35
AC021660.4	-1.49	-1.49	-1.49	-1.49	-1.49	-1.49	-1.49	-1.49	-1.49	-1.49	-1.49	-1.49
AC021683.2	-1.49	-1.49	-1.49	-1.49	-1.48	-1.49	-1.49	-1.49	-1.49	-1.49	-1.49	-1.49
AC021683.3	-1.73	-1.72	-1.73	-1.73	-1.73	-1.73	-1.73	-1.73	-1.73	-1.73	-1.73	-1.73
AC021701.1	-1.97	-1.97	-1.97	-1.97	-1.97	-1.97	-1.97	-1.97	-1.97	-1.97	-1.97	-1.97
AC021713.1	-1.73	-1.73	-1.73	-1.73	-1.73	-1.73	-1.73	-1.73	-1.73	-1.73	-1.73	-1.73
AC021723.1	2.13	2.13	2.14	2.16	2.15	2.12	2.11	2.17	2.14	2.17	2.15	2.18
AC021733.4	-1.97	-1.97	-1.97	-1.97	-1.97	-1.97	-1.97	-1.97	-1.97	-1.97	-1.97	-1.97
AC021739.1	-1.97	-1.97	-1.97	-1.97	-1.97	-1.97	-1.97	-1.97	-1.97	-1.97	-1.97	-1.97
AC021739.2	1.25	1.25	1.23	1.24	1.24	1.25	1.26	1.23	1.26	1.26	1.28	1.27
AC021739.3	-1.73	-1.73	-1.73	-1.73	-1.73	-1.73	-1.73	-1.73	-1.72	-1.73	-1.73	-1.73
AC021752.1	-1.97	-1.97	-1.97	-1.97	-1.97	-1.97	-1.97	-1.97	-1.97	-1.97	-1.97	-1.97
AC021755.3	-1.97	-1.97	-1.97	-1.97	-1.97	-1.97	-1.97	-1.97	-1.97	-1.97	-1.97	-1.97
AC021851.1	1.84	1.83	1.86	1.84	1.84	1.85	1.86	1.87	1.84	1.85	1.83	1.85
AC021945.1	-0.45	-0.45	-0.44	-0.44	-0.44	-0.44	-0.44	-0.43	-0.45	-0.43	-0.45	-0.45
AC022007.1	0.66	0.67	0.7	0.69	0.7	0.66	0.66	0.68	0.67	0.66	0.67	0.66
AC022034.1	-1.49	-1.49	-1.49	-1.49	-1.49	-1.49	-1.49	-1.49	-1.49	-1.49	-1.49	-1.49
AC022034.2	0.1	0.11	0.11	0.09	0.09	0.1	0.09	0.1	0.11	0.12	0.09	0.1
AC022075.1	1.5	1.51	1.5	1.51	1.51	1.5	1.48	1.49	1.5	1.49	1.5	1.49
AC022079.2	-1.97	-1.97	-1.97	-1.97	-1.97	-1.97	-1.97	-1.97	-1.97	-1.97	-1.97	-1.97
AC022087.1	-1.23	-1.25	-1.25	-1.25	-1.25	-1.25	-1.25	-1.25	-1.25	-1.25	-1.25	-1.25
AC022098.1	0.19	0.18	0.17	0.18	0.18	0.2	0.18	0.17	0.19	0.18	0.17	0.18
AC022098.3	-1.03	-1.03	-1.02	-1.03	-1.03	-1.03	-1.03	-1.01	-1.02	-1.03	-1.02	-1.02
AC022098.4	0.48	0.48	0.49	0.48	0.47	0.48	0.47	0.49	0.49	0.48	0.49	0.5
AC022107.1	2.62	2.61	2.61	2.64	2.65	2.62	2.61	2.62	2.63	2.62	2.6	2.65
AC022126.1	-0.61	-0.6	-0.62	-0.61	-0.62	-0.62	-0.62	-0.61	-0.62	-0.62	-0.61	-0.6
AC022137.3	1.03	1.06	1.02	1.03	1.01	1.02	1.03	1.05	1.06	1.04	1.01	1.01
AC022137.4	1.33	1.35	1.34	1.36	1.33	1.37	1.34	1.32	1.33	1.33	1.33	1.35
AC022144.1	-1.24	-1.25	-1.25	-1.25	-1.25	-1.25	-1.25	-1.25	-1.25	-1.25	-1.25	-1.25
AC022149.1	-0.43	-0.45	-0.43	-0.45	-0.45	-0.44	-0.45	-0.45	-0.43	-0.45	-0.45	-0.44
AC022150.2	-1.73	-1.73	-1.73	-1.73	-1.73	-1.73	-1.73	-1.73	-1.73	-1.73	-1.73	-1.73
AC022150.4	3.24	3.22	3.22	3.23	3.25	3.19	3.23	3.21	3.24	3.26	3.22	3.26
AC022154.1	1.79	1.81	1.81	1.8	1.83	1.79	1.8	1.86	1.8	1.81	1.87	1.85
AC022167.1	-0.29	-0.28	-0.28	-0.29	-0.29	-0.29	-0.29	-0.28	-0.27	-0.27	-0.29	-0.28
AC022167.2	1.59	1.58	1.59	1.59	1.56	1.61	1.61	1.59	1.59	1.59	1.57	1.59
AC022167.3	-1.73	-1.73	-1.73	-1.73	-1.73	-1.73	-1.73	-1.73	-1.73	-1.73	-1.73	-1.73
AC022167.4	-0.6	-0.6	-0.61	-0.6	-0.59	-0.59	-0.61	-0.61	-0.61	-0.6	-0.61	-0.61
AC022182.3	0.86	0.85	0.87	0.83	0.84	0.86	0.85	0.85	0.84	0.83	0.83	0.87
AC022201.2	-1.97	-1.97	-1.97	-1.97	-1.97	-1.97	-1.97	-1.97	-1.97	-1.97	-1.97	-1.97
AC022206.1	-1.97	-1.97	-1.97	-1.96	-1.97	-1.97	-1.97	-1.97	-1.97	-1.97	-1.97	-1.97
AC022210.1	-0.43	-0.42	-0.43	-0.42	-0.41	-0.42	-0.43	-0.43	-0.42	-0.42	-0.43	-0.42
AC022211.1	-0.81	-0.81	-0.81	-0.79	-0.8	-0.81	-0.81	-0.8	-0.8	-0.8	-0.81	-0.8
AC022211.2	2.19	2.17	2.2	2.21	2.23	2.21	2.23	2.2	2.19	2.21	2.17	2.2
AC022211.3	-0.81	-0.81	-0.81	-0.8	-0.8	-0.81	-0.81	-0.79	-0.81	-0.8	-0.8	-0.8
AC022211.4	0.87	0.88	0.89	0.88	0.86	0.87	0.87	0.87	0.89	0.87	0.9	0.86
AC022215.1	-1.49	-1.49	-1.49	-1.49	-1.49	-1.49	-1.49	-1.49	-1.49	-1.49	-1.49	-1.49
AC022296.3	-1.97	-1.97	-1.97	-1.97	-1.97	-1.97	-1.97	-1.97	-1.97	-1.97	-1.97	-1.97
AC022306.2	0	0	0.03	0.01	0	0.01	0.03	0	0	0.01	0.02	0.01
AC022306.3	-0.81	-0.8	-0.79	-0.78	-0.8	-0.81	-0.8	-0.81	-0.8	-0.8	-0.8	-0.79
AC022336.3	-1.73	-1.73	-1.73	-1.73	-1.73	-1.73	-1.73	-1.73	-1.73	-1.72	-1.73	-1.73
AC022364.1	0.48	0.49	0.51	0.48	0.5	0.51	0.5	0.49	0.48	0.49	0.49	0.51
AC022382.1	-1	-1	-0.99	-1	-0.98	-0.99	-1	-1	-0.99	-1	-0.99	-1
AC022387.2	-1.49	-1.49	-1.49	-1.49	-1.49	-1.49	-1.49	-1.49	-1.49	-1.49	-1.49	-1.49
AC022395.1	-0.29	-0.29	-0.3	-0.27	-0.3	-0.3	-0.29	-0.29	-0.29	-0.3	-0.29	-0.29
AC022400.1	-0.01	-0.02	-0.01	-0.03	-0.03	-0.03	0	-0.02	-0.03	-0.01	-0.03	-0.02
AC022400.4	-1.97	-1.97	-1.97	-1.97	-1.97	-1.97	-1.97	-1.96	-1.97	-1.97	-1.97	-1.97
AC022400.5	-1.01	-0.99	-1.01	-1	-1.01	-1	-1	-1.01	-1.01	-1.01	-1	-1.01
AC022400.6	5.3	5.26	5.31	5.32	5.3	5.42	5.32	5.41	5.22	5.42	5.28	5.45
AC022400.7	2.99	2.94	2.93	2.96	2.95	2.97	2.94	2.94	2.95	2.98	2.98	2.97
AC022405.1	-1.73	-1.73	-1.73	-1.73	-1.72	-1.73	-1.73	-1.73	-1.73	-1.73	-1.73	-1.73
AC022413.1	1.09	1.09	1.07	1.07	1.07	1.07	1.07	1.1	1.08	1.11	1.07	1.08
AC022413.2	-1.73	-1.73	-1.73	-1.73	-1.73	-1.73	-1.73	-1.73	-1.73	-1.73	-1.73	-1.73
AC022417.1	-0.6	-0.6	-0.58	-0.6	-0.6	-0.6	-0.57	-0.58	-0.6	-0.6	-0.59	-0.6
AC022467.1	0.4	0.39	0.4	0.41	0.39	0.41	0.38	0.38	0.38	0.4	0.39	0.39
AC022494.1	0.89	0.92	0.9	0.89	0.9	0.89	0.9	0.93	0.89	0.92	0.89	0.92
AC022506.2	-0.79	-0.79	-0.78	-0.79	-0.79	-0.79	-0.79	-0.79	-0.78	-0.78	-0.78	-0.78
AC022509.1	-1.96	-1.97	-1.97	-1.97	-1.97	-1.97	-1.97	-1.97	-1.97	-1.97	-1.97	-1.97
AC022509.3	-1.97	-1.97	-1.97	-1.97	-1.97	-1.97	-1.97	-1.97	-1.97	-1.97	-1.97	-1.97
AC022558.1	0.18	0.19	0.18	0.19	0.2	0.21	0.18	0.18	0.18	0.2	0.19	0.22
AC022558.3	-1.49	-1.49	-1.49	-1.49	-1.49	-1.49	-1.49	-1.49	-1.49	-1.49	-1.49	-1.48
AC022613.1	0.66	0.67	0.65	0.65	0.64	0.65	0.66	0.64	0.66	0.65	0.66	0.65
AC022613.2	-0.41	-0.4	-0.39	-0.41	-0.41	-0.41	-0.41	-0.41	-0.39	-0.4	-0.4	-0.39
AC022613.3	-1.73	-1.73	-1.73	-1.73	-1.73	-1.73	-1.73	-1.73	-1.73	-1.73	-1.73	-1.73
AC022733.1	1.66	1.63	1.64	1.65	1.63	1.63	1.62	1.65	1.63	1.63	1.64	1.63
AC022762.2	-0.14	-0.14	-0.11	-0.13	-0.14	-0.14	-0.14	-0.12	-0.12	-0.14	-0.13	-0.12
AC022784.1	0.27	0.29	0.27	0.27	0.28	0.29	0.28	0.31	0.29	0.27	0.28	0.29
AC022784.5	-0.77	-0.79	-0.77	-0.79	-0.79	-0.79	-0.79	-0.79	-0.76	-0.79	-0.79	-0.79
AC022795.1	-0.61	-0.61	-0.6	-0.61	-0.61	-0.6	-0.59	-0.59	-0.61	-0.61	-0.59	-0.61
AC022809.1	-0.82	-0.82	-0.82	-0.82	-0.82	-0.81	-0.8	-0.82	-0.81	-0.8	-0.82	-0.81
AC022816.1	-1.97	-1.97	-1.97	-1.97	-1.97	-1.97	-1.97	-1.97	-1.97	-1.97	-1.97	-1.97
AC022868.1	0.9	0.9	0.93	0.92	0.91	0.93	0.94	0.91	0.92	0.92	0.91	0.94
AC022868.2	-1.97	-1.97	-1.97	-1.97	-1.97	-1.97	-1.97	-1.97	-1.97	-1.97	-1.97	-1.97
AC022893.1	-0.83	-0.83	-0.83	-0.83	-0.82	-0.82	-0.82	-0.83	-0.83	-0.83	-0.83	-0.83
AC022919.1	-1.25	-1.24	-1.25	-1.25	-1.25	-1.25	-1.25	-1.25	-1.25	-1.25	-1.25	-1.25
AC022966.1	2.08	2.07	2.1	2.06	2.09	2.1	2.06	2.05	2.05	2.06	2.07	2.09
AC022968.1	-1.73	-1.73	-1.73	-1.73	-1.73	-1.73	-1.73	-1.73	-1.73	-1.73	-1.73	-1.73
AC022973.1	-1.73	-1.73	-1.73	-1.73	-1.73	-1.73	-1.73	-1.73	-1.73	-1.73	-1.73	-1.73
AC023024.1	-1.49	-1.49	-1.49	-1.49	-1.49	-1.49	-1.49	-1.49	-1.49	-1.49	-1.49	-1.49
AC023043.1	4.12	4.22	4.2	4.17	4.21	4.18	4.14	4.2	4.23	4.24	4.19	4.23
AC023043.2	-1.97	-1.97	-1.97	-1.97	-1.97	-1.97	-1.97	-1.97	-1.97	-1.97	-1.97	-1.97
AC023043.4	2.18	2.17	2.16	2.16	2.18	2.17	2.18	2.2	2.17	2.18	2.16	2.16
AC023050.5	-1.73	-1.73	-1.73	-1.73	-1.73	-1.73	-1.73	-1.73	-1.72	-1.73	-1.73	-1.73
AC023055.1	1.98	1.96	1.98	1.97	1.98	1.98	1.99	1.98	2	1.97	1.95	1.97
AC023090.2	-0.62	-0.64	-0.64	-0.63	-0.64	-0.64	-0.61	-0.64	-0.64	-0.62	-0.64	-0.64
AC023095.1	-0.8	-0.8	-0.8	-0.81	-0.81	-0.8	-0.81	-0.8	-0.8	-0.8	-0.81	-0.81
AC023137.1	-1.97	-1.97	-1.97	-1.97	-1.97	-1.97	-1.97	-1.97	-1.97	-1.97	-1.97	-1.97
AC023157.2	1.3	1.29	1.32	1.34	1.31	1.3	1.3	1.31	1.3	1.32	1.31	1.29
AC023194.1	-1.49	-1.49	-1.49	-1.49	-1.49	-1.49	-1.49	-1.49	-1.49	-1.49	-1.49	-1.49
AC023194.2	-0.44	-0.44	-0.45	-0.43	-0.44	-0.45	-0.45	-0.44	-0.44	-0.45	-0.45	-0.44
AC023232.1	-0.75	-0.75	-0.75	-0.75	-0.73	-0.75	-0.75	-0.75	-0.75	-0.74	-0.72	-0.75
AC023283.1	-1.49	-1.49	-1.49	-1.49	-1.49	-1.49	-1.49	-1.49	-1.49	-1.49	-1.49	-1.49
AC023302.1	-1.97	-1.97	-1.97	-1.97	-1.97	-1.97	-1.97	-1.97	-1.97	-1.97	-1.97	-1.97
AC023355.1	1.49	1.47	1.47	1.45	1.47	1.49	1.45	1.49	1.46	1.48	1.48	1.44
AC023389.2	-1.97	-1.97	-1.97	-1.97	-1.97	-1.97	-1.97	-1.97	-1.97	-1.97	-1.97	-1.97
AC023424.1	-0.8	-0.8	-0.8	-0.8	-0.8	-0.79	-0.79	-0.8	-0.77	-0.8	-0.79	-0.79
AC023449.1	-1.73	-1.73	-1.73	-1.73	-1.73	-1.73	-1.73	-1.73	-1.73	-1.73	-1.73	-1.73
AC023483.1	-0.44	-0.45	-0.45	-0.44	-0.45	-0.45	-0.45	-0.46	-0.45	-0.45	-0.44	-0.45
AC023509.2	-0.13	-0.14	-0.14	-0.14	-0.12	-0.14	-0.13	-0.13	-0.14	-0.13	-0.11	-0.12
AC023509.3	2.2	2.21	2.24	2.23	2.2	2.23	2.18	2.19	2.18	2.21	2.22	2.22
AC023512.1	-0.63	-0.65	-0.65	-0.64	-0.65	-0.65	-0.65	-0.65	-0.65	-0.63	-0.65	-0.62
AC023593.1	2.92	2.93	2.93	2.95	2.92	2.96	2.9	2.94	2.95	2.98	2.93	2.99
AC023632.2	-0.43	-0.45	-0.43	-0.45	-0.45	-0.44	-0.44	-0.45	-0.45	-0.44	-0.45	-0.43
AC023790.2	-1.25	-1.25	-1.25	-1.25	-1.25	-1.24	-1.25	-1.25	-1.25	-1.25	-1.25	-1.25
AC023813.3	-1.73	-1.73	-1.73	-1.73	-1.73	-1.73	-1.73	-1.73	-1.73	-1.73	-1.73	-1.73
AC023818.1	-1.49	-1.49	-1.49	-1.49	-1.49	-1.49	-1.48	-1.49	-1.49	-1.49	-1.49	-1.49
AC023830.3	-1.49	-1.49	-1.49	-1.48	-1.49	-1.49	-1.49	-1.49	-1.49	-1.49	-1.49	-1.49
AC023906.1	4.51	4.57	4.56	4.58	4.54	4.54	4.48	4.52	4.54	4.54	4.5	4.46
AC023906.3	-0.83	-0.83	-0.84	-0.83	-0.84	-0.83	-0.84	-0.82	-0.83	-0.84	-0.84	-0.84
AC023906.4	-1.97	-1.97	-1.97	-1.97	-1.97	-1.97	-1.97	-1.97	-1.97	-1.97	-1.97	-1.97
AC023908.3	0.98	0.96	0.97	0.96	0.98	0.99	0.95	0.98	0.99	0.96	0.95	0.96
AC023983.1	-1.25	-1.25	-1.25	-1.25	-1.25	-1.25	-1.24	-1.25	-1.25	-1.25	-1.25	-1.25
AC024060.2	3.84	3.83	3.78	3.85	3.85	3.88	3.8	3.81	3.81	3.77	3.82	3.84
AC024075.1	1.6	1.61	1.59	1.65	1.6	1.61	1.61	1.6	1.6	1.63	1.63	1.59
AC024075.2	2.34	2.36	2.37	2.37	2.35	2.37	2.35	2.35	2.37	2.32	2.36	2.36
AC024075.3	-0.3	-0.3	-0.3	-0.29	-0.29	-0.29	-0.29	-0.3	-0.3	-0.27	-0.3	-0.28
AC024082.2	-1.97	-1.97	-1.97	-1.97	-1.97	-1.97	-1.97	-1.97	-1.97	-1.97	-1.97	-1.97
AC024230.1	2.02	2.02	2.01	2.02	2.03	2.03	2.01	1.99	2.01	2.02	2.01	2.01
AC024243.1	-1.25	-1.25	-1.25	-1.25	-1.25	-1.25	-1.25	-1.25	-1.25	-1.25	-1.25	-1.25
AC024257.3	-0.8	-0.81	-0.81	-0.81	-0.81	-0.81	-0.81	-0.8	-0.8	-0.81	-0.79	-0.79
AC024267.1	-1.97	-1.97	-1.97	-1.97	-1.97	-1.97	-1.97	-1.97	-1.97	-1.97	-1.97	-1.97
AC024267.3	-1.73	-1.73	-1.73	-1.73	-1.73	-1.73	-1.73	-1.73	-1.73	-1.73	-1.73	-1.73
AC024267.4	-1.97	-1.97	-1.97	-1.97	-1.97	-1.97	-1.97	-1.97	-1.97	-1.97	-1.97	-1.97
AC024267.6	0.73	0.73	0.71	0.72	0.72	0.7	0.72	0.71	0.71	0.71	0.7	0.72
AC024270.5	-1.97	-1.97	-1.97	-1.97	-1.97	-1.97	-1.97	-1.97	-1.97	-1.97	-1.97	-1.97
AC024293.1	7.21	7.22	7.11	7.22	7.15	7.12	7.02	7.08	7.07	7.05	7.18	7.06
AC024361.1	-1.73	-1.73	-1.73	-1.73	-1.73	-1.73	-1.73	-1.73	-1.73	-1.73	-1.73	-1.73
AC024361.2	-1.72	-1.73	-1.73	-1.73	-1.73	-1.73	-1.73	-1.73	-1.73	-1.73	-1.73	-1.73
AC024451.1	-1.97	-1.97	-1.97	-1.97	-1.97	-1.97	-1.97	-1.97	-1.97	-1.97	-1.97	-1.97
AC024451.2	-1.73	-1.73	-1.73	-1.73	-1.73	-1.73	-1.73	-1.73	-1.73	-1.73	-1.73	-1.73
AC024451.4	-0.61	-0.61	-0.6	-0.6	-0.6	-0.6	-0.6	-0.6	-0.6	-0.6	-0.6	-0.61
AC024475.1	-1.97	-1.97	-1.97	-1.97	-1.97	-1.97	-1.97	-1.97	-1.97	-1.97	-1.97	-1.96
AC024560.4	-1	-1	-1.01	-1	-1.01	-1.01	-0.99	-1.01	-1.01	-1	-1.01	-1.01
AC024560.5	4.74	4.7	4.69	4.74	4.75	4.75	4.72	4.76	4.74	4.76	4.81	4.8
AC024568.1	-0.3	-0.29	-0.29	-0.27	-0.29	-0.29	-0.29	-0.3	-0.29	-0.29	-0.28	-0.27
AC024575.1	-1.97	-1.97	-1.97	-1.97	-1.97	-1.97	-1.97	-1.97	-1.97	-1.97	-1.97	-1.97
AC024580.1	0.3	0.3	0.31	0.32	0.29	0.31	0.31	0.3	0.29	0.31	0.3	0.29
AC024587.1	-1.97	-1.97	-1.97	-1.97	-1.97	-1.97	-1.97	-1.97	-1.97	-1.97	-1.97	-1.97
AC024588.1	-1.49	-1.49	-1.49	-1.49	-1.49	-1.49	-1.49	-1.49	-1.49	-1.49	-1.49	-1.49
AC024592.1	-1.97	-1.97	-1.97	-1.97	-1.97	-1.97	-1.97	-1.97	-1.97	-1.97	-1.97	-1.97
AC024610.2	-1.97	-1.97	-1.97	-1.97	-1.97	-1.97	-1.97	-1.97	-1.97	-1.97	-1.97	-1.97
AC024619.4	1.39	1.4	1.39	1.39	1.38	1.38	1.37	1.38	1.39	1.42	1.38	1.41
AC024896.1	0.2	0.2	0.2	0.21	0.23	0.21	0.21	0.2	0.21	0.2	0.22	0.21
AC024901.1	-1.73	-1.73	-1.73	-1.73	-1.73	-1.73	-1.73	-1.73	-1.73	-1.73	-1.73	-1.73
AC024909.1	-1.97	-1.97	-1.97	-1.97	-1.97	-1.97	-1.97	-1.97	-1.97	-1.97	-1.97	-1.97
AC024933.1	-1.25	-1.25	-1.25	-1.24	-1.25	-1.25	-1.25	-1.25	-1.25	-1.25	-1.25	-1.25
AC024940.1	-1.25	-1.25	-1.25	-1.25	-1.25	-1.25	-1.25	-1.25	-1.25	-1.24	-1.25	-1.25
AC024940.2	2.7	2.7	2.7	2.69	2.74	2.7	2.69	2.73	2.7	2.72	2.72	2.67
AC024940.5	0.1	0.08	0.09	0.08	0.09	0.08	0.1	0.11	0.11	0.08	0.09	0.08
AC024941.2	-1.49	-1.49	-1.49	-1.49	-1.49	-1.49	-1.49	-1.49	-1.49	-1.49	-1.49	-1.49
AC024995.1	0.49	0.5	0.49	0.49	0.49	0.5	0.49	0.49	0.51	0.5	0.5	0.48
AC025031.1	-1.73	-1.73	-1.73	-1.73	-1.73	-1.73	-1.73	-1.73	-1.73	-1.73	-1.73	-1.73
AC025031.2	-1.73	-1.73	-1.73	-1.73	-1.73	-1.73	-1.73	-1.72	-1.73	-1.73	-1.73	-1.73
AC025031.3	-0.3	-0.31	-0.31	-0.3	-0.3	-0.3	-0.3	-0.29	-0.3	-0.29	-0.31	-0.31
AC025031.4	-0.81	-0.81	-0.81	-0.81	-0.8	-0.8	-0.8	-0.79	-0.8	-0.81	-0.8	-0.81
AC025043.1	-1.49	-1.49	-1.49	-1.49	-1.49	-1.49	-1.49	-1.49	-1.49	-1.49	-1.49	-1.49
AC025048.2	0.49	0.47	0.49	0.47	0.49	0.47	0.49	0.48	0.47	0.47	0.48	0.48
AC025048.4	1.31	1.33	1.32	1.33	1.31	1.35	1.33	1.32	1.31	1.34	1.32	1.36
AC025048.6	-1.25	-1.25	-1.25	-1.24	-1.25	-1.25	-1.25	-1.25	-1.25	-1.25	-1.25	-1.25
AC025062.1	1.17	1.14	1.18	1.16	1.18	1.16	1.18	1.15	1.15	1.14	1.16	1.18
AC025154.2	0.81	0.83	0.8	0.8	0.82	0.8	0.81	0.79	0.8	0.82	0.81	0.8
AC025161.1	0.39	0.38	0.4	0.4	0.39	0.39	0.39	0.41	0.41	0.4	0.38	0.38
AC025162.1	-0.78	-0.78	-0.77	-0.77	-0.76	-0.77	-0.78	-0.78	-0.78	-0.77	-0.78	-0.77
AC025164.1	2.03	1.99	1.97	1.98	1.97	1.99	2	2.02	1.99	1.99	1.98	1.97
AC025165.2	2.48	2.49	2.45	2.45	2.47	2.47	2.48	2.52	2.5	2.47	2.5	2.47
AC025165.4	-1.73	-1.73	-1.73	-1.73	-1.73	-1.73	-1.73	-1.73	-1.73	-1.73	-1.73	-1.73
AC025165.5	1.23	1.25	1.25	1.25	1.28	1.28	1.26	1.26	1.25	1.26	1.26	1.23
AC025166.1	-1.73	-1.73	-1.73	-1.73	-1.73	-1.73	-1.73	-1.73	-1.73	-1.73	-1.73	-1.73
AC025171.1	4.95	5.08	5.04	5.11	5.07	5.08	5.09	5.07	5.04	5.12	5.07	5.19
AC025171.2	4.32	4.41	4.39	4.3	4.4	4.38	4.34	4.42	4.37	4.34	4.35	4.39
AC025171.3	1.26	1.28	1.26	1.25	1.26	1.27	1.25	1.25	1.27	1.26	1.26	1.25
AC025171.4	1.37	1.37	1.37	1.41	1.38	1.38	1.45	1.39	1.37	1.39	1.38	1.37
AC025171.5	-1.73	-1.73	-1.73	-1.73	-1.73	-1.73	-1.73	-1.73	-1.73	-1.73	-1.73	-1.73
AC025175.1	-1.97	-1.97	-1.97	-1.97	-1.97	-1.97	-1.97	-1.97	-1.97	-1.97	-1.97	-1.97
AC025175.2	-1.49	-1.49	-1.49	-1.49	-1.48	-1.49	-1.49	-1.49	-1.49	-1.49	-1.49	-1.49
AC025176.1	-0.15	-0.14	-0.15	-0.14	-0.14	-0.15	-0.12	-0.14	-0.14	-0.12	-0.15	-0.15
AC025178.1	-1.49	-1.49	-1.49	-1.49	-1.49	-1.48	-1.49	-1.49	-1.49	-1.49	-1.49	-1.49
AC025181.1	2.47	2.46	2.43	2.43	2.43	2.45	2.43	2.41	2.43	2.43	2.45	2.43
AC025181.2	4.77	4.71	4.73	4.73	4.77	4.7	4.69	4.71	4.69	4.72	4.74	4.7
AC025186.1	-1.03	-1.03	-1.03	-1.02	-1.03	-1.02	-1.02	-1.02	-1.02	-1.03	-1.03	-1.02
AC025188.1	-1.97	-1.97	-1.97	-1.97	-1.97	-1.97	-1.97	-1.97	-1.97	-1.97	-1.97	-1.97
AC025198.1	-0.27	-0.28	-0.27	-0.29	-0.28	-0.27	-0.29	-0.28	-0.28	-0.29	-0.28	-0.29
AC025244.2	-1.49	-1.49	-1.49	-1.49	-1.49	-1.49	-1.49	-1.49	-1.49	-1.49	-1.49	-1.49
AC025257.1	0.01	-0.01	0.01	-0.01	0	0	-0.01	0	0	0.01	0.01	-0.01
AC025259.1	2.71	2.73	2.71	2.68	2.74	2.66	2.69	2.71	2.72	2.73	2.69	2.71
AC025262.2	-1.49	-1.49	-1.49	-1.49	-1.49	-1.49	-1.49	-1.48	-1.49	-1.49	-1.49	-1.49
AC025262.3	-1.49	-1.49	-1.49	-1.49	-1.49	-1.49	-1.49	-1.49	-1.49	-1.49	-1.49	-1.49
AC025265.1	-1.73	-1.73	-1.73	-1.73	-1.73	-1.73	-1.73	-1.73	-1.72	-1.73	-1.73	-1.73
AC025271.1	-0.59	-0.6	-0.58	-0.6	-0.6	-0.6	-0.6	-0.58	-0.59	-0.59	-0.59	-0.6
AC025283.2	-1.97	-1.97	-1.97	-1.97	-1.97	-1.97	-1.97	-1.97	-1.97	-1.97	-1.97	-1.97
AC025287.2	-1.03	-1.03	-1.02	-1.02	-1.03	-1.02	-1.03	-1.02	-1.03	-1.03	-1.02	-1.03
AC025419.1	-1.49	-1.49	-1.49	-1.49	-1.48	-1.49	-1.49	-1.49	-1.49	-1.49	-1.49	-1.49
AC025423.1	-0.45	-0.44	-0.45	-0.44	-0.45	-0.45	-0.44	-0.44	-0.44	-0.45	-0.44	-0.44
AC025423.4	3.5	3.46	3.48	3.46	3.51	3.48	3.45	3.47	3.56	3.56	3.48	3.49
AC025430.1	-1.73	-1.73	-1.73	-1.73	-1.73	-1.73	-1.73	-1.73	-1.73	-1.73	-1.73	-1.73
AC025442.1	-1.01	-1	-1.01	-1.01	-1.01	-1.01	-1.01	-1.01	-1.01	-0.99	-1	-0.99
AC025442.2	0.11	0.11	0.1	0.11	0.12	0.1	0.11	0.1	0.1	0.13	0.12	0.12
AC025449.1	3.93	3.98	3.95	3.97	3.9	3.91	3.96	3.94	3.94	3.87	3.87	3.95
AC025449.2	4.3	4.31	4.36	4.3	4.29	4.27	4.24	4.3	4.25	4.31	4.27	4.28
AC025458.1	1.22	1.21	1.2	1.2	1.21	1.2	1.22	1.2	1.18	1.19	1.2	1.2
AC025459.1	1.14	1.14	1.14	1.13	1.17	1.17	1.17	1.14	1.14	1.16	1.15	1.15
AC025472.1	-1.73	-1.72	-1.73	-1.73	-1.73	-1.73	-1.73	-1.73	-1.73	-1.73	-1.73	-1.73
AC025518.1	0.09	0.11	0.09	0.08	0.08	0.09	0.09	0.09	0.1	0.08	0.08	0.11
AC025569.1	-1.97	-1.97	-1.97	-1.97	-1.97	-1.97	-1.97	-1.97	-1.97	-1.97	-1.97	-1.97
AC025576.1	0.39	0.39	0.4	0.39	0.4	0.39	0.4	0.4	0.4	0.4	0.41	0.4
AC025580.2	-1.97	-1.97	-1.97	-1.97	-1.97	-1.97	-1.97	-1.97	-1.97	-1.97	-1.97	-1.97
AC025594.2	-1.73	-1.73	-1.73	-1.73	-1.73	-1.73	-1.73	-1.73	-1.73	-1.73	-1.73	-1.73
AC025627.3	-1.97	-1.97	-1.97	-1.97	-1.97	-1.97	-1.97	-1.97	-1.97	-1.97	-1.97	-1.97
AC025627.4	-1.73	-1.73	-1.73	-1.73	-1.73	-1.73	-1.73	-1.73	-1.73	-1.73	-1.73	-1.73
AC025678.3	2.16	2.16	2.18	2.13	2.13	2.17	2.13	2.16	2.15	2.14	2.14	2.15
AC025682.1	2.64	2.63	2.65	2.66	2.65	2.65	2.6	2.66	2.64	2.66	2.67	2.64
AC025750.1	-1.49	-1.49	-1.49	-1.49	-1.49	-1.49	-1.49	-1.49	-1.48	-1.49	-1.49	-1.49
AC025754.1	-1.73	-1.73	-1.72	-1.73	-1.73	-1.73	-1.73	-1.73	-1.73	-1.73	-1.73	-1.73
AC025754.2	-0.28	-0.29	-0.28	-0.29	-0.29	-0.29	-0.29	-0.29	-0.29	-0.27	-0.27	-0.29
AC025774.1	0.2	0.19	0.21	0.19	0.18	0.19	0.18	0.21	0.19	0.18	0.18	0.2
AC025857.2	-1.97	-1.97	-1.97	-1.97	-1.97	-1.97	-1.97	-1.97	-1.97	-1.97	-1.97	-1.97
AC025918.1	-1.73	-1.73	-1.73	-1.72	-1.73	-1.73	-1.73	-1.73	-1.73	-1.73	-1.73	-1.73
AC026100.1	-1.24	-1.25	-1.25	-1.25	-1.25	-1.25	-1.25	-1.25	-1.25	-1.25	-1.25	-1.25
AC026124.1	-1.25	-1.25	-1.25	-1.25	-1.25	-1.25	-1.25	-1.25	-1.25	-1.25	-1.25	-1.25
AC026124.2	2.26	2.24	2.29	2.27	2.24	2.25	2.26	2.24	2.25	2.27	2.22	2.25
AC026191.1	-0.44	-0.43	-0.44	-0.44	-0.44	-0.43	-0.43	-0.44	-0.43	-0.44	-0.42	-0.43
AC026202.2	-1.73	-1.73	-1.73	-1.73	-1.73	-1.73	-1.73	-1.73	-1.73	-1.73	-1.73	-1.72
AC026254.2	-0.81	-0.82	-0.81	-0.81	-0.81	-0.8	-0.82	-0.82	-0.82	-0.82	-0.81	-0.81
AC026271.1	2.24	2.27	2.27	2.25	2.24	2.25	2.31	2.26	2.26	2.22	2.24	2.25
AC026273.1	1.98	1.99	1.97	2.01	1.95	1.99	1.99	1.96	1.95	1.96	1.97	1.96
AC026304.1	2.24	2.28	2.3	2.27	2.29	2.24	2.26	2.25	2.27	2.28	2.25	2.3
AC026316.1	-0.8	-0.81	-0.81	-0.8	-0.81	-0.8	-0.8	-0.81	-0.81	-0.81	-0.79	-0.81
AC026333.4	-0.79	-0.79	-0.79	-0.78	-0.78	-0.78	-0.79	-0.79	-0.79	-0.79	-0.77	-0.77
AC026336.3	-1.49	-1.49	-1.49	-1.49	-1.47	-1.49	-1.49	-1.49	-1.49	-1.49	-1.49	-1.49
AC026341.1	-1.73	-1.73	-1.73	-1.73	-1.73	-1.73	-1.73	-1.73	-1.73	-1.72	-1.73	-1.73
AC026356.1	2.53	2.52	2.53	2.52	2.5	2.53	2.56	2.55	2.56	2.56	2.55	2.55
AC026356.2	2.35	2.36	2.44	2.39	2.36	2.4	2.36	2.38	2.38	2.38	2.35	2.34
AC026362.2	-1.97	-1.97	-1.97	-1.97	-1.97	-1.97	-1.97	-1.97	-1.97	-1.97	-1.97	-1.97
AC026367.1	-1.49	-1.49	-1.49	-1.49	-1.49	-1.49	-1.48	-1.49	-1.49	-1.49	-1.49	-1.49
AC026367.2	-1.97	-1.97	-1.97	-1.97	-1.97	-1.97	-1.97	-1.97	-1.97	-1.97	-1.97	-1.97
AC026367.3	-0.81	-0.82	-0.82	-0.81	-0.82	-0.81	-0.81	-0.82	-0.8	-0.81	-0.82	-0.82
AC026401.2	-0.17	-0.17	-0.17	-0.18	-0.18	-0.18	-0.17	-0.17	-0.17	-0.15	-0.18	-0.15
AC026401.3	6.03	5.97	6.02	5.92	5.99	5.92	5.98	5.97	5.97	5.98	5.96	5.96
AC026403.1	2.71	2.72	2.69	2.72	2.73	2.72	2.7	2.72	2.72	2.7	2.76	2.74
AC026410.1	-1.97	-1.97	-1.97	-1.97	-1.97	-1.97	-1.97	-1.97	-1.97	-1.97	-1.97	-1.97
AC026410.2	-0.59	-0.58	-0.59	-0.59	-0.58	-0.58	-0.56	-0.59	-0.59	-0.59	-0.57	-0.59
AC026412.1	6.33	6.38	6.38	6.41	6.3	6.52	6.28	6.37	6.22	6.31	6.36	6.36
AC026412.3	-0.44	-0.44	-0.44	-0.45	-0.45	-0.44	-0.45	-0.43	-0.44	-0.45	-0.44	-0.44
AC026436.1	1.04	1.03	1.03	1.03	1.03	1.05	1.06	1.03	1.03	1.04	1.07	1.03
AC026462.1	2.35	2.37	2.39	2.38	2.39	2.37	2.4	2.37	2.36	2.36	2.38	2.42
AC026471.1	3.22	3.28	3.25	3.24	3.2	3.2	3.2	3.24	3.24	3.25	3.19	3.24
AC026471.2	0.29	0.31	0.28	0.28	0.3	0.3	0.28	0.3	0.29	0.28	0.29	0.31
AC026471.4	0.87	0.89	0.85	0.87	0.88	0.86	0.87	0.86	0.87	0.87	0.87	0.86
AC026471.6	0.39	0.39	0.38	0.39	0.39	0.39	0.39	0.39	0.39	0.39	0.41	0.39
AC026477.1	-0.29	-0.28	-0.3	-0.29	-0.29	-0.28	-0.29	-0.3	-0.29	-0.3	-0.3	-0.29
AC026523.1	-1.97	-1.97	-1.97	-1.97	-1.97	-1.97	-1.97	-1.97	-1.97	-1.97	-1.97	-1.97
AC026688.1	-1.97	-1.97	-1.97	-1.97	-1.97	-1.97	-1.97	-1.97	-1.97	-1.97	-1.97	-1.97
AC026700.1	-0.14	-0.13	-0.14	-0.14	-0.12	-0.14	-0.13	-0.12	-0.14	-0.14	-0.11	-0.12
AC026704.1	-0.03	-0.04	-0.03	-0.03	-0.04	-0.03	-0.03	-0.03	-0.03	-0.04	-0.03	-0.04
AC026726.1	-1.25	-1.25	-1.25	-1.25	-1.25	-1.25	-1.25	-1.25	-1.25	-1.25	-1.25	-1.25
AC026740.1	3.42	3.4	3.39	3.39	3.41	3.46	3.4	3.4	3.42	3.38	3.39	3.37
AC026741.1	0.16	0.17	0.16	0.16	0.16	0.17	0.16	0.2	0.17	0.17	0.16	0.16
AC026748.3	3.11	3.11	3.11	3.05	3.08	3.11	3.13	3.13	3.13	3.1	3.07	3.11
AC026765.3	0.07	0.07	0.06	0.09	0.06	0.06	0.08	0.08	0.06	0.09	0.06	0.07
AC026771.1	-1.73	-1.73	-1.73	-1.73	-1.73	-1.73	-1.73	-1.73	-1.73	-1.73	-1.73	-1.73
AC026785.1	-0.59	-0.6	-0.59	-0.59	-0.59	-0.6	-0.59	-0.59	-0.6	-0.6	-0.59	-0.59
AC026785.3	5.74	5.64	5.66	5.61	5.65	5.64	5.56	5.56	5.55	5.47	5.61	5.53
AC026786.2	-1.97	-1.97	-1.97	-1.97	-1.97	-1.97	-1.97	-1.97	-1.97	-1.97	-1.97	-1.97
AC026798.1	-1.97	-1.97	-1.97	-1.97	-1.97	-1.97	-1.97	-1.97	-1.97	-1.97	-1.97	-1.97
AC026801.2	1.4	1.4	1.4	1.41	1.41	1.41	1.41	1.39	1.41	1.42	1.41	1.41
AC026803.2	-0.13	-0.14	-0.16	-0.16	-0.16	-0.16	-0.16	-0.16	-0.15	-0.15	-0.14	-0.14
AC026877.1	-1.03	-1.02	-1.03	-1.03	-1.03	-1.03	-1.03	-1.02	-1.03	-1.02	-1.03	-1.03
AC026951.1	-1.03	-1.03	-1.03	-1.03	-1.02	-1.03	-1.02	-1.03	-1.03	-1.03	-1.03	-1.02
AC026954.3	-1.49	-1.49	-1.49	-1.49	-1.49	-1.48	-1.49	-1.49	-1.49	-1.49	-1.49	-1.49
AC026956.1	-1.25	-1.25	-1.24	-1.25	-1.25	-1.25	-1.25	-1.25	-1.25	-1.25	-1.25	-1.25
AC026979.1	-1.97	-1.97	-1.97	-1.97	-1.97	-1.97	-1.97	-1.97	-1.97	-1.97	-1.97	-1.97
AC026979.2	3.41	3.31	3.34	3.39	3.35	3.4	3.36	3.35	3.4	3.38	3.42	3.38
AC026979.3	-0.26	-0.25	-0.23	-0.26	-0.26	-0.26	-0.26	-0.26	-0.26	-0.26	-0.25	-0.26
AC026979.4	1.58	1.55	1.57	1.57	1.6	1.58	1.56	1.55	1.57	1.6	1.57	1.56
AC027020.2	-1.97	-1.97	-1.97	-1.97	-1.97	-1.97	-1.97	-1.97	-1.97	-1.97	-1.97	-1.97
AC027031.2	5.83	5.93	5.82	5.84	5.94	5.84	5.85	5.89	5.92	5.89	5.76	5.93
AC027045.2	-0.42	-0.41	-0.43	-0.42	-0.43	-0.42	-0.42	-0.43	-0.43	-0.42	-0.41	-0.43
AC027088.3	-1.97	-1.97	-1.97	-1.97	-1.97	-1.97	-1.97	-1.97	-1.97	-1.97	-1.97	-1.97
AC027097.1	2.13	2.11	2.14	2.11	2.17	2.15	2.1	2.1	2.11	2.16	2.11	2.12
AC027097.2	1.67	1.67	1.66	1.67	1.69	1.69	1.66	1.68	1.67	1.71	1.66	1.65
AC027104.1	-0.41	-0.4	-0.41	-0.39	-0.38	-0.41	-0.41	-0.41	-0.41	-0.41	-0.4	-0.4
AC027117.1	-1.49	-1.49	-1.49	-1.49	-1.49	-1.49	-1.49	-1.49	-1.49	-1.49	-1.49	-1.49
AC027117.2	-1.73	-1.73	-1.73	-1.73	-1.73	-1.73	-1.73	-1.73	-1.73	-1.72	-1.73	-1.73
AC027228.2	-0.29	-0.27	-0.28	-0.29	-0.29	-0.29	-0.28	-0.28	-0.28	-0.28	-0.29	-0.26
AC027237.2	-1.97	-1.97	-1.97	-1.97	-1.97	-1.97	-1.97	-1.97	-1.97	-1.97	-1.97	-1.97
AC027237.3	2.31	2.27	2.27	2.28	2.32	2.31	2.32	2.3	2.27	2.27	2.31	2.31
AC027243.1	-1.73	-1.73	-1.73	-1.73	-1.73	-1.73	-1.73	-1.73	-1.73	-1.73	-1.73	-1.73
AC027271.1	-1.25	-1.24	-1.25	-1.25	-1.25	-1.25	-1.25	-1.25	-1.25	-1.25	-1.25	-1.25
AC027277.1	0.73	0.73	0.76	0.74	0.8	0.74	0.73	0.73	0.74	0.74	0.73	0.74
AC027288.2	-1.25	-1.25	-1.25	-1.25	-1.25	-1.25	-1.25	-1.25	-1.25	-1.25	-1.25	-1.25
AC027288.3	0.93	0.87	0.86	0.87	0.86	0.89	0.88	0.88	0.87	0.88	0.88	0.87
AC027290.1	0.65	0.65	0.63	0.64	0.62	0.62	0.64	0.63	0.64	0.62	0.63	0.64
AC027290.2	2.18	2.16	2.19	2.15	2.16	2.15	2.15	2.15	2.14	2.18	2.15	2.13
AC027307.1	-1.49	-1.49	-1.49	-1.49	-1.49	-1.49	-1.49	-1.49	-1.49	-1.49	-1.49	-1.49
AC027307.2	2.01	2	2.04	2	2.02	2	2	2.03	2.06	2.01	2.06	2.03
AC027307.3	1.26	1.26	1.27	1.26	1.24	1.25	1.23	1.27	1.24	1.25	1.25	1.25
AC027309.2	2.95	2.96	2.99	2.93	2.91	2.98	2.94	2.94	2.95	2.98	2.93	2.93
AC027319.1	2.62	2.61	2.6	2.63	2.57	2.61	2.6	2.59	2.58	2.58	2.62	2.6
AC027373.1	-0.41	-0.42	-0.4	-0.42	-0.42	-0.42	-0.41	-0.41	-0.41	-0.41	-0.41	-0.42
AC027449.1	1.05	1.06	1.04	1.03	1.04	1.06	1.03	1.04	1.04	1.04	1.09	1.03
AC027514.1	-1.73	-1.73	-1.73	-1.73	-1.73	-1.73	-1.73	-1.73	-1.73	-1.73	-1.72	-1.73
AC027601.1	-1.97	-1.97	-1.97	-1.97	-1.97	-1.97	-1.97	-1.97	-1.97	-1.97	-1.97	-1.97
AC027601.3	-1.49	-1.49	-1.49	-1.49	-1.49	-1.48	-1.49	-1.49	-1.49	-1.49	-1.49	-1.49
AC027601.5	2.95	2.92	2.95	2.92	2.92	2.9	2.92	2.94	2.92	2.93	2.92	2.89
AC027627.1	-1.73	-1.73	-1.73	-1.73	-1.73	-1.73	-1.73	-1.73	-1.73	-1.73	-1.73	-1.73
AC027644.1	-1.49	-1.48	-1.49	-1.49	-1.49	-1.49	-1.49	-1.49	-1.49	-1.49	-1.49	-1.49
AC027644.3	4.48	4.44	4.56	4.51	4.46	4.44	4.52	4.47	4.49	4.42	4.46	4.47
AC027644.4	-1.97	-1.97	-1.97	-1.97	-1.97	-1.97	-1.97	-1.97	-1.97	-1.97	-1.97	-1.97
AC027682.1	-1.73	-1.73	-1.73	-1.73	-1.73	-1.73	-1.73	-1.73	-1.73	-1.73	-1.73	-1.73
AC027682.4	-1.97	-1.97	-1.97	-1.97	-1.97	-1.97	-1.97	-1.97	-1.97	-1.97	-1.97	-1.97
AC027682.6	0.49	0.48	0.49	0.49	0.5	0.49	0.51	0.5	0.5	0.48	0.51	0.48
AC027702.1	-0.83	-0.83	-0.83	-0.83	-0.83	-0.83	-0.83	-0.83	-0.83	-0.83	-0.83	-0.81
AC027796.1	-1.73	-1.73	-1.73	-1.73	-1.73	-1.73	-1.73	-1.73	-1.73	-1.73	-1.73	-1.73
AC027796.2	-1.25	-1.25	-1.25	-1.25	-1.25	-1.25	-1.25	-1.25	-1.25	-1.25	-1.25	-1.25
AC027801.1	-1.97	-1.97	-1.97	-1.97	-1.97	-1.97	-1.97	-1.97	-1.97	-1.97	-1.97	-1.97
AC027801.3	-1.25	-1.25	-1.25	-1.25	-1.25	-1.25	-1.25	-1.25	-1.25	-1.25	-1.25	-1.25
AC032011.1	0.8	0.79	0.81	0.81	0.78	0.78	0.78	0.8	0.78	0.82	0.81	0.8
AC032044.1	-1.25	-1.25	-1.25	-1.25	-1.25	-1.25	-1.25	-1.24	-1.25	-1.25	-1.25	-1.25
AC034102.1	-1.97	-1.97	-1.97	-1.97	-1.97	-1.97	-1.97	-1.97	-1.97	-1.97	-1.97	-1.97
AC034102.4	4.14	4.08	4.11	4.08	4.06	4.07	4.1	4.01	4.06	4.12	4.08	4.09
AC034102.5	1.69	1.71	1.7	1.7	1.69	1.73	1.68	1.74	1.71	1.69	1.7	1.69
AC034102.6	-1.73	-1.73	-1.73	-1.73	-1.73	-1.73	-1.73	-1.73	-1.73	-1.73	-1.73	-1.73
AC034111.1	-1.01	-1.01	-1.01	-1.01	-1.01	-1.01	-1.01	-1.01	-1	-0.99	-1	-0.99
AC034193.1	1.74	1.75	1.79	1.78	1.76	1.78	1.76	1.76	1.76	1.76	1.76	1.75
AC034198.2	-1.73	-1.73	-1.73	-1.73	-1.73	-1.73	-1.73	-1.73	-1.73	-1.73	-1.73	-1.73
AC034207.1	-0.02	0	-0.01	-0.02	-0.01	-0.01	-0.02	0	0.01	-0.02	-0.01	-0.01
AC034213.1	-0.58	-0.58	-0.56	-0.58	-0.58	-0.58	-0.58	-0.58	-0.57	-0.55	-0.57	-0.57
AC034229.4	0.65	0.67	0.67	0.65	0.68	0.66	0.66	0.65	0.69	0.67	0.67	0.68
AC034231.1	2.15	2.17	2.16	2.14	2.17	2.15	2.14	2.17	2.13	2.17	2.16	2.16
AC034236.1	3.55	3.57	3.57	3.55	3.56	3.62	3.58	3.63	3.6	3.59	3.54	3.55
AC034236.2	2.19	2.18	2.18	2.21	2.17	2.17	2.2	2.18	2.29	2.16	2.17	2.19
AC034238.1	-1.97	-1.97	-1.97	-1.97	-1.97	-1.97	-1.97	-1.97	-1.97	-1.97	-1.97	-1.97
AC034243.1	-0.14	-0.13	-0.13	-0.1	-0.13	-0.14	-0.14	-0.13	-0.12	-0.13	-0.14	-0.14
AC036103.1	1.48	1.48	1.46	1.48	1.49	1.47	1.48	1.5	1.48	1.49	1.52	1.48
AC036108.1	-1.97	-1.97	-1.97	-1.97	-1.97	-1.97	-1.97	-1.97	-1.97	-1.97	-1.97	-1.97
AC036108.2	1.98	1.96	1.99	1.95	1.96	2	1.96	1.97	1.96	2.01	2	1.98
AC036108.3	-1.25	-1.25	-1.25	-1.25	-1.25	-1.25	-1.25	-1.25	-1.25	-1.25	-1.25	-1.25
AC036176.1	0.79	0.76	0.76	0.75	0.76	0.8	0.76	0.76	0.77	0.75	0.78	0.75
AC036176.2	-0.41	-0.43	-0.42	-0.43	-0.42	-0.42	-0.42	-0.43	-0.43	-0.42	-0.41	-0.43
AC036176.3	0.28	0.28	0.28	0.27	0.28	0.28	0.27	0.31	0.29	0.29	0.27	0.29
AC036214.1	-0.59	-0.58	-0.59	-0.59	-0.58	-0.59	-0.59	-0.59	-0.59	-0.58	-0.58	-0.59
AC036214.2	1.73	1.72	1.73	1.73	1.72	1.71	1.72	1.72	1.71	1.75	1.71	1.71
AC036214.3	-1.97	-1.97	-1.97	-1.97	-1.97	-1.97	-1.97	-1.97	-1.97	-1.97	-1.97	-1.97
AC037198.1	1.65	1.67	1.62	1.65	1.65	1.65	1.65	1.62	1.64	1.64	1.61	1.62
AC037459.2	1.72	1.73	1.76	1.71	1.74	1.72	1.73	1.73	1.71	1.72	1.71	1.74
AC037459.3	-1.49	-1.49	-1.49	-1.49	-1.49	-1.49	-1.49	-1.48	-1.49	-1.49	-1.49	-1.49
AC037487.1	-1.97	-1.97	-1.97	-1.97	-1.97	-1.97	-1.97	-1.97	-1.97	-1.97	-1.97	-1.97
AC037487.2	-1.97	-1.97	-1.97	-1.97	-1.97	-1.97	-1.97	-1.97	-1.97	-1.97	-1.97	-1.97
AC037487.3	-0.79	-0.79	-0.78	-0.78	-0.78	-0.79	-0.79	-0.78	-0.78	-0.78	-0.79	-0.78
AC039056.2	-0.8	-0.8	-0.79	-0.79	-0.79	-0.79	-0.8	-0.79	-0.8	-0.79	-0.8	-0.79
AC040160.1	-0.29	-0.31	-0.31	-0.3	-0.3	-0.3	-0.31	-0.31	-0.31	-0.3	-0.3	-0.28
AC040162.1	0.47	0.48	0.48	0.48	0.47	0.5	0.49	0.48	0.48	0.49	0.5	0.48
AC040169.1	2.67	2.68	2.68	2.67	2.7	2.71	2.68	2.7	2.69	2.65	2.7	2.65
AC040169.3	0.21	0.23	0.21	0.21	0.2	0.21	0.22	0.2	0.21	0.21	0.21	0.22
AC040896.1	-1.73	-1.73	-1.73	-1.73	-1.73	-1.73	-1.73	-1.73	-1.73	-1.73	-1.73	-1.73
AC040904.1	0.37	0.37	0.37	0.37	0.38	0.4	0.39	0.38	0.37	0.38	0.38	0.36
AC040934.1	-1.97	-1.97	-1.97	-1.97	-1.97	-1.97	-1.97	-1.97	-1.97	-1.97	-1.97	-1.97
AC040963.1	-1.97	-1.97	-1.97	-1.97	-1.97	-1.97	-1.97	-1.97	-1.97	-1.97	-1.97	-1.97
AC040970.1	2.33	2.32	2.31	2.31	2.38	2.3	2.34	2.32	2.31	2.38	2.29	2.32
AC040977.1	0.2	0.19	0.18	0.19	0.18	0.18	0.2	0.18	0.19	0.19	0.18	0.18
AC041005.1	-0.03	-0.05	-0.05	-0.05	-0.04	-0.04	-0.05	-0.04	-0.03	-0.04	-0.04	-0.04
AC044787.1	3.75	3.75	3.71	3.66	3.73	3.72	3.67	3.67	3.69	3.69	3.76	3.66
AC044802.1	-0.62	-0.63	-0.63	-0.63	-0.63	-0.61	-0.62	-0.62	-0.62	-0.63	-0.61	-0.63
AC044810.1	1.93	1.94	1.91	1.98	1.94	1.95	1.91	1.96	1.95	1.92	1.92	1.92
AC044810.2	-1	-1	-1	-1.01	-1.01	-1.01	-1.01	-1.01	-1.01	-1	-1	-1
AC044839.1	-1.97	-1.97	-1.97	-1.97	-1.97	-1.97	-1.97	-1.97	-1.97	-1.97	-1.97	-1.97
AC044849.1	0.74	0.71	0.7	0.7	0.7	0.7	0.7	0.72	0.74	0.72	0.76	0.71
AC046130.1	-1.49	-1.49	-1.49	-1.49	-1.49	-1.49	-1.49	-1.49	-1.49	-1.49	-1.49	-1.49
AC046134.2	-0.29	-0.28	-0.28	-0.29	-0.29	-0.29	-0.27	-0.29	-0.29	-0.24	-0.29	-0.28
AC046143.1	2.36	2.37	2.34	2.36	2.37	2.36	2.34	2.36	2.35	2.34	2.4	2.34
AC046143.2	1.3	1.29	1.29	1.29	1.31	1.3	1.31	1.3	1.29	1.31	1.32	1.3
AC046176.1	-0.03	-0.03	-0.04	-0.03	-0.03	-0.05	-0.05	-0.02	-0.05	-0.05	-0.04	-0.04
AC046185.3	0.45	0.46	0.46	0.45	0.45	0.49	0.48	0.47	0.47	0.46	0.46	0.47
AC048341.1	2.73	2.72	2.68	2.7	2.69	2.69	2.71	2.69	2.71	2.7	2.67	2.67
AC048341.2	4.36	4.38	4.4	4.37	4.49	4.37	4.34	4.41	4.35	4.31	4.4	4.36
AC048344.4	-0.81	-0.82	-0.82	-0.81	-0.82	-0.81	-0.82	-0.82	-0.82	-0.8	-0.81	-0.82
AC048351.1	-1.97	-1.97	-1.97	-1.97	-1.97	-1.97	-1.97	-1.97	-1.97	-1.97	-1.97	-1.97
AC048380.2	0.23	0.23	0.23	0.21	0.23	0.22	0.22	0.21	0.21	0.22	0.22	0.22
AC051619.5	-1.97	-1.97	-1.97	-1.97	-1.97	-1.97	-1.97	-1.97	-1.97	-1.97	-1.97	-1.97
AC051619.6	-0.56	-0.56	-0.55	-0.56	-0.57	-0.57	-0.57	-0.57	-0.57	-0.56	-0.55	-0.57
AC051619.7	-1.49	-1.49	-1.49	-1.49	-1.49	-1.49	-1.49	-1.48	-1.49	-1.49	-1.49	-1.49
AC053503.4	-1.25	-1.25	-1.25	-1.25	-1.25	-1.24	-1.25	-1.25	-1.25	-1.25	-1.25	-1.24
AC053513.1	-1.97	-1.97	-1.97	-1.97	-1.97	-1.97	-1.97	-1.97	-1.97	-1.97	-1.97	-1.97
AC053513.2	-1.25	-1.25	-1.25	-1.25	-1.25	-1.25	-1.25	-1.25	-1.25	-1.25	-1.25	-1.25
AC053527.1	-1.97	-1.97	-1.97	-1.97	-1.97	-1.97	-1.97	-1.97	-1.97	-1.97	-1.97	-1.97
AC053527.2	-0.82	-0.82	-0.82	-0.82	-0.82	-0.82	-0.82	-0.82	-0.81	-0.82	-0.82	-0.81
AC055733.1	-1.97	-1.97	-1.97	-1.97	-1.97	-1.97	-1.97	-1.97	-1.97	-1.97	-1.97	-1.97
AC055764.2	-1.97	-1.97	-1.97	-1.97	-1.96	-1.97	-1.97	-1.97	-1.97	-1.97	-1.97	-1.97
AC055807.1	-1.97	-1.97	-1.97	-1.97	-1.97	-1.97	-1.97	-1.97	-1.97	-1.97	-1.97	-1.97
AC055811.1	-0.28	-0.28	-0.28	-0.29	-0.29	-0.27	-0.29	-0.29	-0.28	-0.27	-0.28	-0.28
AC055811.3	-1.97	-1.97	-1.97	-1.97	-1.97	-1.97	-1.97	-1.97	-1.97	-1.97	-1.97	-1.97
AC055811.4	-1.01	-1	-1	-1.01	-1	-1	-0.99	-1.01	-1.01	-1.01	-1.01	-1.01
AC055839.1	-1.25	-1.25	-1.25	-1.25	-1.25	-1.25	-1.25	-1.25	-1.25	-1.25	-1.25	-1.25
AC058791.1	2.05	2.04	2.05	2.02	2.05	2.02	2.05	2.05	2	2.04	2.02	2.05
AC058823.1	-1.73	-1.73	-1.73	-1.72	-1.73	-1.73	-1.73	-1.73	-1.73	-1.73	-1.73	-1.73
AC060766.1	1.44	1.44	1.43	1.44	1.44	1.42	1.44	1.44	1.44	1.42	1.42	1.47
AC060766.3	-1.73	-1.73	-1.73	-1.73	-1.73	-1.73	-1.73	-1.73	-1.73	-1.73	-1.73	-1.73
AC060766.4	0.2	0.2	0.19	0.2	0.2	0.2	0.21	0.19	0.19	0.21	0.2	0.2
AC060766.7	1.9	1.93	1.92	1.92	1.9	1.92	1.96	1.9	1.94	1.93	1.93	1.92
AC060780.1	3.9	3.93	3.9	3.91	3.91	3.85	3.94	3.91	3.9	3.9	3.99	3.95
AC060780.2	-0.76	-0.76	-0.76	-0.77	-0.77	-0.77	-0.77	-0.77	-0.77	-0.75	-0.75	-0.77
AC061992.2	3	3.07	3.01	2.99	3	2.98	2.99	3.01	2.99	2.98	3.03	2.99
AC062029.1	-1.49	-1.49	-1.49	-1.49	-1.49	-1.49	-1.49	-1.49	-1.49	-1.48	-1.49	-1.49
AC062037.1	-1.97	-1.97	-1.97	-1.97	-1.97	-1.97	-1.97	-1.97	-1.97	-1.97	-1.97	-1.97
AC062037.2	-1.49	-1.49	-1.49	-1.49	-1.49	-1.49	-1.49	-1.49	-1.49	-1.49	-1.49	-1.49
AC062037.3	-0.31	-0.31	-0.31	-0.3	-0.31	-0.3	-0.31	-0.29	-0.29	-0.3	-0.3	-0.29
AC063943.2	-1.73	-1.73	-1.73	-1.73	-1.73	-1.73	-1.72	-1.73	-1.73	-1.73	-1.73	-1.73
AC063944.1	-1.97	-1.97	-1.97	-1.97	-1.97	-1.97	-1.97	-1.97	-1.97	-1.97	-1.97	-1.97
AC063949.1	-1.97	-1.97	-1.97	-1.97	-1.97	-1.97	-1.97	-1.97	-1.97	-1.97	-1.97	-1.97
AC063952.1	-1.25	-1.25	-1.25	-1.25	-1.25	-1.25	-1.25	-1.25	-1.25	-1.25	-1.25	-1.25
AC063952.4	-1.25	-1.25	-1.25	-1.24	-1.25	-1.25	-1.25	-1.25	-1.25	-1.25	-1.25	-1.25
AC063960.2	-1.97	-1.97	-1.97	-1.97	-1.97	-1.97	-1.97	-1.97	-1.97	-1.97	-1.97	-1.97
AC063965.2	-0.77	-0.75	-0.76	-0.77	-0.76	-0.77	-0.75	-0.77	-0.77	-0.77	-0.77	-0.76
AC063976.2	-1.97	-1.97	-1.97	-1.97	-1.97	-1.97	-1.97	-1.97	-1.97	-1.96	-1.97	-1.97
AC064799.1	1.75	1.77	1.78	1.76	1.77	1.79	1.76	1.74	1.74	1.76	1.76	1.75
AC064801.1	0.17	0.19	0.18	0.23	0.19	0.18	0.18	0.19	0.19	0.18	0.18	0.18
AC064801.2	-1.02	-1.03	-1.02	-1.02	-1.03	-1.02	-1.02	-1.02	-1.03	-1.03	-1.03	-1.03
AC064802.1	-1.03	-1.03	-1.03	-1.03	-1.03	-1.02	-1.03	-1.03	-1.03	-1.03	-1.03	-1.02
AC064807.1	2.72	2.73	2.78	2.77	2.74	2.79	2.79	2.75	2.72	2.74	2.73	2.73
AC064807.4	-1.73	-1.72	-1.73	-1.73	-1.73	-1.73	-1.73	-1.73	-1.73	-1.73	-1.73	-1.73
AC064836.2	1.44	1.44	1.45	1.46	1.46	1.46	1.47	1.42	1.44	1.42	1.44	1.46
AC064836.3	3.94	3.92	3.96	3.95	4.01	3.98	3.97	3.93	3.94	4.04	3.98	3.92
AC064847.1	-0.04	-0.07	-0.07	-0.04	-0.07	-0.05	-0.07	-0.06	-0.06	-0.05	-0.07	-0.07
AC064869.1	-1.73	-1.73	-1.73	-1.73	-1.73	-1.73	-1.73	-1.73	-1.73	-1.73	-1.73	-1.73
AC066613.2	-1.97	-1.97	-1.97	-1.97	-1.97	-1.97	-1.97	-1.97	-1.97	-1.97	-1.97	-1.97
AC067750.1	1.23	1.2	1.25	1.21	1.23	1.21	1.24	1.21	1.23	1.23	1.22	1.22
AC067838.1	1.5	1.49	1.47	1.48	1.48	1.46	1.47	1.47	1.51	1.47	1.48	1.49
AC067852.2	4.5	4.55	4.58	4.56	4.53	4.55	4.54	4.5	4.59	4.53	4.59	4.6
AC067852.3	-0.63	-0.64	-0.64	-0.63	-0.63	-0.64	-0.64	-0.63	-0.63	-0.64	-0.64	-0.63
AC067852.4	-1.97	-1.97	-1.97	-1.97	-1.97	-1.97	-1.97	-1.97	-1.97	-1.97	-1.97	-1.97
AC067852.5	2.09	2.1	2.1	2.12	2.08	2.09	2.1	2.09	2.11	2.09	2.07	2.08
AC067904.2	-0.62	-0.63	-0.62	-0.61	-0.63	-0.62	-0.62	-0.63	-0.63	-0.63	-0.63	-0.62
AC067930.2	-1.97	-1.97	-1.97	-1.97	-1.97	-1.97	-1.97	-1.97	-1.97	-1.97	-1.97	-1.97
AC067930.4	1	0.98	0.99	1	1	0.99	0.99	0.97	1	0.99	0.98	0.98
AC067930.5	5.04	4.98	4.92	4.97	4.93	4.95	4.91	4.99	4.93	4.94	4.95	4.88
AC067930.8	1.09	1.07	1.08	1.09	1.06	1.09	1.08	1.08	1.08	1.09	1.07	1.09
AC067931.1	2.25	2.24	2.24	2.3	2.26	2.24	2.22	2.24	2.3	2.24	2.24	2.26
AC067942.1	1.5	1.54	1.51	1.48	1.54	1.5	1.49	1.49	1.49	1.48	1.49	1.49
AC067942.2	-0.43	-0.45	-0.45	-0.43	-0.44	-0.45	-0.45	-0.45	-0.45	-0.44	-0.44	-0.43
AC068025.1	-1.73	-1.73	-1.73	-1.73	-1.73	-1.73	-1.73	-1.73	-1.73	-1.73	-1.73	-1.73
AC068189.2	-0.64	-0.64	-0.63	-0.64	-0.64	-0.62	-0.63	-0.63	-0.64	-0.63	-0.64	-0.63
AC068196.1	-1.49	-1.49	-1.49	-1.49	-1.49	-1.49	-1.49	-1.49	-1.49	-1.49	-1.49	-1.49
AC068205.2	0.85	0.86	0.87	0.89	0.86	0.87	0.89	0.85	0.87	0.87	0.87	0.87
AC068228.3	0.3	0.32	0.3	0.3	0.3	0.3	0.3	0.31	0.31	0.29	0.29	0.3
AC068279.2	-0.59	-0.6	-0.61	-0.59	-0.6	-0.61	-0.61	-0.61	-0.6	-0.6	-0.61	-0.61
AC068282.1	0.91	0.91	0.92	0.93	0.93	0.94	0.91	0.91	0.93	0.92	0.9	0.91
AC068282.2	-1.49	-1.49	-1.48	-1.49	-1.49	-1.49	-1.49	-1.49	-1.49	-1.49	-1.49	-1.49
AC068338.2	2.43	2.48	2.41	2.41	2.45	2.43	2.42	2.42	2.43	2.41	2.46	2.4
AC068338.3	-0.82	-0.83	-0.83	-0.83	-0.83	-0.82	-0.83	-0.83	-0.81	-0.83	-0.83	-0.82
AC068385.1	0.46	0.46	0.46	0.48	0.46	0.48	0.47	0.47	0.49	0.47	0.49	0.5
AC068389.1	-1.97	-1.97	-1.97	-1.97	-1.97	-1.97	-1.97	-1.97	-1.97	-1.97	-1.97	-1.97
AC068389.3	-1.97	-1.97	-1.97	-1.97	-1.97	-1.97	-1.97	-1.97	-1.97	-1.97	-1.97	-1.97
AC068418.3	-1.04	-1.05	-1.05	-1.05	-1.05	-1.03	-1.05	-1.05	-1.04	-1.05	-1.05	-1.05
AC068472.1	-0.8	-0.82	-0.82	-0.82	-0.81	-0.81	-0.81	-0.81	-0.82	-0.82	-0.81	-0.82
AC068473.3	-1.25	-1.25	-1.25	-1.25	-1.25	-1.25	-1.25	-1.25	-1.25	-1.25	-1.25	-1.25
AC068473.5	2.22	2.2	2.25	2.18	2.17	2.2	2.19	2.23	2.21	2.21	2.2	2.19
AC068522.1	0.97	0.99	1.01	0.98	0.98	1.01	0.99	0.98	0.97	0.98	0.98	0.98
AC068544.2	-1.49	-1.49	-1.49	-1.49	-1.49	-1.49	-1.49	-1.49	-1.49	-1.49	-1.49	-1.49
AC068580.3	-1.97	-1.97	-1.97	-1.97	-1.97	-1.97	-1.97	-1.97	-1.97	-1.97	-1.97	-1.97
AC068620.1	0.5	0.5	0.51	0.51	0.51	0.5	0.5	0.49	0.49	0.5	0.52	0.52
AC068620.2	-1.49	-1.49	-1.49	-1.49	-1.49	-1.49	-1.49	-1.49	-1.49	-1.49	-1.49	-1.49
AC068620.3	-0.16	-0.17	-0.17	-0.16	-0.15	-0.16	-0.17	-0.16	-0.15	-0.17	-0.17	-0.16
AC068631.3	-1.25	-1.25	-1.25	-1.25	-1.25	-1.25	-1.25	-1.24	-1.24	-1.25	-1.25	-1.25
AC068657.1	-1.25	-1.25	-1.25	-1.25	-1.25	-1.25	-1.25	-1.25	-1.25	-1.25	-1.25	-1.25
AC068669.1	-1.49	-1.49	-1.49	-1.49	-1.49	-1.49	-1.49	-1.49	-1.49	-1.49	-1.49	-1.49
AC068672.2	-1.97	-1.97	-1.97	-1.97	-1.97	-1.97	-1.97	-1.97	-1.97	-1.97	-1.97	-1.97
AC068724.2	-1.73	-1.73	-1.73	-1.73	-1.73	-1.73	-1.73	-1.73	-1.73	-1.73	-1.73	-1.73
AC068724.4	-1.97	-1.97	-1.97	-1.97	-1.97	-1.97	-1.97	-1.97	-1.97	-1.97	-1.96	-1.97
AC068733.3	1.58	1.6	1.58	1.58	1.56	1.58	1.57	1.56	1.58	1.59	1.6	1.58
AC068768.1	-1.97	-1.97	-1.97	-1.97	-1.97	-1.97	-1.97	-1.97	-1.97	-1.97	-1.97	-1.97
AC068787.4	1.68	1.7	1.68	1.67	1.69	1.67	1.72	1.67	1.68	1.68	1.69	1.7
AC068790.3	-1.97	-1.97	-1.97	-1.97	-1.97	-1.97	-1.97	-1.97	-1.97	-1.97	-1.97	-1.97
AC068790.5	-1.25	-1.25	-1.25	-1.25	-1.25	-1.25	-1.25	-1.25	-1.24	-1.25	-1.25	-1.25
AC068790.7	-1.73	-1.73	-1.73	-1.73	-1.73	-1.73	-1.73	-1.73	-1.73	-1.73	-1.73	-1.73
AC068790.8	-1.97	-1.97	-1.97	-1.97	-1.97	-1.97	-1.97	-1.97	-1.97	-1.97	-1.97	-1.97
AC068792.1	1.55	1.53	1.56	1.55	1.55	1.53	1.53	1.52	1.54	1.53	1.53	1.55
AC068831.3	0.84	0.82	0.83	0.83	0.84	0.85	0.83	0.85	0.84	0.85	0.83	0.82
AC068831.5	1.1	1.1	1.06	1.07	1.07	1.07	1.11	1.08	1.08	1.11	1.06	1.07
AC068831.6	-0.78	-0.77	-0.77	-0.78	-0.77	-0.77	-0.76	-0.78	-0.78	-0.77	-0.78	-0.78
AC068870.2	-1.97	-1.97	-1.97	-1.97	-1.97	-1.97	-1.97	-1.97	-1.97	-1.97	-1.97	-1.97
AC068888.1	3.34	3.41	3.35	3.33	3.37	3.35	3.35	3.36	3.35	3.39	3.4	3.41
AC068888.2	0.66	0.65	0.69	0.66	0.67	0.66	0.66	0.66	0.65	0.67	0.67	0.66
AC068989.1	-1.97	-1.97	-1.97	-1.97	-1.97	-1.97	-1.97	-1.97	-1.97	-1.97	-1.97	-1.97
AC068993.1	-1.01	-0.99	-1.01	-1.01	-1.01	-1.01	-1.01	-1	-1	-1	-1.01	-1
AC069029.1	-0.29	-0.28	-0.3	-0.3	-0.3	-0.3	-0.28	-0.3	-0.3	-0.28	-0.3	-0.28
AC069113.2	-1.73	-1.73	-1.73	-1.73	-1.73	-1.73	-1.73	-1.73	-1.73	-1.73	-1.73	-1.73
AC069185.1	1.26	1.26	1.3	1.26	1.27	1.27	1.28	1.26	1.28	1.29	1.27	1.28
AC069200.1	-1.97	-1.97	-1.97	-1.97	-1.97	-1.96	-1.97	-1.97	-1.97	-1.97	-1.97	-1.97
AC069213.3	2.56	2.55	2.57	2.55	2.57	2.56	2.56	2.54	2.57	2.54	2.55	2.54
AC069218.1	3.8	3.87	3.83	3.72	3.75	3.77	3.78	3.83	3.78	3.72	3.79	3.79
AC069222.1	-1.97	-1.97	-1.97	-1.97	-1.97	-1.97	-1.97	-1.97	-1.97	-1.97	-1.97	-1.97
AC069224.1	-1.25	-1.25	-1.25	-1.25	-1.25	-1.25	-1.25	-1.25	-1.25	-1.25	-1.25	-1.25
AC069234.2	2.11	2.14	2.12	2.1	2.12	2.13	2.12	2.1	2.12	2.18	2.14	2.15
AC069234.3	-0.02	-0.01	0	-0.02	-0.02	-0.01	0	-0.01	0	-0.02	-0.01	0
AC069234.5	-1.24	-1.25	-1.25	-1.25	-1.25	-1.25	-1.25	-1.25	-1.25	-1.25	-1.25	-1.25
AC069243.1	2.06	2.04	2.04	2.05	2.05	2.03	2.06	2.06	2.02	2.1	2.08	2.1
AC069271.1	1.39	1.38	1.42	1.41	1.39	1.4	1.39	1.39	1.4	1.39	1.42	1.42
AC069277.1	5.54	5.53	5.47	5.5	5.49	5.62	5.55	5.53	5.59	5.54	5.51	5.55
AC069287.2	-1.49	-1.49	-1.49	-1.49	-1.49	-1.49	-1.49	-1.49	-1.49	-1.49	-1.49	-1.49
AC069307.1	0.72	0.68	0.7	0.69	0.72	0.72	0.68	0.69	0.69	0.69	0.69	0.71
AC069366.2	-1.97	-1.97	-1.97	-1.97	-1.97	-1.97	-1.97	-1.97	-1.97	-1.97	-1.97	-1.97
AC069431.1	-1.97	-1.97	-1.97	-1.97	-1.97	-1.97	-1.97	-1.97	-1.97	-1.97	-1.97	-1.97
AC069439.1	-0.12	-0.11	-0.11	-0.11	-0.12	-0.12	-0.13	-0.13	-0.13	-0.13	-0.12	-0.12
AC069499.1	-1.73	-1.73	-1.73	-1.73	-1.73	-1.73	-1.73	-1.73	-1.73	-1.73	-1.73	-1.73
AC069499.2	-1.97	-1.97	-1.97	-1.97	-1.97	-1.97	-1.97	-1.97	-1.97	-1.97	-1.97	-1.97
AC069503.4	-1.49	-1.49	-1.49	-1.49	-1.49	-1.49	-1.49	-1.49	-1.49	-1.49	-1.49	-1.48
AC069544.1	1.05	1.03	1.05	1.04	1.02	1.04	1.04	1.06	1.03	1.03	1.07	1.03
AC069547.1	-1.73	-1.73	-1.73	-1.73	-1.73	-1.73	-1.73	-1.73	-1.73	-1.73	-1.73	-1.73
AC072022.2	-0.78	-0.78	-0.78	-0.78	-0.76	-0.77	-0.78	-0.78	-0.75	-0.78	-0.78	-0.78
AC072028.1	-1.97	-1.97	-1.97	-1.97	-1.97	-1.97	-1.97	-1.97	-1.97	-1.97	-1.97	-1.97
AC072039.2	-1.49	-1.49	-1.49	-1.49	-1.49	-1.49	-1.49	-1.49	-1.49	-1.48	-1.49	-1.49
AC072054.1	2.76	2.77	2.74	2.78	2.76	2.75	2.8	2.78	2.81	2.77	2.78	2.75
AC072061.1	0.63	0.63	0.62	0.65	0.63	0.62	0.65	0.63	0.65	0.64	0.62	0.65
AC073046.1	-1.49	-1.49	-1.49	-1.49	-1.49	-1.49	-1.49	-1.49	-1.49	-1.49	-1.48	-1.49
AC073046.4	-1.49	-1.49	-1.49	-1.49	-1.49	-1.49	-1.49	-1.49	-1.48	-1.49	-1.49	-1.49
AC073050.1	-1.97	-1.97	-1.97	-1.97	-1.97	-1.97	-1.97	-1.97	-1.97	-1.97	-1.97	-1.97
AC073052.1	2.18	2.14	2.14	2.15	2.15	2.13	2.14	2.14	2.16	2.14	2.16	2.16
AC073063.1	-0.15	-0.16	-0.16	-0.16	-0.17	-0.16	-0.17	-0.17	-0.17	-0.14	-0.17	-0.15
AC073065.1	-1.97	-1.97	-1.97	-1.97	-1.97	-1.97	-1.97	-1.97	-1.97	-1.97	-1.97	-1.97
AC073072.1	2.31	2.35	2.33	2.34	2.33	2.34	2.35	2.31	2.31	2.33	2.34	2.34
AC073073.1	2.49	2.48	2.46	2.49	2.46	2.45	2.47	2.49	2.5	2.51	2.46	2.46
AC073073.2	0.79	0.79	0.8	0.78	0.78	0.77	0.79	0.79	0.8	0.78	0.79	0.81
AC073082.1	-1.97	-1.97	-1.97	-1.97	-1.97	-1.97	-1.97	-1.97	-1.97	-1.97	-1.97	-1.97
AC073107.1	-1	-1.01	-1.02	-1.01	-1.02	-1.02	-1.01	-1.02	-1.01	-1.02	-1.02	-1.02
AC073111.4	0.43	0.42	0.42	0.41	0.42	0.41	0.41	0.4	0.4	0.41	0.42	0.41
AC073130.1	-1.49	-1.49	-1.49	-1.49	-1.49	-1.49	-1.49	-1.49	-1.48	-1.49	-1.49	-1.49
AC073130.3	2.75	2.74	2.82	2.78	2.81	2.79	2.83	2.78	2.78	2.8	2.8	2.82
AC073140.1	0.17	0.17	0.18	0.2	0.17	0.19	0.17	0.18	0.17	0.17	0.17	0.16
AC073140.2	-0.14	-0.14	-0.14	-0.12	-0.12	-0.14	-0.14	-0.14	-0.12	-0.13	-0.13	-0.12
AC073167.1	-1.25	-1.25	-1.25	-1.25	-1.25	-1.25	-1.25	-1.24	-1.25	-1.25	-1.25	-1.25
AC073195.1	0.18	0.21	0.18	0.2	0.19	0.2	0.19	0.19	0.18	0.19	0.18	0.21
AC073210.1	-1.97	-1.97	-1.97	-1.97	-1.97	-1.97	-1.97	-1.97	-1.97	-1.97	-1.97	-1.97
[truncated: 21,567 more rows]
