# Supplementary material for: A cytosolic surveillance mechanism activates the mitochondrial UPR
Source: Nature. 2023 Jun 7;618(7966):849–54. doi: 10.1038/s41586-023-06142-0 (PMC10284689; doi:10.1038/s41586-023-06142-0)
Supplement: Supplementary file 5 — Modified peptides from redox proteomics of 3-h GTPP treatment. [file 41586_2023_6142_MOESM5_ESM.xlsx]

## Sheet: Supplementary Table 2
Annotated Sequence	Master Protein Accessions	Positions in Master Proteins	Modifications in set1	Modifications in set2	Modifications in set3	Ratio DMSO1	Ratio DMSO2	Ratio DMSO3	Ratio GTPP1	Ratio GTPP2	Ratio GTPP3	Average DMSO	Average GTPP	Fold change	P
[-].MAAAPPSYCFVAFPPR.[A]	Q12765	Q12765 [1-16]	1xMet-loss+Acetyl [N-Term]; 1xiodoTMT6plex [C9]	1xMet-loss+Acetyl [N-Term]; 1xiodoTMT6plex [C9]	1xMet-loss+Acetyl [N-Term]; 1xiodoTMT6plex [C9]	0.772213	0.511543	0.649012	0.824561	0.667235	0.450962	64.4256	64.7586	1.00517	0.981065
[-].MAAPPGEYFSVGSQVSCR.[T]	Q3MHD2	Q3MHD2 [1-18]	1xMet-loss+Acetyl [N-Term]; 1xiodoTMT6plex [C17]	1xMet-loss+Acetyl [N-Term]; 1xiodoTMT6plex [C17]	1xMet-loss+Acetyl [N-Term]; 1xiodoTMT6plex [C17]	1.11767	0.689838	0.845521	0.806245	0.996457	0.506809	88.4343	76.9837	0.870519	0.578429
[-].MADDLDFETGDAGASATFPMQCSALR.[K]	Q6IS14	Q6IS14 [1-26]	1xMet-loss+Acetyl [N-Term]; 1xiodoTMT6plex [C22]	1xOxidation [M20]; 1xMet-loss+Acetyl [N-Term]; 1xiodoTMT6plex [C22]	1xMet-loss+Acetyl [N-Term]; 1xiodoTMT6plex [C22]	0.495968	0.235589	0.221514	0.210317	0.238612	0.173077	31.769	20.7335	0.652634	0.293006
[-].MADDLDFETGDAGASATFPMQCSALR.[K]	Q6IS14	Q6IS14 [1-26]	1xMet-loss+Acetyl [N-Term]; 1xiodoTMT6plex [C22]	1xOxidation [M20]; 1xMet-loss+Acetyl [N-Term]; 1xiodoTMT6plex [C22]	1xOxidation [M20]; 1xMet-loss+Acetyl [N-Term]; 1xiodoTMT6plex [C22]	0.495968	0.235589	0.221514	0.210317	0.288714	0.129817	31.769	20.9616	0.659813	0.342034
[-].MADDLDFETGDAGASATFPMQCSALR.[K]	Q6IS14	Q6IS14 [1-26]	1xOxidation [M20]; 1xMet-loss+Acetyl [N-Term]; 1xiodoTMT6plex [C22]	1xOxidation [M20]; 1xMet-loss+Acetyl [N-Term]; 1xiodoTMT6plex [C22]	1xMet-loss+Acetyl [N-Term]; 1xiodoTMT6plex [C22]	0.249221	0.212078	0.221514	0.210317	0.238612	0.173077	22.7604	20.7335	0.910947	0.409187
[-].MADDLDFETGDAGASATFPMQCSALR.[K]	Q6IS14	Q6IS14 [1-26]	1xOxidation [M20]; 1xMet-loss+Acetyl [N-Term]; 1xiodoTMT6plex [C22]	1xOxidation [M20]; 1xMet-loss+Acetyl [N-Term]; 1xiodoTMT6plex [C22]	1xOxidation [M20]; 1xMet-loss+Acetyl [N-Term]; 1xiodoTMT6plex [C22]	0.249221	0.212078	0.221514	0.210317	0.288714	0.129817	22.7604	20.9616	0.920968	0.722536
[-].MADGQMPFSCHYPSR.[L]	Q9UJY1	Q9UJY1 [1-15]	1xOxidation [M6]; 1xMet-loss+Acetyl [N-Term]; 1xiodoTMT6plex [C10]	1xOxidation [M6]; 1xMet-loss+Acetyl [N-Term]; 1xiodoTMT6plex [C10]	1xMet-loss+Acetyl [N-Term]; 1xiodoTMT6plex [C10]	0.372881	0.116564	0.183544	0.207792	0.459854	0.358663	22.433	34.2103	1.525	0.329161
[-].MADGQMPFSCHYPSR.[L]	Q9UJY1	Q9UJY1 [1-15]	1xOxidation [M6]; 1xMet-loss+Acetyl [N-Term]; 1xiodoTMT6plex [C10]	1xMet-loss+Acetyl [N-Term]; 1xiodoTMT6plex [C10]	1xMet-loss+Acetyl [N-Term]; 1xiodoTMT6plex [C10]	0.372881	0.116564	0.428571	0.5375	0.459854	0.358663	30.6006	45.2006	1.47711	0.251969
[-].MADTQYILPNDIGVSSLDCR.[E]	Q9NY33	Q9NY33 [1-20]	1xMet-loss+Acetyl [N-Term]; 1xiodoTMT6plex [C19]	1xMet-loss+Acetyl [N-Term]; 1xiodoTMT6plex [C19]	1xMet-loss+Acetyl [N-Term]; 1xiodoTMT6plex [C19]	0.807074	0.416327	0.70354	0.572347	0.427586	0.282353	64.2313	42.7429	0.665452	0.209313
[-].MAELCPLAEELSCSICLEPFK.[E]	Q14258	Q14258 [1-21]	1xMet-loss+Acetyl [N-Term]; 3xiodoTMT6plex [C5; C13; C16]	1xMet-loss+Acetyl [N-Term]; 3xiodoTMT6plex [C5; C13; C16]	1xMet-loss+Acetyl [N-Term]; 3xiodoTMT6plex [C5; C13; C16]	0.601695	0.339296	0.453814	0.552022	0.636139	0.329787	46.4935	50.5983	1.08829	0.747162
[-].MAENHCELLSPAR.[G]	Q9NXV2	Q9NXV2 [1-13]	1xMet-loss+Acetyl [N-Term]; 1xiodoTMT6plex [C6]	1xMet-loss+Acetyl [N-Term]; 1xiodoTMT6plex [C6]	1xMet-loss+Acetyl [N-Term]; 1xiodoTMT6plex [C6]	0.548295	0.565996	0.505068	0.644737	1.27679	0.31829	53.9786	74.6604	1.38315	0.503874
[-].MAGAGGGNDIQWCFSQVK.[G]	P63151	P63151 [1-18]	1xMet-loss+Acetyl [N-Term]; 1xiodoTMT6plex [C13]	1xMet-loss+Acetyl [N-Term]; 1xiodoTMT6plex [C13]	1xMet-loss+Acetyl [N-Term]; 1xiodoTMT6plex [C13]	0.634078	0.449029	0.548951	0.702439	0.539216	0.276316	54.4019	50.599	0.930096	0.792381
[-].MALLCYNR.[G]	Q9UHD1	Q9UHD1 [1-8]	1xMet-loss+Acetyl [N-Term]; 1xiodoTMT6plex [C5]	1xMet-loss+Acetyl [N-Term]; 1xiodoTMT6plex [C5]	1xMet-loss+Acetyl [N-Term]; 1xiodoTMT6plex [C5]	1.04076	0.656563	0.705166	1.07174	0.922458	0.576908	80.0828	85.7035	1.07019	0.781978
[-].MANEAYPCPCDIGHR.[L]	Q96DG6	Q96DG6 [1-15]	1xMet-loss+Acetyl [N-Term]; 2xiodoTMT6plex [C8; C10]	1xMet-loss+Acetyl [N-Term]; 2xiodoTMT6plex [C8; C10]	1xMet-loss+Acetyl [N-Term]; 2xiodoTMT6plex [C8; C10]	0.496807	0.308782	0.391492	0.411992	0.554707	0.240202	39.9027	40.2301	1.0082	0.976833
[-].MASGGGGCSASER.[L]	Q13596	Q13596 [1-13]	1xMet-loss+Acetyl [N-Term]; 1xiodoTMT6plex [C8]	1xMet-loss+Acetyl [N-Term]; 1xiodoTMT6plex [C8]	1xMet-loss+Acetyl [N-Term]; 1xiodoTMT6plex [C8]	0.505673	0.351828	0.315206	0.419294	0.521417	0.246596	39.0903	39.5769	1.01245	0.963221
[-].MASGVQVADEVCR.[I]	P60981	P60981 [1-13]	1xMet-loss+Acetyl [N-Term]; 1xiodoTMT6plex [C12]	1xMet-loss+Acetyl [N-Term]; 1xiodoTMT6plex [C12]	1xMet-loss+Acetyl [N-Term]; 1xiodoTMT6plex [C12]	0.684221	0.477675	0.46167	0.584667	0.589894	0.341006	54.1189	50.5189	0.93348	0.757729
[-].MATTVPDGCR.[N]	Q8NFJ5	Q8NFJ5 [1-10]	1xMet-loss+Acetyl [N-Term]; 1xiodoTMT6plex [C9]	1xMet-loss+Acetyl [N-Term]; 1xiodoTMT6plex [C9]	1xMet-loss+Acetyl [N-Term]; 1xiodoTMT6plex [C9]	0.854093	0.455579	0.585774	0.6	0.625455	0.406015	63.1815	54.3823	0.860732	0.553604
[-].MATYTCITCR.[V]	Q969S3	Q969S3 [1-10]	1xMet-loss+Acetyl [N-Term]; 2xiodoTMT6plex [C6; C9]	1xMet-loss+Acetyl [N-Term]; 2xiodoTMT6plex [C6; C9]	1xMet-loss+Acetyl [N-Term]; 2xiodoTMT6plex [C6; C9]	1.14645	0.594948	0.59118	0.959042	1.27727	0.419125	77.7524	88.5147	1.13842	0.746787
[-].MCEEEDSTALVCDNGSGLCK.[A]	P62736	P62736 [1-20]	1xMet-loss+Acetyl [N-Term]; 3xiodoTMT6plex [C2; C12; C19]	1xMet-loss+Acetyl [N-Term]; 3xiodoTMT6plex [C2; C12; C19]	1xMet-loss+Acetyl [N-Term]; 3xiodoTMT6plex [C2; C12; C19]	0.328455	0.176185	0.404255	0.359517	0.341789	0.191504	30.2965	29.7603	0.982302	0.953091
[-].MCNTPTYCDLGK.[A]	Q9Y277	Q9Y277 [1-12]	1xMet-loss+Acetyl [N-Term]; 2xiodoTMT6plex [C2; C8]	1xMet-loss+Acetyl [N-Term]; 2xiodoTMT6plex [C2; C8]	1xMet-loss+Acetyl [N-Term]; 2xiodoTMT6plex [C2; C8]	0.652529	0.39534	0.552782	0.628901	0.71949	0.285116	53.355	54.4502	1.02053	0.946026
[-].MDDDIAALVVDNGSGMCK.[A]	P60709	P60709 [1-18]	1xMet-loss+Acetyl [N-Term]; 1xiodoTMT6plex [C17]	1xMet-loss+Acetyl [N-Term]; 1xiodoTMT6plex [C17]	1xOxidation [M16]; 1xMet-loss+Acetyl [N-Term]; 1xiodoTMT6plex [C17]	0.339294	0.256957	0.226899	0.304569	0.219097	0.127694	27.4383	21.712	0.7913	0.401908
[-].MDDDIAALVVDNGSGMCK.[A]	P60709	P60709 [1-18]	1xMet-loss+Acetyl [N-Term]; 1xiodoTMT6plex [C17]	1xMet-loss+Acetyl [N-Term]; 1xiodoTMT6plex [C17]	1xMet-loss+Acetyl [N-Term]; 1xiodoTMT6plex [C17]	0.339294	0.256957	0.226899	0.304569	0.239062	0.128161	27.4383	22.3931	0.816123	0.457908
[-].MDDDIAALVVDNGSGMCK.[A]	P60709	P60709 [1-18]	1xOxidation [M16]; 1xMet-loss+Acetyl [N-Term]; 1xiodoTMT6plex [C17]	1xMet-loss+Acetyl [N-Term]; 1xiodoTMT6plex [C17]	1xOxidation [M16]; 1xMet-loss+Acetyl [N-Term]; 1xiodoTMT6plex [C17]	0.261297	0.184829	0.226899	0.304569	0.219097	0.127694	22.4342	21.712	0.967808	0.903009
[-].MDDDIAALVVDNGSGMCK.[A]	P60709	P60709 [1-18]	1xOxidation [M16]; 1xMet-loss+Acetyl [N-Term]; 1xiodoTMT6plex [C17]	1xMet-loss+Acetyl [N-Term]; 1xiodoTMT6plex [C17]	1xMet-loss+Acetyl [N-Term]; 1xiodoTMT6plex [C17]	0.261297	0.184829	0.226899	0.304569	0.239062	0.128161	22.4342	22.3931	0.998168	0.994498
[-].MDDDIAALVVDNGSGMCK.[A]	P60709	P60709 [1-18]	1xMet-loss+Acetyl [N-Term]; 1xiodoTMT6plex [C17]	1xOxidation [M16]; 1xMet-loss+Acetyl [N-Term]; 1xiodoTMT6plex [C17]	1xOxidation [M16]; 1xMet-loss+Acetyl [N-Term]; 1xiodoTMT6plex [C17]	0.339294	0.256957	0.148068	0.17793	0.219097	0.127694	24.8106	17.4907	0.704967	0.298827
[-].MDDDIAALVVDNGSGMCK.[A]	P60709	P60709 [1-18]	1xMet-loss+Acetyl [N-Term]; 1xiodoTMT6plex [C17]	1xOxidation [M16]; 1xMet-loss+Acetyl [N-Term]; 1xiodoTMT6plex [C17]	1xMet-loss+Acetyl [N-Term]; 1xiodoTMT6plex [C17]	0.339294	0.256957	0.148068	0.17793	0.239062	0.128161	24.8106	18.1718	0.732419	0.35814
[-].MDDDIAALVVDNGSGMCK.[A]	P60709	P60709 [1-18]	1xOxidation [M16]; 1xMet-loss+Acetyl [N-Term]; 1xiodoTMT6plex [C17]	1xOxidation [M16]; 1xMet-loss+Acetyl [N-Term]; 1xiodoTMT6plex [C17]	1xOxidation [M16]; 1xMet-loss+Acetyl [N-Term]; 1xiodoTMT6plex [C17]	0.261297	0.184829	0.148068	0.17793	0.219097	0.127694	19.8065	17.4907	0.883079	0.615203
[-].MDDDIAALVVDNGSGMCK.[A]	P60709	P60709 [1-18]	1xOxidation [M16]; 1xMet-loss+Acetyl [N-Term]; 1xiodoTMT6plex [C17]	1xOxidation [M16]; 1xMet-loss+Acetyl [N-Term]; 1xiodoTMT6plex [C17]	1xMet-loss+Acetyl [N-Term]; 1xiodoTMT6plex [C17]	0.261297	0.184829	0.148068	0.17793	0.239062	0.128161	19.8065	18.1718	0.917467	0.741688
[-].MEEEIAALVIDNGSGMCK.[A]	P63261	P63261 [1-18]	1xOxidation [M16]; 1xMet-loss+Acetyl [N-Term]; 1xiodoTMT6plex [C17]	1xOxidation [M16]; 1xMet-loss+Acetyl [N-Term]; 1xiodoTMT6plex [C17]	1xMet-loss+Acetyl [N-Term]; 1xiodoTMT6plex [C17]	0.280556	0.202823	0.198608	0.223606	0.226715	0.150016	22.7329	20.0112	0.880276	0.498167
[-].MEEEIAALVIDNGSGMCK.[A]	P63261	P63261 [1-18]	1xOxidation [M16]; 1xMet-loss+Acetyl [N-Term]; 1xiodoTMT6plex [C17]	1xOxidation [M16]; 1xMet-loss+Acetyl [N-Term]; 1xiodoTMT6plex [C17]	1xOxidation [M16]; 1xMet-loss+Acetyl [N-Term]; 1xiodoTMT6plex [C17]	0.280556	0.202823	0.198608	0.223606	0.301532	0.171761	22.7329	23.23	1.02186	0.91946
[-].MEEEIAALVIDNGSGMCK.[A]	P63261	P63261 [1-18]	1xOxidation [M16]; 1xMet-loss+Acetyl [N-Term]; 1xiodoTMT6plex [C17]	1xMet-loss+Acetyl [N-Term]; 1xiodoTMT6plex [C17]	1xMet-loss+Acetyl [N-Term]; 1xiodoTMT6plex [C17]	0.280556	0.202823	0.167242	0.208008	0.226715	0.150016	21.6874	19.4913	0.898738	0.617704
[-].MEEEIAALVIDNGSGMCK.[A]	P63261	P63261 [1-18]	1xOxidation [M16]; 1xMet-loss+Acetyl [N-Term]; 1xiodoTMT6plex [C17]	1xMet-loss+Acetyl [N-Term]; 1xiodoTMT6plex [C17]	1xOxidation [M16]; 1xMet-loss+Acetyl [N-Term]; 1xiodoTMT6plex [C17]	0.280556	0.202823	0.167242	0.208008	0.301532	0.171761	21.6874	22.71	1.04715	0.851223
[-].MEEEIAALVIDNGSGMCK.[A]	P63261	P63261 [1-18]	1xMet-loss+Acetyl [N-Term]; 1xiodoTMT6plex [C17]	1xOxidation [M16]; 1xMet-loss+Acetyl [N-Term]; 1xiodoTMT6plex [C17]	1xMet-loss+Acetyl [N-Term]; 1xiodoTMT6plex [C17]	0.377736	0.253867	0.198608	0.223606	0.226715	0.150016	27.6737	20.0112	0.723113	0.261039
[-].MEEEIAALVIDNGSGMCK.[A]	P63261	P63261 [1-18]	1xMet-loss+Acetyl [N-Term]; 1xiodoTMT6plex [C17]	1xOxidation [M16]; 1xMet-loss+Acetyl [N-Term]; 1xiodoTMT6plex [C17]	1xOxidation [M16]; 1xMet-loss+Acetyl [N-Term]; 1xiodoTMT6plex [C17]	0.377736	0.253867	0.198608	0.223606	0.301532	0.171761	27.6737	23.23	0.839423	0.531831
[-].MEEEIAALVIDNGSGMCK.[A]	P63261	P63261 [1-18]	1xMet-loss+Acetyl [N-Term]; 1xiodoTMT6plex [C17]	1xMet-loss+Acetyl [N-Term]; 1xiodoTMT6plex [C17]	1xMet-loss+Acetyl [N-Term]; 1xiodoTMT6plex [C17]	0.377736	0.253867	0.167242	0.208008	0.226715	0.150016	26.6282	19.4913	0.731979	0.33582
[-].MEEEIAALVIDNGSGMCK.[A]	P63261	P63261 [1-18]	1xMet-loss+Acetyl [N-Term]; 1xiodoTMT6plex [C17]	1xMet-loss+Acetyl [N-Term]; 1xiodoTMT6plex [C17]	1xOxidation [M16]; 1xMet-loss+Acetyl [N-Term]; 1xiodoTMT6plex [C17]	0.377736	0.253867	0.167242	0.208008	0.301532	0.171761	26.6282	22.71	0.852856	0.616579
[-].MSCESSMVLGYWDIR.[G]	P21266	P21266 [1-15]	1xOxidation [M7]; 1xMet-loss+Acetyl [N-Term]; 1xiodoTMT6plex [C3]	1xMet-loss+Acetyl [N-Term]; 1xiodoTMT6plex [C3]	1xMet-loss+Acetyl [N-Term]; 1xiodoTMT6plex [C3]	0.623103	0.41317	0.449212	0.581498	0.514523	0.219766	49.5162	43.8596	0.885762	0.68283
[-].MSCESSMVLGYWDIR.[G]	P21266	P21266 [1-15]	1xOxidation [M7]; 1xMet-loss+Acetyl [N-Term]; 1xiodoTMT6plex [C3]	1xMet-loss+Acetyl [N-Term]; 1xiodoTMT6plex [C3]	1xOxidation [M7]; 1xMet-loss+Acetyl [N-Term]; 1xiodoTMT6plex [C3]	0.623103	0.41317	0.449212	0.581498	0.568794	0.296519	49.5162	48.2271	0.973966	0.914905
[-].MSCESSMVLGYWDIR.[G]	P21266	P21266 [1-15]	1xMet-loss+Acetyl [N-Term]; 1xiodoTMT6plex [C3]	1xOxidation [M7]; 1xMet-loss+Acetyl [N-Term]; 1xiodoTMT6plex [C3]	1xMet-loss+Acetyl [N-Term]; 1xiodoTMT6plex [C3]	0.652761	0.369681	0.480663	0.722646	0.514523	0.219766	50.1035	48.5645	0.969284	0.931221
[-].MSCESSMVLGYWDIR.[G]	P21266	P21266 [1-15]	1xMet-loss+Acetyl [N-Term]; 1xiodoTMT6plex [C3]	1xOxidation [M7]; 1xMet-loss+Acetyl [N-Term]; 1xiodoTMT6plex [C3]	1xOxidation [M7]; 1xMet-loss+Acetyl [N-Term]; 1xiodoTMT6plex [C3]	0.652761	0.369681	0.480663	0.722646	0.568794	0.296519	50.1035	52.932	1.05645	0.859003
[-].MSCESSMVLGYWDIR.[G]	P21266	P21266 [1-15]	1xOxidation [M7]; 1xMet-loss+Acetyl [N-Term]; 1xiodoTMT6plex [C3]	1xOxidation [M7]; 1xMet-loss+Acetyl [N-Term]; 1xiodoTMT6plex [C3]	1xMet-loss+Acetyl [N-Term]; 1xiodoTMT6plex [C3]	0.623103	0.41317	0.480663	0.722646	0.514523	0.219766	50.5645	48.5645	0.960446	0.905653
[-].MSCESSMVLGYWDIR.[G]	P21266	P21266 [1-15]	1xOxidation [M7]; 1xMet-loss+Acetyl [N-Term]; 1xiodoTMT6plex [C3]	1xOxidation [M7]; 1xMet-loss+Acetyl [N-Term]; 1xiodoTMT6plex [C3]	1xOxidation [M7]; 1xMet-loss+Acetyl [N-Term]; 1xiodoTMT6plex [C3]	0.623103	0.41317	0.480663	0.722646	0.568794	0.296519	50.5645	52.932	1.04682	0.87312
[-].MSCESSMVLGYWDIR.[G]	P21266	P21266 [1-15]	1xMet-loss+Acetyl [N-Term]; 1xiodoTMT6plex [C3]	1xMet-loss+Acetyl [N-Term]; 1xiodoTMT6plex [C3]	1xMet-loss+Acetyl [N-Term]; 1xiodoTMT6plex [C3]	0.652761	0.369681	0.449212	0.581498	0.514523	0.219766	49.0551	43.8596	0.894087	0.728393
[-].MSCESSMVLGYWDIR.[G]	P21266	P21266 [1-15]	1xMet-loss+Acetyl [N-Term]; 1xiodoTMT6plex [C3]	1xMet-loss+Acetyl [N-Term]; 1xiodoTMT6plex [C3]	1xOxidation [M7]; 1xMet-loss+Acetyl [N-Term]; 1xiodoTMT6plex [C3]	0.652761	0.369681	0.449212	0.581498	0.568794	0.296519	49.0551	48.2271	0.98312	0.95055
[-].MSCQISCK.[S]	P35908	P35908 [1-8]	1xMet-loss+Acetyl [N-Term]; 2xiodoTMT6plex [C3; C7]	1xMet-loss+Acetyl [N-Term]; 2xiodoTMT6plex [C3; C7]	1xMet-loss+Acetyl [N-Term]; 2xiodoTMT6plex [C3; C7]	0.579863	0.619147	0.947699	0.631704	0.987144	0.536284	71.5569	71.8378	1.00392	0.988302
[-].MSEQSICQAR.[A]	Q9UI08	Q9UI08 [1-10]	1xMet-loss+Acetyl [N-Term]; 1xiodoTMT6plex [C7]	1xMet-loss+Acetyl [N-Term]; 1xiodoTMT6plex [C7]	1xMet-loss+Acetyl [N-Term]; 1xiodoTMT6plex [C7]	0.524927	0.469112	0.494313	0.471865	0.474388	0.285294	49.6117	41.0516	0.827457	0.256139
[-].MSETVICSSR.[A]	P50552	P50552 [1-10]	1xMet-loss+Acetyl [N-Term]; 1xiodoTMT6plex [C7]	1xMet-loss+Acetyl [N-Term]; 1xiodoTMT6plex [C7]	1xMet-loss+Acetyl [N-Term]; 1xiodoTMT6plex [C7]	0.67654	0.34953	0.503115	0.498397	0.55627	0.302597	50.9728	45.2422	0.887574	0.662277
[-].MSGSCAAPGPGSGSSPAACR.[F]	Q6ZUT9	Q6ZUT9 [1-20]	1xMet-loss+Acetyl [N-Term]; 2xiodoTMT6plex [C5; C19]	1xMet-loss+Acetyl [N-Term]; 2xiodoTMT6plex [C5; C19]	1xMet-loss+Acetyl [N-Term]; 2xiodoTMT6plex [C5; C19]	0.527154	0.419054	0.449477	0.617214	0.539604	0.201058	46.5229	45.2625	0.97291	0.928394
[-].MSLICSISNEVPEHPCVSPVSNHVYER.[R]	Q9UMS4	Q9UMS4 [1-27]	1xMet-loss+Acetyl [N-Term]; 2xiodoTMT6plex [C5; C16]	1xMet-loss+Acetyl [N-Term]; 2xiodoTMT6plex [C5; C16]	1xMet-loss+Acetyl [N-Term]; 2xiodoTMT6plex [C5; C16]	0.628713	0.340206	0.519658	0.573171	0.552163	0.353293	49.6192	49.2876	0.993316	0.977279
[-].MSTVHEILCK.[L]	P07355	P07355 [1-10]	1xMet-loss+Acetyl [N-Term]; 1xiodoTMT6plex [C9]	1xMet-loss+Acetyl [N-Term]; 1xiodoTMT6plex [C9]	1xMet-loss+Acetyl [N-Term]; 1xiodoTMT6plex [C9]	0.396059	0.259756	0.279312	0.323565	0.338192	0.179814	31.1709	28.0524	0.899954	0.661477
[-].MSVVGIDLGFQSCYVAVAR.[A]	P34932	P34932 [1-19]	1xMet-loss+Acetyl [N-Term]; 1xiodoTMT6plex [C13]	1xMet-loss+Acetyl [N-Term]; 1xiodoTMT6plex [C13]	1xMet-loss+Acetyl [N-Term]; 1xiodoTMT6plex [C13]	0.623804	0.453931	0.52233	0.62796	0.677057	0.353679	53.3355	55.2899	1.03664	0.870021
[K].AAAIGIDLGTTYSCVGVFQHGK.[V]	P0DMV9	P0DMV9 [4-25]	1xiodoTMT6plex [C14]	1xiodoTMT6plex [C14]	1xiodoTMT6plex [C14]	0.566038	0.386484	0.373333	0.380762	0.370787	0.178495	44.1952	31.0014	0.701467	0.21876
[K].ACANPAAGSVILLENLR.[F]	P00558	P00558 [107-123]	1xiodoTMT6plex [C2]	1xiodoTMT6plex [C2]	1xiodoTMT6plex [C2]	0.723337	0.475923	0.540732	0.61665	0.642684	0.398956	57.9997	55.2763	0.953045	0.811708
[K].ACGNFGIPCELR.[V]	P22234	P22234 [287-298]	2xiodoTMT6plex [C2; C9]	2xiodoTMT6plex [C2; C9]	1xCarbamidomethyl [C]; 1xiodoTMT6plex [C]	0.727412	0.473208	0.554128	0.718256	1.83523	0.907345	58.4916	115.361	1.97226	0.182663
[K].ACGNFGIPCELR.[V]	P22234	P22234 [287-298]	2xiodoTMT6plex [C2; C9]	2xiodoTMT6plex [C2; C9]	2xiodoTMT6plex [C2; C9]	0.727412	0.473208	0.554128	0.718256	0.728728	0.335335	58.4916	59.4106	1.01571	0.953955
[K].ACGNFGIPCELR.[V]	P22234	P22234 [287-298]	1xCarbamidomethyl [C9]; 1xiodoTMT6plex [C2]	2xiodoTMT6plex [C2; C9]	1xCarbamidomethyl [C]; 1xiodoTMT6plex [C]	3.59104	2.57035	0.554128	0.718256	1.83523	0.907345	223.851	115.361	0.515348	0.320138
[K].ACGNFGIPCELR.[V]	P22234	P22234 [287-298]	1xCarbamidomethyl [C9]; 1xiodoTMT6plex [C2]	2xiodoTMT6plex [C2; C9]	2xiodoTMT6plex [C2; C9]	3.59104	2.57035	0.554128	0.718256	0.728728	0.335335	223.851	59.4106	0.265403	0.14223
[K].ACGNFGIPCELR.[V]	P22234	P22234 [287-298]	2xiodoTMT6plex [C2; C9]	1xCarbamidomethyl [C9]; 1xiodoTMT6plex [C2]	1xCarbamidomethyl [C]; 1xiodoTMT6plex [C]	0.727412	0.473208	2.6934	3.58333	1.83523	0.907345	129.801	210.864	1.62452	0.484122
[K].ACGNFGIPCELR.[V]	P22234	P22234 [287-298]	2xiodoTMT6plex [C2; C9]	1xCarbamidomethyl [C9]; 1xiodoTMT6plex [C2]	2xiodoTMT6plex [C2; C9]	0.727412	0.473208	2.6934	3.58333	0.728728	0.335335	129.801	154.913	1.19347	0.849489
[K].ACGNFGIPCELR.[V]	P22234	P22234 [287-298]	1xCarbamidomethyl [C9]; 1xiodoTMT6plex [C2]	1xCarbamidomethyl [C9]; 1xiodoTMT6plex [C2]	1xCarbamidomethyl [C]; 1xiodoTMT6plex [C]	3.59104	2.57035	2.6934	3.58333	1.83523	0.907345	295.16	210.864	0.714405	0.376402
[K].ACGNFGIPCELR.[V]	P22234	P22234 [287-298]	1xCarbamidomethyl [C9]; 1xiodoTMT6plex [C2]	1xCarbamidomethyl [C9]; 1xiodoTMT6plex [C2]	2xiodoTMT6plex [C2; C9]	3.59104	2.57035	2.6934	3.58333	0.728728	0.335335	295.16	154.913	0.524845	0.261189
[K].ACQSIYPLHDVFVR.[K]	P61247	P61247 [200-213]	1xiodoTMT6plex [C2]	1xiodoTMT6plex [C2]	1xiodoTMT6plex [C2]	0.53479	0.357107	0.446644	0.432692	0.472727	0.183386	44.618	36.2935	0.813427	0.468457
[K].ADCILYYGFGDIFR.[I]	P46063	P46063 [412-425]	1xiodoTMT6plex [C3]	1xiodoTMT6plex [C3]	1xiodoTMT6plex [C3]	0.780788	0.501672	0.479751	0.888	0.602694	0.262025	58.7404	58.424	0.994613	0.988439
[K].ADFPAGIPECGTDALR.[F]	P26640	P26640 [908-923]	1xiodoTMT6plex [C10]	1xiodoTMT6plex [C10]	1xiodoTMT6plex [C10]	0.648936	0.660305	0.487923	0.816794	0.672727	0.446927	59.9055	64.5483	1.0775	0.721107
[K].ADLPEGVAVSGPSPAEFCR.[K]	Q8IXI1	Q8IXI1 [526-544]	1xiodoTMT6plex [C18]	1xiodoTMT6plex [C18]	1xiodoTMT6plex [C18]	0.666667	0.456464	0.449953	0.546498	0.722222	0.310139	52.4361	52.6287	1.00367	0.989613
[K].ADVIQATGDAICIFR.[E]	Q08945	Q08945 [189-203]	1xiodoTMT6plex [C12]	1xiodoTMT6plex [C12]	1xiodoTMT6plex [C12]	0.587654	0.421157	0.482646	0.58575	0.399396	0.212609	49.7152	39.9252	0.803077	0.453993
[K].AEISCTDNQDGTCSVSYLPVLPGDYSILVK.[Y]	P21333	P21333 [1908-1937]	2xiodoTMT6plex [C5; C13]	2xiodoTMT6plex [C5; C13]	2xiodoTMT6plex [C5; C13]	1.01164	0.657201	0.781022	0.921182	0.83432	0.490126	81.662	74.8542	0.916635	0.705488
[K].AEVITCDVLLVCIGR.[R]	P09622	P09622 [301-315]	2xiodoTMT6plex [C6; C12]	2xiodoTMT6plex [C6; C12]	2xiodoTMT6plex [C6; C12]	0.559235	0.44499	0.385224	0.448485	0.69281	0.325581	46.315	48.8959	1.05573	0.839425
[K].AFCGFEDPR.[T]	Q15149	Q15149 [4492-4500]	1xiodoTMT6plex [C3]	1xiodoTMT6plex [C3]	1xiodoTMT6plex [C3]	0.714932	0.401207	0.678378	0.60745	0.490909	0.294492	59.8172	46.4283	0.77617	0.376556
[K].AFDTAGNGYCR.[S]	P49327	P49327 [214-224]	1xiodoTMT6plex [C10]	1xiodoTMT6plex [C10]	1xiodoTMT6plex [C10]	0.809741	0.43318	0.656285	0.847633	0.710972	0.409843	63.3069	65.615	1.03646	0.898166
[K].AFTSWTANTGIEACR.[M]	Q15067	Q15067 [379-393]	1xiodoTMT6plex [C14]	1xiodoTMT6plex [C14]	1xiodoTMT6plex [C14]	0.79668	0.535319	0.570316	0.746888	0.709751	0.381769	63.4105	61.2803	0.966406	0.888025
[K].AGDTVIPLYIPQCGECK.[F]	P11766	P11766 [85-101]	2xiodoTMT6plex [C13; C16]	2xiodoTMT6plex [C13; C16]	2xiodoTMT6plex [C13; C16]	0.602145	0.371571	0.429552	0.607318	0.558812	0.320688	46.7756	49.5606	1.05954	0.816555
[K].AGSDGESIGNCPFSQR.[L]	Q9Y696	Q9Y696 [25-40]	1xiodoTMT6plex [C11]	1xiodoTMT6plex [C11]	1xiodoTMT6plex [C11]	0.770781	0.586271	0.610718	0.716927	0.843575	0.43696	65.5923	66.5821	1.01509	0.94439
[K].AISEPNFSVAYANMCR.[C]	Q04637	Q04637 [805-820]	1xOxidation [M14]; 1xiodoTMT6plex [C15]	1xOxidation [M14]; 1xiodoTMT6plex [C15]	1xiodoTMT6plex [C15]	0.664646	0.342978	0.380522	0.410615	0.507411	0.271306	46.2716	39.6444	0.856776	0.617241
[K].AISEPNFSVAYANMCR.[C]	Q04637	Q04637 [805-820]	1xiodoTMT6plex [C15]	1xiodoTMT6plex [C15]	1xiodoTMT6plex [C15]	0.581787	0.340361	0.405217	0.501161	0.507411	0.271306	44.2455	42.6626	0.964225	0.888531
[K].AISEPNFSVAYANMCR.[C]	Q04637	Q04637 [805-820]	1xOxidation [M14]; 1xiodoTMT6plex [C15]	1xiodoTMT6plex [C15]	1xiodoTMT6plex [C15]	0.664646	0.342978	0.405217	0.501161	0.507411	0.271306	47.0947	42.6626	0.905889	0.741694
[K].AISEPNFSVAYANMCR.[C]	Q04637	Q04637 [805-820]	1xiodoTMT6plex [C15]	1xOxidation [M14]; 1xiodoTMT6plex [C15]	1xiodoTMT6plex [C15]	0.581787	0.340361	0.380522	0.410615	0.507411	0.271306	43.4223	39.6444	0.912995	0.72826
[K].ALDLDSSCK.[E]	P31948	P31948 [454-462]	1xiodoTMT6plex [C8]	1xiodoTMT6plex [C8]	1xiodoTMT6plex [C8]	0.956044	0.78903	0.77957	0.646226	1.11828	0.566125	84.1548	77.6877	0.923153	0.739667
[K].ALENDPDCR.[H]	P13797	P13797 [136-144]	1xiodoTMT6plex [C8]	1xiodoTMT6plex [C8]	1xiodoTMT6plex [C8]	0.642633	0.394591	0.5	0.621678	0.633508	0.278842	51.2408	51.1343	0.997921	0.994156
[K].ALGSDHCPITLYLAL.[-]	P27695	P27695 [304-318]	1xiodoTMT6plex [C7]	1xiodoTMT6plex [C7]	1xiodoTMT6plex [C7]	0.584594	0.492639	0.641618	0.666667	0.588398	0.279762	57.295	51.1609	0.892937	0.651409
[K].ALLALCGGED.[-]	P08133	P08133 [664-673]	1xiodoTMT6plex [C6]	1xiodoTMT6plex [C6]	1xiodoTMT6plex [C6]	0.483034	0.355487	0.173789	0.391635	0.283237	0.160202	33.7437	27.8358	0.82492	0.625441
[K].ALLAMYTNQAEQCR.[K]	O76094	O76094 [311-324]	1xOxidation [M5]; 1xiodoTMT6plex [C13]	1xOxidation [M5]; 1xiodoTMT6plex [C13]	1xiodoTMT6plex [C13]	0.757837	0.438725	0.453473	0.430956	0.403727	0.352041	55.0011	39.5575	0.719211	0.220788
[K].ALLAMYTNQAEQCR.[K]	O76094	O76094 [311-324]	1xOxidation [M5]; 1xiodoTMT6plex [C13]	1xiodoTMT6plex [C13]	1xiodoTMT6plex [C13]	0.757837	0.438725	0.44732	0.570815	0.403727	0.352041	54.796	44.2194	0.806982	0.441759
[K].ALLYLCGGDD.[-]	P07355	P07355 [330-339]	1xiodoTMT6plex [C6]	1xiodoTMT6plex [C6]	1xiodoTMT6plex [C6]	0.416713	0.2548	0.299471	0.379056	0.447003	0.204685	32.3661	34.3581	1.06155	0.829791
[K].APGQLECETAIAALNSCLR.[D]	Q9Y490	Q9Y490 [1655-1673]	2xiodoTMT6plex [C7; C17]	2xiodoTMT6plex [C7; C17]	2xiodoTMT6plex [C7; C17]	0.69947	0.436842	0.519527	0.585465	0.677541	0.318979	55.1946	52.7328	0.955398	0.861697
[K].APWCYTTNSEVR.[W]	P06868	P06868 [339-350]	1xiodoTMT6plex [C4]	1xiodoTMT6plex [C4]	1xiodoTMT6plex [C4]	0.766716	0.461014	0.743421	1.03488	1	0.445355	65.705	82.6746	1.25827	0.473625
[K].AQNTWGCGNSLR.[T]	P02545	P02545 [516-527]	1xiodoTMT6plex [C7]	1xiodoTMT6plex [C7]	1xiodoTMT6plex [C7]	0.517268	0.38223	0.466808	0.437592	0.499284	0.308603	45.5435	41.516	0.911567	0.588737
[K].ASAGPQPLLVQSCK.[A]	Q9Y490	Q9Y490 [944-957]	1xiodoTMT6plex [C13]	1xiodoTMT6plex [C13]	1xiodoTMT6plex [C13]	0.708371	0.565996	0.363184	0.456625	0.618421	0.338259	54.585	47.1102	0.86306	0.593178
[K].ASCLYGQLPK.[F]	P09211	P09211 [46-55]	1xiodoTMT6plex [C3]	1xiodoTMT6plex [C3]	1xiodoTMT6plex [C3]	0.621341	0.469456	0.527016	0.644889	0.726277	0.402904	53.9271	59.1357	1.09659	0.651074
[K].ASLLSAPPCR.[D]	Q9NZM1	Q9NZM1 [1417-1426]	1xiodoTMT6plex [C9]	1xiodoTMT6plex [C9]	1xiodoTMT6plex [C9]	0.649421	0.511022	0.389144	0.630542	0.47619	0.337955	51.6529	48.1562	0.932305	0.772651
[K].ATCAPQHGAPGPGPADASK.[V]	P21333	P21333 [2541-2559]	1xiodoTMT6plex [C3]	1xiodoTMT6plex [C3]	1xiodoTMT6plex [C3]	0.887304	0.974713	0.567804	0.635005	0.639357	0.379884	80.994	55.1415	0.68081	0.160978
[K].AVAAGNSCR.[Q]	Q9Y490	Q9Y490 [2189-2197]	1xiodoTMT6plex [C8]	1xiodoTMT6plex [C8]	1xiodoTMT6plex [C8]	0.560994	0.459688	0.455235	0.585711	0.73839	0.324583	49.1972	54.9561	1.11706	0.670522
[K].AVAVTSMSFPVGDVNNFVVGSEEGSVYTACR.[H]	Q13409	Q13409 [431-461]	1xOxidation [M7]; 1xiodoTMT6plex [C30]	1xiodoTMT6plex [C30]	1xiodoTMT6plex [C30]	0.448584	0.299552	0.3106	0.377818	0.408412	0.251301	35.2912	34.5844	0.979972	0.922108
[K].AVAVTSMSFPVGDVNNFVVGSEEGSVYTACR.[H]	Q13409	Q13409 [431-461]	1xiodoTMT6plex [C30]	1xiodoTMT6plex [C30]	1xiodoTMT6plex [C30]	0.409025	0.324385	0.3106	0.377818	0.408412	0.251301	34.8003	34.5844	0.993795	0.971642
[K].AVLFCLSEDK.[K]	P23528	P23528 [35-44]	1xiodoTMT6plex [C5]	1xiodoTMT6plex [C5]	1xiodoTMT6plex [C5]	0.518275	0.34371	0.314961	0.424695	0.369628	0.244924	39.2315	34.6416	0.883003	0.609061
[K].AWEVDTCR.[G]	P53621	P53621 [239-246]	1xiodoTMT6plex [C7]	1xiodoTMT6plex [C7]	1xiodoTMT6plex [C7]	0.745378	0.498259	0.548611	1.05798	0.680628	0.38488	59.7416	70.7831	1.18482	0.625029
[K].AWNAYPYCR.[T]	P48739	P48739 [87-95]	1xiodoTMT6plex [C8]	1xiodoTMT6plex [C8]	1xiodoTMT6plex [C8]	0.557422	0.391629	0.403333	0.611358	0.652827	0.289027	45.0795	51.7737	1.1485	0.62543
[K].AYEDGCK.[T]	P31948	P31948 [57-63]	1xiodoTMT6plex [C6]	1xiodoTMT6plex [C6]	1xiodoTMT6plex [C6]	0.361308	0.273498	0.275645	0.306408	0.471166	0.209934	30.3483	32.9169	1.08464	0.768571
[K].AYHEQLSVAEITNACFEPANQMVK.[C]	P68366	P68366 [281-304]	1xOxidation [M22]; 1xiodoTMT6plex [C15]	1xiodoTMT6plex [C15]	1xiodoTMT6plex [C15]	0.476289	0.314935	0.456769	0.544776	0.372385	0.284884	41.5997	40.0682	0.963183	0.875494
[K].AYHEQLSVAEITNACFEPANQMVK.[C]	P68366	P68366 [281-304]	1xOxidation [M22]; 1xiodoTMT6plex [C15]	1xiodoTMT6plex [C15]	1xOxidation [M22]; 1xiodoTMT6plex [C15]	0.476289	0.314935	0.456769	0.544776	0.481552	0.260472	41.5997	42.8933	1.0311	0.903381
[K].AYHEQLSVAEITNACFEPANQMVK.[C]	P68366	P68366 [281-304]	1xiodoTMT6plex [C15]	1xOxidation [M22]; 1xiodoTMT6plex [C15]	1xiodoTMT6plex [C15]	0.579268	0.400731	0.476281	0.385301	0.372385	0.284884	48.5427	34.7523	0.715913	0.0851865
[K].AYHEQLSVAEITNACFEPANQMVK.[C]	P68366	P68366 [281-304]	1xiodoTMT6plex [C15]	1xOxidation [M22]; 1xiodoTMT6plex [C15]	1xOxidation [M22]; 1xiodoTMT6plex [C15]	0.579268	0.400731	0.476281	0.385301	0.481552	0.260472	48.5427	37.5775	0.774112	0.253573
[K].AYHEQLSVAEITNACFEPANQMVK.[C]	P68366	P68366 [281-304]	1xiodoTMT6plex [C15]	1xiodoTMT6plex [C15]	1xiodoTMT6plex [C15]	0.579268	0.400731	0.456769	0.544776	0.372385	0.284884	47.8923	40.0682	0.836631	0.446533
[K].AYHEQLSVAEITNACFEPANQMVK.[C]	P68366	P68366 [281-304]	1xiodoTMT6plex [C15]	1xiodoTMT6plex [C15]	1xOxidation [M22]; 1xiodoTMT6plex [C15]	0.579268	0.400731	0.456769	0.544776	0.481552	0.260472	47.8923	42.8933	0.895621	0.646686
[K].AYHEQLSVAEITNACFEPANQMVK.[C]	P68366	P68366 [281-304]	1xOxidation [M22]; 1xiodoTMT6plex [C15]	1xOxidation [M22]; 1xiodoTMT6plex [C15]	1xiodoTMT6plex [C15]	0.476289	0.314935	0.476281	0.385301	0.372385	0.284884	42.2502	34.7523	0.822537	0.295466
[K].AYHEQLSVAEITNACFEPANQMVK.[C]	P68366	P68366 [281-304]	1xOxidation [M22]; 1xiodoTMT6plex [C15]	1xOxidation [M22]; 1xiodoTMT6plex [C15]	1xOxidation [M22]; 1xiodoTMT6plex [C15]	0.476289	0.314935	0.476281	0.385301	0.481552	0.260472	42.2502	37.5775	0.889404	0.606003
[K].CAACQNPR.[K]	P49792	P49792 [1499-1506]	2xiodoTMT6plex [C1; C4]	2xiodoTMT6plex [C1; C4]	2xiodoTMT6plex [C1; C4]	1.33301	0.592332	0.739758	1.10853	0.904809	0.565563	88.8367	85.9633	0.967655	0.922166
[K].CAGNEDIITLR.[A]	P12004	P12004 [81-91]	1xiodoTMT6plex [C1]	1xiodoTMT6plex [C1]	1xiodoTMT6plex [C1]	0.579228	0.431988	0.449458	0.52099	0.591503	0.336269	48.6891	48.2921	0.991845	0.966611
[K].CAVSEAAIILNSCVEPK.[M]	Q96KR1	Q96KR1 [844-860]	2xiodoTMT6plex [C1; C13]	2xiodoTMT6plex [C1; C13]	2xiodoTMT6plex [C1; C13]	0.494981	0.279207	0.350734	0.278	0.666667	0.347032	37.4974	43.0566	1.14826	0.702624
[K].CCNTCEDVR.[E]	Q9Y282	Q9Y282 [155-163]	3xiodoTMT6plex [C1; C2; C5]	3xiodoTMT6plex [C1; C2; C5]	3xiodoTMT6plex [C1; C2; C5]	1.36829	0.680826	1.00257	1.25971	1.05714	0.630696	101.723	98.2515	0.965875	0.904491
[K].CCTESLVNR.[R]	P02769	P02769 [499-507]	2xiodoTMT6plex [C1; C2]	2xiodoTMT6plex [C1; C2]	2xiodoTMT6plex [C1; C2]	0.900184	0.610126	0.651075	0.653364	0.870638	0.457333	72.0461	66.0445	0.916697	0.709295
[K].CDENILWLDYK.[N]	P14618	P14618 [152-162]	1xiodoTMT6plex [C1]	1xiodoTMT6plex [C1]	1xiodoTMT6plex [C1]	0.4304	0.326494	0.283936	0.414491	0.353548	0.160134	34.6943	30.9391	0.891763	0.692042
[K].CDPAGYYCGFK.[A]	P60900	P60900 [154-164]	2xiodoTMT6plex [C1; C8]	2xiodoTMT6plex [C1; C8]	2xiodoTMT6plex [C1; C8]	0.840138	0.593314	0.74844	0.849619	0.857143	0.497642	72.7298	73.4801	1.01032	0.959468
[K].CDPDAAR.[A]	Q15181	Q15181 [254-260]	1xiodoTMT6plex [C1]	1xiodoTMT6plex [C1]	1xiodoTMT6plex [C1]	0.643819	0.477598	0.502262	0.6267	0.562908	0.343766	54.1226	51.1124	0.944382	0.778647
[K].CDVDIR.[K]	P60709; P63261	P60709 [285-290]; P63261 [285-290]	1xiodoTMT6plex [C1]	1xiodoTMT6plex [C1]	1xiodoTMT6plex [C1]	0.814078	0.635212	0.657419	0.876962	0.973139	0.528603	70.2236	79.2901	1.12911	0.568987
[K].CDVDIRK.[D]	P60709; P63261	P60709 [285-291]; P63261 [285-291]	1xiodoTMT6plex [C1]	1xiodoTMT6plex [C1]	1xiodoTMT6plex [C1]	0.641009	0.482076	0.443692	0.660654	0.609013	0.374491	52.2259	54.8053	1.04939	0.820994
[K].CDYENVPTTVFTPLEYGACGLSEEK.[A]	Q16881	Q16881 [515-539]	2xiodoTMT6plex [C1; C19]	2xiodoTMT6plex [C1; C19]	2xiodoTMT6plex [C1; C19]	0.489347	0.328075	0.439112	0.548541	0.560988	0.22273	41.8845	44.4087	1.06027	0.844378
[K].CEFQDAYVLLSEK.[K]	P10809	P10809 [237-249]	1xiodoTMT6plex [C1]	1xiodoTMT6plex [C1]	1xiodoTMT6plex [C1]	0.327675	0.226392	0.240974	0.246779	0.249107	0.156834	26.5014	21.7573	0.820988	0.340087
[K].CEVLQYSAR.[E]	O95299	O95299 [253-261]	1xiodoTMT6plex [C1]	1xiodoTMT6plex [C1]	1xiodoTMT6plex [C1]	0.415479	0.239933	0.289294	0.545723	0.395062	0.372768	31.4902	43.7851	1.39044	0.178223
[K].CFGTGAAGNR.[T]	P78527	P78527 [1312-1321]	1xiodoTMT6plex [C1]	1xiodoTMT6plex [C1]	1xiodoTMT6plex [C1]	0.752688	0.557566	0.360503	0.406196	0.39876	0.247743	55.6919	35.09	0.630074	0.17312
[K].CGETAFIAPQCEMIPIEWVCR.[R]	P22234	P22234 [81-101]	1xCarbamidomethyl [C20]; 1xOxidation [M13]; 2xiodoTMT6plex [C1; C11]	1xCarbamidomethyl [C20]; 2xiodoTMT6plex [C1; C11]	1xCarbamidomethyl [C20]; 2xiodoTMT6plex [C1; C11]	2.06017	1.67991	10.1066	14.0915	2.45614	0.991957	461.557	584.652	1.2667	0.81666
[K].CGETAFIAPQCEMIPIEWVCR.[R]	P22234	P22234 [81-101]	1xOxidation [M13]; 3xiodoTMT6plex [C1; C11; C20]	1xCarbamidomethyl [C20]; 2xiodoTMT6plex [C1; C11]	1xCarbamidomethyl [C20]; 2xiodoTMT6plex [C1; C11]	0.276458	0.234266	10.1066	14.0915	2.45614	0.991957	353.911	584.652	1.65197	0.68507
[K].CGETAFIAPQCEMIPIEWVCR.[R]	P22234	P22234 [81-101]	1xCarbamidomethyl [C20]; 1xOxidation [M13]; 2xiodoTMT6plex [C1; C11]	1xCarbamidomethyl [C20]; 1xOxidation [M13]; 2xiodoTMT6plex [C1; C11]	1xCarbamidomethyl [C20]; 2xiodoTMT6plex [C1; C11]	2.06017	1.67991	2.93971	3.02094	2.45614	0.991957	222.66	215.634	0.968449	0.925987
[K].CGETAFIAPQCEMIPIEWVCR.[R]	P22234	P22234 [81-101]	1xOxidation [M13]; 3xiodoTMT6plex [C1; C11; C20]	1xCarbamidomethyl [C20]; 1xOxidation [M13]; 2xiodoTMT6plex [C1; C11]	1xCarbamidomethyl [C20]; 2xiodoTMT6plex [C1; C11]	0.276458	0.234266	2.93971	3.02094	2.45614	0.991957	115.014	215.634	1.87485	0.404233
[K].CGFSELYSWQR.[E]	Q9NSE4	Q9NSE4 [91-101]	1xiodoTMT6plex [C1]	1xiodoTMT6plex [C1]	1xiodoTMT6plex [C1]	0.630423	0.395349	0.451009	0.551317	0.520522	0.451613	49.226	50.7817	1.0316	0.849372
[K].CGGTLEER.[A]	Q12874	Q12874 [274-281]	1xiodoTMT6plex [C1]	1xiodoTMT6plex [C1]	1xiodoTMT6plex [C1]	0.604706	0.396812	0.497751	0.503693	0.550376	0.279554	49.9756	44.4541	0.889515	0.620018
[K].CGPEYFPECLNLIK.[D]	O95163	O95163 [953-966]	2xiodoTMT6plex [C1; C9]	2xiodoTMT6plex [C1; C9]	2xiodoTMT6plex [C1; C9]	0.629459	0.470046	0.613915	0.524046	0.436709	0.191816	57.114	38.419	0.672673	0.169319
[K].CGVISPR.[F]	P62244	P62244 [72-78]	1xiodoTMT6plex [C1]	1xiodoTMT6plex [C1]	1xiodoTMT6plex [C1]	0.756757	0.601371	0.412624	0.860156	0.753153	0.339046	59.0251	65.0785	1.10256	0.762957
[K].CIYNTAGFYCDR.[C]	P11047	P11047 [852-863]	2xiodoTMT6plex [C1; C10]	2xiodoTMT6plex [C1; C10]	2xiodoTMT6plex [C1; C10]	1.3608	0.641869	0.708666	0.765327	0.841855	0.481006	90.3777	69.6063	0.770171	0.459796
[K].CLGLTEAQTR.[E]	P31327	P31327 [920-929]	1xiodoTMT6plex [C1]	1xiodoTMT6plex [C1]	1xiodoTMT6plex [C1]	0.616532	0.424316	0.448861	0.584388	0.646531	0.345927	49.657	52.5615	1.05849	0.804328
[K].CLMDQATDPNILGR.[T]	P78527	P78527 [4106-4119]	1xOxidation [M3]; 1xiodoTMT6plex [C1]	1xOxidation [M3]; 1xiodoTMT6plex [C1]	1xOxidation [M3]; 1xiodoTMT6plex [C1]	0.48595	0.442219	0.517986	0.658291	0.797251	0.295664	48.2052	58.3735	1.21094	0.537908
[K].CNTCGEPITDR.[M]	Q15942	Q15942 [444-454]	2xiodoTMT6plex [C1; C4]	2xiodoTMT6plex [C1; C4]	2xiodoTMT6plex [C1; C4]	0.682409	0.431948	0.613309	0.613936	0.601963	0.320407	57.5889	51.2102	0.889238	0.6275
[K].CPFGALSIVNLPSNLEK.[E]	P61221	P61221 [65-81]	1xiodoTMT6plex [C1]	1xiodoTMT6plex [C1]	1xiodoTMT6plex [C1]	0.800407	0.520325	0.634043	0.711974	0.89313	0.332258	65.1592	64.5787	0.991092	0.976369
[K].CPFTGNVSIR.[G]	P62280	P62280 [60-69]	1xiodoTMT6plex [C1]	1xiodoTMT6plex [C1]	1xiodoTMT6plex [C1]	0.515931	0.359133	0.409862	0.553034	0.583477	0.251323	42.8309	46.2611	1.08009	0.781508
[K].CPTLEQYAMR.[A]	P48643	P48643 [440-449]	1xOxidation [M9]; 1xiodoTMT6plex [C1]	1xOxidation [M9]; 1xiodoTMT6plex [C1]	1xiodoTMT6plex [C1]	0.371134	0.266689	0.278427	0.447284	0.497826	0.433417	30.5417	45.9509	1.50453	0.0159534
[K].CQEVISWLDANTLAEK.[D]	P0DMV9	P0DMV9 [574-589]	1xiodoTMT6plex [C1]	1xiodoTMT6plex [C1]	1xiodoTMT6plex [C1]	0.625	0.488971	0.286533	0.250689	0.495751	0.323923	46.6835	35.6787	0.76427	0.418902
[K].CQLEINFNTLQTK.[L]	P12814; O43707	P12814 [332-344]; O43707 [351-363]	1xiodoTMT6plex [C1]	1xiodoTMT6plex [C1]	1xiodoTMT6plex [C1]	0.62794	0.38794	0.449174	0.465789	0.562738	0.279541	48.8351	43.6023	0.892847	0.658948
[K].CSDFTEEICR.[R]	P50213	P50213 [351-360]	2xiodoTMT6plex [C1; C9]	2xiodoTMT6plex [C1; C9]	2xiodoTMT6plex [C1; C9]	0.650158	0.432779	0.475359	0.582705	0.62205	0.316457	51.9432	50.7071	0.976202	0.920791
[K].CSGDGVGAPR.[L]	O15355	O15355 [13-22]	1xiodoTMT6plex [C1]	1xiodoTMT6plex [C1]	1xiodoTMT6plex [C1]	0.593373	0.572539	0.433566	0.56405	0.577812	0.350103	53.316	49.7322	0.932782	0.708279
[K].CSGPGLER.[A]	P21333	P21333 [1165-1172]	1xiodoTMT6plex [C1]	1xiodoTMT6plex [C1]	1xiodoTMT6plex [C1]	0.673559	0.482121	0.470757	0.619003	0.576428	0.37169	54.2146	52.2374	0.963529	0.854015
[K].CSGPGLSPGMVR.[A]	P21333	P21333 [1453-1464]	1xiodoTMT6plex [C1]	1xOxidation [M10]; 1xiodoTMT6plex [C1]	1xOxidation [M10]; 1xiodoTMT6plex [C1]	0.404171	0.301696	0.385616	0.399715	0.438961	0.265911	36.3828	36.8195	1.012	0.946476
[K].CSGPGLSPGMVR.[A]	P21333	P21333 [1453-1464]	1xiodoTMT6plex [C1]	1xOxidation [M10]; 1xiodoTMT6plex [C1]	1xiodoTMT6plex [C1]	0.404171	0.301696	0.385616	0.399715	0.358696	0.243655	36.3828	33.4022	0.918076	0.624846
[K].CSGPGLSPGMVR.[A]	P21333	P21333 [1453-1464]	1xOxidation [M10]; 1xiodoTMT6plex [C1]	1xiodoTMT6plex [C1]	1xOxidation [M10]; 1xiodoTMT6plex [C1]	0.491509	0.352704	0.306523	0.384134	0.438961	0.265911	38.3579	36.3002	0.946356	0.798643
[K].CSGPGLSPGMVR.[A]	P21333	P21333 [1453-1464]	1xOxidation [M10]; 1xiodoTMT6plex [C1]	1xiodoTMT6plex [C1]	1xiodoTMT6plex [C1]	0.491509	0.352704	0.306523	0.384134	0.358696	0.243655	38.3579	32.8828	0.857264	0.48023
[K].CSGPGLSPGMVR.[A]	P21333	P21333 [1453-1464]	1xOxidation [M10]; 1xiodoTMT6plex [C1]	1xOxidation [M10]; 1xiodoTMT6plex [C1]	1xOxidation [M10]; 1xiodoTMT6plex [C1]	0.491509	0.352704	0.385616	0.399715	0.438961	0.265911	40.9943	36.8195	0.898163	0.567335
[K].CSGPGLSPGMVR.[A]	P21333	P21333 [1453-1464]	1xOxidation [M10]; 1xiodoTMT6plex [C1]	1xOxidation [M10]; 1xiodoTMT6plex [C1]	1xiodoTMT6plex [C1]	0.491509	0.352704	0.385616	0.399715	0.358696	0.243655	40.9943	33.4022	0.814801	0.292807
[K].CSGPGLSPGMVR.[A]	P21333	P21333 [1453-1464]	1xiodoTMT6plex [C1]	1xiodoTMT6plex [C1]	1xOxidation [M10]; 1xiodoTMT6plex [C1]	0.404171	0.301696	0.306523	0.384134	0.438961	0.265911	33.7463	36.3002	1.07568	0.69699
[K].CSGPGLSPGMVR.[A]	P21333	P21333 [1453-1464]	1xiodoTMT6plex [C1]	1xiodoTMT6plex [C1]	1xiodoTMT6plex [C1]	0.404171	0.301696	0.306523	0.384134	0.358696	0.243655	33.7463	32.8828	0.974411	0.882011
[K].CSNLCTEIVEYTSK.[D]	P23921	P23921 [425-438]	2xiodoTMT6plex [C1; C5]	2xiodoTMT6plex [C1; C5]	2xiodoTMT6plex [C1; C5]	0.600726	0.361302	0.431403	0.691285	0.801619	0.332283	46.4477	60.8396	1.30985	0.415252
[K].CSTLLVVGDNSPAVEAVVECNSR.[L]	Q9UGV2	Q9UGV2 [254-276]	2xiodoTMT6plex [C1; C20]	2xiodoTMT6plex [C1; C20]	2xiodoTMT6plex [C1; C20]	0.652608	0.44738	0.496333	0.423368	0.577566	0.275132	53.2107	42.5355	0.799379	0.374972
[K].CTENDIR.[V]	Q92879	Q92879 [119-125]	1xiodoTMT6plex [C1]	1xiodoTMT6plex [C1]	1xiodoTMT6plex [C1]	0.770042	0.409277	0.448437	0.514286	0.588727	0.312627	54.2586	47.188	0.869687	0.642252
[K].CTSYPDGSWK.[C]	P07996	P07996 [562-571]	1xiodoTMT6plex [C1]	1xiodoTMT6plex [C1]	1xiodoTMT6plex [C1]	0.862468	0.708475	0.742195	1.39496	0.924324	0.599282	77.1046	97.2855	1.26173	0.440055
[K].CTVFHGAQVEDAFR.[Y]	P49327	P49327 [1828-1841]	1xiodoTMT6plex [C1]	1xiodoTMT6plex [C1]	1xiodoTMT6plex [C1]	0.731336	0.412144	0.521685	0.732759	1.07746	0.444149	55.5055	75.1457	1.35384	0.393584
[K].CVACECDLGGSSSGAEVR.[I]	Q8WWI1	Q8WWI1 [1643-1660]	3xiodoTMT6plex [C1; C4; C6]	3xiodoTMT6plex [C1; C4; C6]	1xCarbamidomethyl [C6]; 2xiodoTMT6plex [C1; C4]	0.501921	0.415166	0.316514	0.450207	0.945122	0.844358	41.12	74.6562	1.81557	0.104464
[K].CVACECDLGGSSSGAEVR.[I]	Q8WWI1	Q8WWI1 [1643-1660]	1xCarbamidomethyl [C6]; 2xiodoTMT6plex [C1; C4]	3xiodoTMT6plex [C1; C4; C6]	1xCarbamidomethyl [C6]; 2xiodoTMT6plex [C1; C4]	3.91228	2.15205	0.316514	0.450207	0.945122	0.844358	212.695	74.6562	0.351002	0.258557
[K].CVINATGPFTDSVR.[K]	P43304	P43304 [285-298]	1xiodoTMT6plex [C1]	1xiodoTMT6plex [C1]	1xiodoTMT6plex [C1]	0.789157	0.516402	0.510913	0.770471	0.557439	0.378914	60.549	56.8942	0.939637	0.81436
[K].CVLNEGMPIYR.[R]	P31689	P31689 [302-312]	1xiodoTMT6plex [C1]	1xOxidation [M7]; 1xiodoTMT6plex [C1]	1xOxidation [M7]; 1xiodoTMT6plex [C1]	0.443636	0.353063	0.322601	0.373981	0.513274	0.249768	37.31	37.9008	1.01583	0.947521
[K].CVLNEGMPIYR.[R]	P31689	P31689 [302-312]	1xiodoTMT6plex [C1]	1xOxidation [M7]; 1xiodoTMT6plex [C1]	1xiodoTMT6plex [C1]	0.443636	0.353063	0.322601	0.373981	0.486391	0.361068	37.31	40.7147	1.09125	0.561892
[K].CVLNEGMPIYR.[R]	P31689	P31689 [302-312]	1xiodoTMT6plex [C1]	1xiodoTMT6plex [C1]	1xOxidation [M7]; 1xiodoTMT6plex [C1]	0.443636	0.353063	0.314244	0.423671	0.513274	0.249768	37.0314	39.5571	1.0682	0.784415
[K].CVLNEGMPIYR.[R]	P31689	P31689 [302-312]	1xiodoTMT6plex [C1]	1xiodoTMT6plex [C1]	1xiodoTMT6plex [C1]	0.443636	0.353063	0.314244	0.423671	0.486391	0.361068	37.0314	42.371	1.14419	0.368359
[K].CVLNEGMPIYR.[R]	P31689	P31689 [302-312]	1xOxidation [M7]; 1xiodoTMT6plex [C1]	1xiodoTMT6plex [C1]	1xOxidation [M7]; 1xiodoTMT6plex [C1]	0.476029	0.305756	0.314244	0.423671	0.513274	0.249768	36.5343	39.5571	1.08274	0.766604
[K].CVLNEGMPIYR.[R]	P31689	P31689 [302-312]	1xOxidation [M7]; 1xiodoTMT6plex [C1]	1xiodoTMT6plex [C1]	1xiodoTMT6plex [C1]	0.476029	0.305756	0.314244	0.423671	0.486391	0.361068	36.5343	42.371	1.15976	0.427516
[K].CVLNEGMPIYR.[R]	P31689	P31689 [302-312]	1xOxidation [M7]; 1xiodoTMT6plex [C1]	1xOxidation [M7]; 1xiodoTMT6plex [C1]	1xOxidation [M7]; 1xiodoTMT6plex [C1]	0.476029	0.305756	0.322601	0.373981	0.513274	0.249768	36.8129	37.9008	1.02955	0.912905
[K].CVLNEGMPIYR.[R]	P31689	P31689 [302-312]	1xOxidation [M7]; 1xiodoTMT6plex [C1]	1xOxidation [M7]; 1xiodoTMT6plex [C1]	1xiodoTMT6plex [C1]	0.476029	0.305756	0.322601	0.373981	0.486391	0.361068	36.8129	40.7147	1.10599	0.592722
[K].CYEMASHLR.[R]	P07737	P07737 [128-136]	1xOxidation [M4]; 1xiodoTMT6plex [C1]	1xOxidation [M4]; 1xiodoTMT6plex [C1]	1xOxidation [M4]; 1xiodoTMT6plex [C1]	0.764861	0.537494	0.233938	0.270877	0.386785	0.235029	51.2097	29.7564	0.581069	0.252204
[K].CYEMASHLR.[R]	P07737	P07737 [128-136]	1xOxidation [M4]; 1xiodoTMT6plex [C1]	1xOxidation [M4]; 1xiodoTMT6plex [C1]	1xiodoTMT6plex [C1]	0.764861	0.537494	0.233938	0.270877	0.321978	0.187138	51.2097	25.9998	0.507711	0.187436
[K].CYEMASHLR.[R]	P07737	P07737 [128-136]	1xOxidation [M4]; 1xiodoTMT6plex [C1]	1xiodoTMT6plex [C1]	1xOxidation [M4]; 1xiodoTMT6plex [C1]	0.764861	0.537494	0.336714	0.417193	0.386785	0.235029	54.6356	34.6336	0.633901	0.215054
[K].CYEMASHLR.[R]	P07737	P07737 [128-136]	1xOxidation [M4]; 1xiodoTMT6plex [C1]	1xiodoTMT6plex [C1]	1xiodoTMT6plex [C1]	0.764861	0.537494	0.336714	0.417193	0.321978	0.187138	54.6356	30.877	0.565144	0.166174
[K].CYEMASHLR.[R]	P07737	P07737 [128-136]	1xiodoTMT6plex [C1]	1xiodoTMT6plex [C1]	1xOxidation [M4]; 1xiodoTMT6plex [C1]	0.43745	0.332002	0.336714	0.417193	0.386785	0.235029	36.8722	34.6336	0.939287	0.75156
[K].CYEMASHLR.[R]	P07737	P07737 [128-136]	1xiodoTMT6plex [C1]	1xiodoTMT6plex [C1]	1xiodoTMT6plex [C1]	0.43745	0.332002	0.336714	0.417193	0.321978	0.187138	36.8722	30.877	0.837405	0.469291
[K].CYEMASHLR.[R]	P07737	P07737 [128-136]	1xiodoTMT6plex [C1]	1xOxidation [M4]; 1xiodoTMT6plex [C1]	1xOxidation [M4]; 1xiodoTMT6plex [C1]	0.43745	0.332002	0.233938	0.270877	0.386785	0.235029	33.4463	29.7564	0.889676	0.646365
[K].CYEMASHLR.[R]	P07737	P07737 [128-136]	1xiodoTMT6plex [C1]	1xOxidation [M4]; 1xiodoTMT6plex [C1]	1xiodoTMT6plex [C1]	0.43745	0.332002	0.233938	0.270877	0.321978	0.187138	33.4463	25.9998	0.777358	0.351605
[K].DAGYEYLCIDDCWMAPQR.[D]	P06280	P06280 [83-100]	2xiodoTMT6plex [C8; C12]	1xOxidation [M14]; 2xiodoTMT6plex [C8; C12]	2xiodoTMT6plex [C8; C12]	0.43871	0.305128	0.302034	0.489712	0.353712	0.229167	34.8624	35.753	1.02555	0.923995
[K].DAGYEYLCIDDCWMAPQR.[D]	P06280	P06280 [83-100]	1xOxidation [M14]; 2xiodoTMT6plex [C8; C12]	1xOxidation [M14]; 2xiodoTMT6plex [C8; C12]	2xiodoTMT6plex [C8; C12]	0.466837	0.343415	0.302034	0.489712	0.353712	0.229167	37.0762	35.753	0.964312	0.890302
[K].DCDLDIVCR.[R]	P51648	P51648 [219-227]	2xiodoTMT6plex [C2; C8]	2xiodoTMT6plex [C2; C8]	2xiodoTMT6plex [C2; C8]	0.557599	0.363636	0.532628	0.647163	0.764476	0.287526	48.4621	56.6388	1.16872	0.627625
[K].DCGATWVVLGHSER.[R]	P60174	P60174 [123-136]	1xiodoTMT6plex [C2]	1xiodoTMT6plex [C2]	1xiodoTMT6plex [C2]	0.600519	0.510776	0.507303	0.641007	0.648408	0.420094	53.9533	56.9836	1.05617	0.726911
[K].DDNINALTNCITQLNLLECESESEGQNK.[G]	Q5JRA6	Q5JRA6 [1399-1426]	2xiodoTMT6plex [C10; C19]	2xiodoTMT6plex [C10; C19]	2xiodoTMT6plex [C10; C19]	0.811321	0.472125	0.630682	0.589065	0.620112	0.421053	63.8043	54.341	0.851683	0.459918
[K].DETVSDCSPHIANIGR.[L]	P47756	P47756 [200-215]	1xiodoTMT6plex [C7]	1xiodoTMT6plex [C7]	1xiodoTMT6plex [C7]	0.636364	0.503289	0.45614	0.426667	0.275	0.362683	53.1931	35.4783	0.666972	0.0636291
[K].DFSAFINLVEFCR.[E]	P78527	P78527 [619-631]	1xiodoTMT6plex [C12]	1xiodoTMT6plex [C12]	1xiodoTMT6plex [C12]	0.280148	0.229833	0.200581	0.417633	0.185127	0.198767	23.6854	26.7176	1.12802	0.720088
[K].DGAPFCPECYFER.[F]	O43294	O43294 [270-282]	2xiodoTMT6plex [C6; C9]	2xiodoTMT6plex [C6; C9]	2xiodoTMT6plex [C6; C9]	0.741935	0.398593	0.586817	0.769373	0.677686	0.398957	57.5782	61.5339	1.0687	0.804012
[K].DGNVTCER.[E]	Q16658	Q16658 [75-82]	1xiodoTMT6plex [C6]	1xiodoTMT6plex [C6]	1xiodoTMT6plex [C6]	0.760445	0.529779	0.616339	0.854108	0.817308	0.488724	63.5521	72.0046	1.133	0.56305
[K].DGTCTVTYLPTLPGDYSILVK.[Y]	O75369	O75369 [1873-1893]	1xiodoTMT6plex [C4]	1xiodoTMT6plex [C4]	1xiodoTMT6plex [C4]	0.758454	0.587089	0.537374	0.678657	0.765957	0.357466	62.7639	60.0694	0.957069	0.857853
[K].DILTAIAADLCK.[S]	P51648	P51648 [40-51]	1xiodoTMT6plex [C11]	1xiodoTMT6plex [C11]	1xiodoTMT6plex [C11]	0.526611	0.466321	0.543307	0.764151	0.639269	0.286837	51.208	56.3419	1.10026	0.740848
[K].DINAYNCEEPTEK.[L]	P30041	P30041 [85-97]	1xiodoTMT6plex [C7]	1xiodoTMT6plex [C7]	1xiodoTMT6plex [C7]	0.498316	0.33125	0.358244	0.416534	0.415254	0.241379	39.5937	35.7723	0.903484	0.649349
[K].DNGNGTYSCSYVPR.[K]	P21333	P21333 [725-738]	1xiodoTMT6plex [C9]	1xiodoTMT6plex [C9]	1xiodoTMT6plex [C9]	0.773392	0.533555	0.615572	0.881057	0.813694	0.44062	64.084	71.1791	1.11072	0.668925
[K].DNPGVVTCLDEAR.[H]	P22314	P22314 [227-239]	1xiodoTMT6plex [C8]	1xiodoTMT6plex [C8]	1xiodoTMT6plex [C8]	0.519774	0.369048	0.297921	0.348371	0.342561	0.187399	39.5581	29.2777	0.740118	0.288178
[K].DPVQCSR.[D]	Q99497	Q99497 [42-48]	1xiodoTMT6plex [C5]	1xiodoTMT6plex [C5]	1xiodoTMT6plex [C5]	0.715786	0.489828	0.548259	0.653322	0.611752	0.389502	58.4624	55.1525	0.943385	0.770999
[K].DSLPVCPVDASGCFTTEVTDFAGQYVK.[D]	P41252	P41252 [345-371]	2xiodoTMT6plex [C6; C13]	2xiodoTMT6plex [C6; C13]	2xiodoTMT6plex [C6; C13]	0.718881	0.426092	0.576799	0.716067	0.837264	0.365683	57.3924	63.9672	1.11456	0.7102
[K].DSNNLCLHFNPR.[F]	P09382	P09382 [38-49]	1xiodoTMT6plex [C6]	1xiodoTMT6plex [C6]	1xiodoTMT6plex [C6]	0.703694	0.442595	0.473479	0.540934	0.578541	0.394029	53.9923	50.4502	0.934396	0.740492
[K].DSVFLSCSEDNR.[I]	Q9BQA1	Q9BQA1 [180-191]	1xiodoTMT6plex [C7]	1xiodoTMT6plex [C7]	1xiodoTMT6plex [C7]	0.809832	0.521872	0.508827	0.680595	0.583064	0.355518	61.351	53.9726	0.879734	0.620161
[K].DVIGDEICCWSFYGQGR.[K]	Q9H3F6	Q9H3F6 [205-221]	2xiodoTMT6plex [C8; C9]	2xiodoTMT6plex [C8; C9]	2xiodoTMT6plex [C8; C9]	0.610169	0.408745	0.485537	0.556231	0.453744	0.386308	50.1484	46.5428	0.928101	0.662824
[K].DVLNLVYLCEALNLPEVAR.[Y]	O60701	O60701 [280-298]	1xiodoTMT6plex [C9]	1xiodoTMT6plex [C9]	1xiodoTMT6plex [C9]	0.585	0.362426	0.550218	0.413242	0.676768	0.274468	49.9215	45.4826	0.911083	0.761735
[K].DVYPGQCLWEGCEPFQR.[Q]	Q68CP9	Q68CP9 [1661-1677]	2xiodoTMT6plex [C7; C12]	2xiodoTMT6plex [C7; C12]	2xiodoTMT6plex [C7; C12]	0.918882	0.631285	0.718543	1.18947	0.864407	0.513292	75.6237	85.5724	1.13156	0.66475
[K].DYDSTCVFCR.[I]	Q9NQE9	Q9NQE9 [43-52]	2xiodoTMT6plex [C6; C9]	2xiodoTMT6plex [C6; C9]	2xiodoTMT6plex [C6; C9]	0.811215	0.473118	0.561614	0.715223	0.752535	0.459402	61.5316	64.2387	1.044	0.852858
[K].DYEEIGPSICR.[H]	P61158	P61158 [399-409]	1xiodoTMT6plex [C10]	1xiodoTMT6plex [C10]	1xiodoTMT6plex [C10]	0.643192	0.414791	0.503977	0.732189	0.620295	0.362909	52.0653	57.1798	1.09823	0.709768
[K].DYLLCDYNR.[D]	P47756	P47756 [58-66]	1xiodoTMT6plex [C5]	1xiodoTMT6plex [C5]	1xiodoTMT6plex [C5]	0.474492	0.309474	0.310296	0.367917	0.376981	0.23835	36.4754	32.7749	0.898549	0.628919
[K].EACWTISNITAGNR.[A]	O60684; P52294	O60684 [355-368]; P52294 [357-370]	1xiodoTMT6plex [C3]	1xiodoTMT6plex [C3]	1xiodoTMT6plex [C3]	0.589938	0.42717	0.469493	0.614159	0.547069	0.467532	49.5534	54.292	1.09563	0.503906
[K].EAEVVLCGGTESMSQAPYCVR.[N]	P42765	P42765 [110-130]	2xiodoTMT6plex [C7; C19]	1xOxidation [M13]; 2xiodoTMT6plex [C7; C19]	2xiodoTMT6plex [C7; C19]	0.545611	0.373757	0.311546	0.376637	0.544684	0.27781	41.0305	39.971	0.974179	0.924288
[K].EAEVVLCGGTESMSQAPYCVR.[N]	P42765	P42765 [110-130]	2xiodoTMT6plex [C7; C19]	1xOxidation [M13]; 2xiodoTMT6plex [C7; C19]	1xOxidation [M13]; 2xiodoTMT6plex [C7; C19]	0.545611	0.373757	0.311546	0.376637	0.540027	0.193734	41.0305	37.0133	0.902092	0.758613
[K].EAEVVLCGGTESMSQAPYCVR.[N]	P42765	P42765 [110-130]	1xOxidation [M13]; 2xiodoTMT6plex [C7; C19]	2xiodoTMT6plex [C7; C19]	2xiodoTMT6plex [C7; C19]	0.46534	0.309776	0.33492	0.497484	0.544684	0.27781	37.0012	43.9993	1.18913	0.503564
[K].EAEVVLCGGTESMSQAPYCVR.[N]	P42765	P42765 [110-130]	1xOxidation [M13]; 2xiodoTMT6plex [C7; C19]	2xiodoTMT6plex [C7; C19]	1xOxidation [M13]; 2xiodoTMT6plex [C7; C19]	0.46534	0.309776	0.33492	0.497484	0.540027	0.193734	37.0012	41.0415	1.10919	0.751731
[K].EAEVVLCGGTESMSQAPYCVR.[N]	P42765	P42765 [110-130]	2xiodoTMT6plex [C7; C19]	2xiodoTMT6plex [C7; C19]	2xiodoTMT6plex [C7; C19]	0.545611	0.373757	0.33492	0.497484	0.544684	0.27781	41.8096	43.9993	1.05237	0.844492
[K].EAEVVLCGGTESMSQAPYCVR.[N]	P42765	P42765 [110-130]	2xiodoTMT6plex [C7; C19]	2xiodoTMT6plex [C7; C19]	1xOxidation [M13]; 2xiodoTMT6plex [C7; C19]	0.545611	0.373757	0.33492	0.497484	0.540027	0.193734	41.8096	41.0415	0.981628	0.954603
[K].EAEVVLCGGTESMSQAPYCVR.[N]	P42765	P42765 [110-130]	1xOxidation [M13]; 2xiodoTMT6plex [C7; C19]	1xOxidation [M13]; 2xiodoTMT6plex [C7; C19]	2xiodoTMT6plex [C7; C19]	0.46534	0.309776	0.311546	0.376637	0.544684	0.27781	36.2221	39.971	1.1035	0.708708
[K].EAEVVLCGGTESMSQAPYCVR.[N]	P42765	P42765 [110-130]	1xOxidation [M13]; 2xiodoTMT6plex [C7; C19]	1xOxidation [M13]; 2xiodoTMT6plex [C7; C19]	1xOxidation [M13]; 2xiodoTMT6plex [C7; C19]	0.46534	0.309776	0.311546	0.376637	0.540027	0.193734	36.2221	37.0133	1.02184	0.947323
[K].EAGICYASIAMATDYDCWK.[E]	Q13126	Q13126 [207-225]	1xOxidation [M11]; 2xiodoTMT6plex [C5; C17]	1xOxidation [M11]; 2xiodoTMT6plex [C5; C17]	1xOxidation [M11]; 2xiodoTMT6plex [C5; C17]	0.366512	0.26281	0.402971	0.458236	0.548303	0.291777	34.4098	43.2772	1.2577	0.361121
[K].EAGICYASIAMATDYDCWK.[E]	Q13126	Q13126 [207-225]	1xOxidation [M11]; 2xiodoTMT6plex [C5; C17]	1xOxidation [M11]; 2xiodoTMT6plex [C5; C17]	2xiodoTMT6plex [C5; C17]	0.366512	0.26281	0.402971	0.458236	0.357143	0.179661	34.4098	33.168	0.963913	0.898722
[K].EAGICYASIAMATDYDCWK.[E]	Q13126	Q13126 [207-225]	2xiodoTMT6plex [C5; C17]	2xiodoTMT6plex [C5; C17]	1xOxidation [M11]; 2xiodoTMT6plex [C5; C17]	0.505271	0.309021	0.278799	0.319328	0.548303	0.291777	36.4364	38.6469	1.06067	0.847727
[K].EAGICYASIAMATDYDCWK.[E]	Q13126	Q13126 [207-225]	2xiodoTMT6plex [C5; C17]	2xiodoTMT6plex [C5; C17]	2xiodoTMT6plex [C5; C17]	0.505271	0.309021	0.278799	0.319328	0.357143	0.179661	36.4364	28.5377	0.783221	0.425813
[K].EAGICYASIAMATDYDCWK.[E]	Q13126	Q13126 [207-225]	2xiodoTMT6plex [C5; C17]	1xOxidation [M11]; 2xiodoTMT6plex [C5; C17]	1xOxidation [M11]; 2xiodoTMT6plex [C5; C17]	0.505271	0.309021	0.402971	0.458236	0.548303	0.291777	40.5754	43.2772	1.06659	0.788311
[K].EAGICYASIAMATDYDCWK.[E]	Q13126	Q13126 [207-225]	2xiodoTMT6plex [C5; C17]	1xOxidation [M11]; 2xiodoTMT6plex [C5; C17]	2xiodoTMT6plex [C5; C17]	0.505271	0.309021	0.402971	0.458236	0.357143	0.179661	40.5754	33.168	0.817441	0.496732
[K].EAGICYASIAMATDYDCWK.[E]	Q13126	Q13126 [207-225]	1xOxidation [M11]; 2xiodoTMT6plex [C5; C17]	2xiodoTMT6plex [C5; C17]	1xOxidation [M11]; 2xiodoTMT6plex [C5; C17]	0.366512	0.26281	0.278799	0.319328	0.548303	0.291777	30.2707	38.6469	1.27671	0.392454
[K].EAGICYASIAMATDYDCWK.[E]	Q13126	Q13126 [207-225]	1xOxidation [M11]; 2xiodoTMT6plex [C5; C17]	2xiodoTMT6plex [C5; C17]	2xiodoTMT6plex [C5; C17]	0.366512	0.26281	0.278799	0.319328	0.357143	0.179661	30.2707	28.5377	0.942751	0.796466
[K].EALNSCNK.[R]	P19338	P19338 [538-545]	1xiodoTMT6plex [C6]	1xiodoTMT6plex [C6]	1xiodoTMT6plex [C6]	0.347354	0.558344	0.391181	0.412904	0.268081	0.204275	43.2293	29.5087	0.682609	0.198491
[K].EANTLNLAPYDACWNACR.[G]	Q9NR50	Q9NR50 [269-286]	2xiodoTMT6plex [C13; C17]	2xiodoTMT6plex [C13; C17]	2xiodoTMT6plex [C13; C17]	0.526007	0.417852	0.383747	0.888889	0.639194	0.368421	44.2535	63.2168	1.42851	0.291735
[K].EAPFSEFFLDPGTSVLDTCR.[K]	Q9Y2Z4	Q9Y2Z4 [395-414]	1xiodoTMT6plex [C19]	1xiodoTMT6plex [C19]	1xiodoTMT6plex [C19]	0.780405	0.437642	0.455882	0.382789	0.566845	0.371429	55.7976	44.0354	0.789199	0.410435
[K].ECADLWPR.[I]	P62829	P62829 [124-131]	1xiodoTMT6plex [C2]	1xiodoTMT6plex [C2]	1xiodoTMT6plex [C2]	0.396096	0.259992	0.28125	0.318137	0.366762	0.15047	31.2446	27.8456	0.891214	0.685376
[K].ECDNALR.[E]	Q9Y490	Q9Y490 [1362-1368]	1xiodoTMT6plex [C2]	1xiodoTMT6plex [C2]	1xiodoTMT6plex [C2]	0.77466	0.509312	0.631929	0.746499	1.03822	0.3879	63.8634	72.4205	1.13399	0.695157
[K].ECVPNSNER.[Y]	Q0IIK2	Q0IIK2 [531-539]	1xiodoTMT6plex [C2]	1xiodoTMT6plex [C2]	1xiodoTMT6plex [C2]	1.03804	0.672397	0.713222	1.10878	1.12137	0.679099	80.7886	96.9749	1.20035	0.432779
[K].EDVGTVVGIDLGTTYSCVGVFK.[N]	P11021	P11021 [25-46]	1xiodoTMT6plex [C17]	1xiodoTMT6plex [C17]	1xiodoTMT6plex [C17]	0.783296	0.525806	0.385906	0.544164	0.557252	0.339837	56.5003	48.0418	0.850293	0.567701
[K].EECLQFTANALALAMER.[D]	P28072	P28072 [184-200]	1xiodoTMT6plex [C3]	1xiodoTMT6plex [C3]	1xiodoTMT6plex [C3]	0.597403	0.383436	0.44484	0.423611	0.533981	0.3047	47.5226	42.0764	0.885398	0.584954
[K].EEGETADTVGCCSLR.[V]	P11387	P11387 [494-508]	2xiodoTMT6plex [C11; C12]	2xiodoTMT6plex [C11; C12]	2xiodoTMT6plex [C11; C12]	0.791214	0.536959	0.687288	1.21809	0.835351	0.456036	67.182	83.6493	1.24511	0.517082
[K].EGALCEENMR.[G]	P13639	P13639 [689-698]	1xOxidation [M9]; 1xiodoTMT6plex [C5]	1xOxidation [M9]; 1xiodoTMT6plex [C5]	1xOxidation [M9]; 1xiodoTMT6plex [C5]	0.444735	0.284602	0.281419	0.456995	0.251309	0.15798	33.6919	28.8761	0.857066	0.665874
[K].EGLLLWCQR.[K]	P12814; O43707	P12814 [148-156]; O43707 [167-175]	1xiodoTMT6plex [C7]	1xiodoTMT6plex [C7]	1xiodoTMT6plex [C7]	0.636353	0.425309	0.477625	0.616975	0.58455	0.336791	51.3095	51.2772	0.99937	0.997773
[K].EGQWDCSVCLVR.[N]	P49792	P49792 [1607-1618]; [1666-1677]; [1725-1736]	2xiodoTMT6plex [C6; C9]	2xiodoTMT6plex [C6; C9]	2xiodoTMT6plex [C6; C9]	0.691741	0.549427	0.667643	1.00456	0.815058	0.498757	63.627	77.2791	1.21456	0.42529
[K].EGTDSSQGIPQLVSNISACQVIAEAVR.[T]	Q99832	Q99832 [11-37]	1xiodoTMT6plex [C19]	1xiodoTMT6plex [C19]	1xiodoTMT6plex [C19]	0.57208	0.371947	0.349315	0.497625	0.480315	0.249619	43.1114	40.9186	0.949137	0.847315
[K].EICWNLQNIR.[L]	Q9BXP5	Q9BXP5 [477-486]	1xiodoTMT6plex [C3]	1xiodoTMT6plex [C3]	1xiodoTMT6plex [C3]	0.683761	0.465176	0.602258	0.658981	0.488263	0.387709	58.3732	51.1651	0.876517	0.517473
[K].EILGTAQSVGCNVDGR.[H]	P30050	P30050 [131-146]	1xiodoTMT6plex [C11]	1xiodoTMT6plex [C11]	1xiodoTMT6plex [C11]	0.679435	0.459022	0.468657	0.598496	0.586532	0.309902	53.5705	49.831	0.930195	0.76824
[K].EIRPVCR.[K]	Q13838	Q13838 [234-240]	1xiodoTMT6plex [C6]	1xiodoTMT6plex [C6]	1xiodoTMT6plex [C6]	0.643735	0.362941	0.345794	0.472878	0.509581	0.253018	45.0823	41.1826	0.913497	0.771484
[K].ELQNTAVAEGQVVVLECR.[V]	Q8WX93	Q8WX93 [446-463]	1xiodoTMT6plex [C17]	1xiodoTMT6plex [C17]	1xiodoTMT6plex [C17]	0.609076	0.490695	0.502203	0.51045	0.554348	0.407186	53.3991	49.0661	0.918857	0.49407
[K].ELTDTCK.[E]	Q92922	Q92922 [840-846]	1xiodoTMT6plex [C6]	1xiodoTMT6plex [C6]	1xiodoTMT6plex [C6]	0.512064	0.373391	0.61597	0.533597	0.525	0.229855	50.0475	42.9484	0.858153	0.592125
[K].ESPNPPNPSGQCPICR.[W]	Q9NVS2	Q9NVS2 [59-74]	2xiodoTMT6plex [C12; C15]	2xiodoTMT6plex [C12; C15]	2xiodoTMT6plex [C12; C15]	0.634514	0.386129	0.410937	0.489992	0.516456	0.418972	47.7193	47.514	0.995697	0.981707
[K].ETTNIFSNCGCVR.[A]	Q9UBB4	Q9UBB4 [346-358]	2xiodoTMT6plex [C9; C11]	2xiodoTMT6plex [C9; C11]	2xiodoTMT6plex [C9; C11]	0.41438	0.273471	0.28167	0.321878	0.446043	0.201043	32.3174	32.2988	0.999426	0.998346
[K].EVAALCR.[Y]	P12956	P12956 [393-399]	1xiodoTMT6plex [C6]	1xiodoTMT6plex [C6]	1xiodoTMT6plex [C6]	0.591175	0.375257	0.424492	0.510656	0.541007	0.286018	46.3641	44.5894	0.961721	0.87231
[K].EVGETLLYYGCR.[R]	P16435	P16435 [556-567]	1xiodoTMT6plex [C11]	1xiodoTMT6plex [C11]	1xiodoTMT6plex [C11]	0.472843	0.376156	0.450183	0.569261	0.591781	0.26919	43.3061	47.6744	1.10087	0.706562
[K].EVIAVSCGPAQCQETIR.[T]	P38117	P38117 [60-76]	2xiodoTMT6plex [C7; C12]	2xiodoTMT6plex [C7; C12]	2xiodoTMT6plex [C7; C12]	0.882027	0.501451	0.517682	0.730174	0.869221	0.410831	63.372	67.0075	1.05737	0.852991
[K].EVVESCR.[G]	O60701	O60701 [59-65]	1xiodoTMT6plex [C6]	1xiodoTMT6plex [C6]	1xiodoTMT6plex [C6]	0.480834	0.387949	0.402593	0.465385	0.552128	0.265167	42.3792	42.756	1.00889	0.968514
[K].EVYSWGCGEYGR.[L]	Q8TD19	Q8TD19 [500-511]	1xiodoTMT6plex [C7]	1xiodoTMT6plex [C7]	1xiodoTMT6plex [C7]	0.918394	0.599269	0.610108	0.933962	0.966981	0.439394	70.9257	78.0112	1.0999	0.741195
[K].EYCISSDDLFSLPYCPGK.[T]	Q16881	Q16881 [325-342]	2xiodoTMT6plex [C3; C15]	2xiodoTMT6plex [C3; C15]	1xCarbamidomethyl [C3]; 1xiodoTMT6plex [C15]	0.462292	0.302429	0.424163	0.464169	0.922156	0.516129	39.6295	63.4151	1.6002	0.194063
[K].EYCISSDDLFSLPYCPGK.[T]	Q16881	Q16881 [325-342]	2xiodoTMT6plex [C3; C15]	2xiodoTMT6plex [C3; C15]	2xiodoTMT6plex [C3; C15]	0.462292	0.302429	0.424163	0.464169	0.563863	0.281263	39.6295	43.6432	1.10128	0.696665
[K].EYLPIGGLAEFCK.[A]	P00505	P00505 [95-107]	1xiodoTMT6plex [C12]	1xiodoTMT6plex [C12]	1xiodoTMT6plex [C12]	0.459184	0.327884	0.327112	0.334232	0.38301	0.215008	37.1393	31.075	0.836714	0.41313
[K].FACFER.[T]	Q00325	Q00325 [235-240]	1xiodoTMT6plex [C3]	1xiodoTMT6plex [C3]	1xiodoTMT6plex [C3]	0.374702	0.286048	0.224296	0.39891	0.391241	0.209834	29.5015	33.3328	1.12987	0.639177
[K].FCFTPHTEEGCLSER.[A]	P49327	P49327 [1117-1131]	2xiodoTMT6plex [C2; C11]	2xiodoTMT6plex [C2; C11]	2xiodoTMT6plex [C2; C11]	0.536544	0.335425	0.413466	0.601134	0.59633	0.380773	42.8478	52.6079	1.22778	0.354627
[K].FCSQCGER.[L]	Q63HN8	Q63HN8 [17-24]	2xiodoTMT6plex [C2; C5]	2xiodoTMT6plex [C2; C5]	2xiodoTMT6plex [C2; C5]	0.961615	0.543924	0.678966	1.1358	0.793333	0.510473	72.8168	81.3203	1.11678	0.717219
[K].FDEFFSAGCAPGSPR.[N]	Q0IIK2	Q0IIK2 [499-513]	1xiodoTMT6plex [C9]	1xiodoTMT6plex [C9]	1xiodoTMT6plex [C9]	1.1008	0.584574	0.760028	0.950587	0.760042	0.531653	81.5133	74.7427	0.916939	0.744673
[K].FDNLYCCR.[E]	O43865	O43865 [287-294]	2xiodoTMT6plex [C6; C7]	1xCarbamidomethyl [C6]; 1xiodoTMT6plex [C7]	2xiodoTMT6plex [C6; C7]	0.432588	0.293883	7.4	7.58559	0.470004	0.278908	270.882	277.817	1.0256	0.98452
[K].FDNLYCCR.[E]	O43865	O43865 [287-294]	2xiodoTMT6plex [C6; C7]	2xiodoTMT6plex [C6; C7]	2xiodoTMT6plex [C6; C7]	0.432588	0.293883	0.378576	0.486878	0.470004	0.278908	36.8349	41.193	1.11831	0.605942
[K].FDNLYGCR.[E]	P23526	P23526 [189-196]	1xiodoTMT6plex [C7]	1xiodoTMT6plex [C7]	1xiodoTMT6plex [C7]	0.515706	0.354617	0.373731	0.497461	0.537754	0.305932	41.4685	44.7049	1.07804	0.73088
[K].FDTGNLCMVTGGANLGR.[I]	P62701	P62701 [175-191]	1xiodoTMT6plex [C7]	1xOxidation [M8]; 1xiodoTMT6plex [C7]	1xiodoTMT6plex [C7]	0.579562	0.376796	0.362608	0.356601	0.488506	0.273553	43.9655	37.2886	0.848134	0.516531
[K].FDTGNLCMVTGGANLGR.[I]	P62701	P62701 [175-191]	1xiodoTMT6plex [C7]	1xOxidation [M8]; 1xiodoTMT6plex [C7]	1xOxidation [M8]; 1xiodoTMT6plex [C7]	0.579562	0.376796	0.362608	0.356601	0.511936	0.299883	43.9655	38.9474	0.885861	0.62347
[K].FDTGNLCMVTGGANLGR.[I]	P62701	P62701 [175-191]	1xOxidation [M8]; 1xiodoTMT6plex [C7]	1xiodoTMT6plex [C7]	1xiodoTMT6plex [C7]	0.581681	0.353016	0.346657	0.388676	0.488506	0.273553	42.7118	38.3578	0.898062	0.683276
[K].FDTGNLCMVTGGANLGR.[I]	P62701	P62701 [175-191]	1xOxidation [M8]; 1xiodoTMT6plex [C7]	1xiodoTMT6plex [C7]	1xOxidation [M8]; 1xiodoTMT6plex [C7]	0.581681	0.353016	0.346657	0.388676	0.511936	0.299883	42.7118	40.0165	0.936896	0.798456
[K].FDTGNLCMVTGGANLGR.[I]	P62701	P62701 [175-191]	1xOxidation [M8]; 1xiodoTMT6plex [C7]	1xOxidation [M8]; 1xiodoTMT6plex [C7]	1xiodoTMT6plex [C7]	0.581681	0.353016	0.362608	0.356601	0.488506	0.273553	43.2435	37.2886	0.862295	0.574107
[K].FDTGNLCMVTGGANLGR.[I]	P62701	P62701 [175-191]	1xOxidation [M8]; 1xiodoTMT6plex [C7]	1xOxidation [M8]; 1xiodoTMT6plex [C7]	1xOxidation [M8]; 1xiodoTMT6plex [C7]	0.581681	0.353016	0.362608	0.356601	0.511936	0.299883	43.2435	38.9474	0.900652	0.683587
[K].FDTGNLCMVTGGANLGR.[I]	P62701	P62701 [175-191]	1xiodoTMT6plex [C7]	1xiodoTMT6plex [C7]	1xiodoTMT6plex [C7]	0.579562	0.376796	0.346657	0.388676	0.488506	0.273553	43.4338	38.3578	0.883132	0.624759
[K].FDTGNLCMVTGGANLGR.[I]	P62701	P62701 [175-191]	1xiodoTMT6plex [C7]	1xiodoTMT6plex [C7]	1xOxidation [M8]; 1xiodoTMT6plex [C7]	0.579562	0.376796	0.346657	0.388676	0.511936	0.299883	43.4338	40.0165	0.921322	0.738662
[K].FEENTYCFGR.[T]	Q9H845	Q9H845 [501-510]	1xiodoTMT6plex [C7]	1xiodoTMT6plex [C7]	1xiodoTMT6plex [C7]	0.761295	0.517499	0.453972	0.593537	0.598261	0.296686	57.7588	49.6161	0.859022	0.583814
[K].FENLCK.[IL]	P07900; P08238	P07900 [568-573]; P08238 [560-565]	1xiodoTMT6plex [C5]	1xiodoTMT6plex [C5]	1xiodoTMT6plex [C5]	0.587554	0.417241	0.384356	0.505634	0.550617	0.280814	46.305	44.5689	0.962505	0.876159
[K].FGANAILGVSLAVCK.[A]	P06733	P06733 [106-120]	1xiodoTMT6plex [C14]	1xiodoTMT6plex [C14]	1xiodoTMT6plex [C14]	0.495832	0.394539	0.336651	0.442246	0.428571	0.262715	40.9007	37.7844	0.923808	0.69575
[K].FICEQDHQNFLR.[L]	Q92598	Q92598 [656-667]	1xiodoTMT6plex [C3]	1xiodoTMT6plex [C3]	1xiodoTMT6plex [C3]	0.512966	0.388563	0.472344	0.486356	0.492095	0.337723	45.7958	43.8725	0.958003	0.773321
[K].FIQENIFGICPHMTEDNK.[D]	P30101	P30101 [235-252]	1xOxidation [M13]; 1xiodoTMT6plex [C10]	1xiodoTMT6plex [C10]	1xiodoTMT6plex [C10]	0.335106	0.14771	0.271676	0.208295	0.434783	0.270492	25.1498	30.4523	1.21084	0.57569
[K].FIQENIFGICPHMTEDNK.[D]	P30101	P30101 [235-252]	1xiodoTMT6plex [C10]	1xiodoTMT6plex [C10]	1xiodoTMT6plex [C10]	0.371044	0.248227	0.271676	0.208295	0.434783	0.270492	29.6983	30.4523	1.02539	0.927019
[K].FIQQTYPSGGEEQAQYCR.[A]	Q8WUM4	Q8WUM4 [24-41]	1xiodoTMT6plex [C17]	1xiodoTMT6plex [C17]	1xiodoTMT6plex [C17]	0.472527	0.350537	0.34312	0.393316	0.458501	0.243029	38.8728	36.4949	0.938827	0.771032
[K].FLEGTSCIAGVFVDATK.[E]	Q15149	Q15149 [4065-4081]	1xiodoTMT6plex [C7]	1xiodoTMT6plex [C7]	1xiodoTMT6plex [C7]	0.622867	0.478738	0.463651	0.889353	0.544	0.325688	52.1752	58.6347	1.1238	0.725949
[K].FLEMCNDLLAR.[V]	P34932	P34932 [306-316]	1xOxidation [M4]; 1xiodoTMT6plex [C5]	1xiodoTMT6plex [C5]	1xOxidation [M4]; 1xiodoTMT6plex [C5]	0.379325	0.267591	0.235294	0.281156	0.418502	0.222689	29.407	30.7449	1.0455	0.862774
[K].FLEMCNDLLAR.[V]	P34932	P34932 [306-316]	1xOxidation [M4]; 1xiodoTMT6plex [C5]	1xiodoTMT6plex [C5]	1xiodoTMT6plex [C5]	0.379325	0.267591	0.235294	0.281156	0.414692	0.254818	29.407	31.6889	1.0776	0.746883
[K].FLEMCNDLLAR.[V]	P34932	P34932 [306-316]	1xiodoTMT6plex [C5]	1xiodoTMT6plex [C5]	1xOxidation [M4]; 1xiodoTMT6plex [C5]	0.394708	0.31376	0.235294	0.281156	0.418502	0.222689	31.4587	30.7449	0.977309	0.927859
[K].FLEMCNDLLAR.[V]	P34932	P34932 [306-316]	1xiodoTMT6plex [C5]	1xiodoTMT6plex [C5]	1xiodoTMT6plex [C5]	0.394708	0.31376	0.235294	0.281156	0.414692	0.254818	31.4587	31.6889	1.00732	0.974466
[K].FLEMCNDLLAR.[V]	P34932	P34932 [306-316]	1xOxidation [M4]; 1xiodoTMT6plex [C5]	1xOxidation [M4]; 1xiodoTMT6plex [C5]	1xOxidation [M4]; 1xiodoTMT6plex [C5]	0.379325	0.267591	0.419632	0.356211	0.418502	0.222689	35.5516	33.2468	0.935169	0.76955
[K].FLEMCNDLLAR.[V]	P34932	P34932 [306-316]	1xOxidation [M4]; 1xiodoTMT6plex [C5]	1xOxidation [M4]; 1xiodoTMT6plex [C5]	1xiodoTMT6plex [C5]	0.379325	0.267591	0.419632	0.356211	0.414692	0.254818	35.5516	34.1907	0.961721	0.844828
[K].FLEMCNDLLAR.[V]	P34932	P34932 [306-316]	1xiodoTMT6plex [C5]	1xOxidation [M4]; 1xiodoTMT6plex [C5]	1xOxidation [M4]; 1xiodoTMT6plex [C5]	0.394708	0.31376	0.419632	0.356211	0.418502	0.222689	37.6033	33.2468	0.884144	0.545335
[K].FLEMCNDLLAR.[V]	P34932	P34932 [306-316]	1xiodoTMT6plex [C5]	1xOxidation [M4]; 1xiodoTMT6plex [C5]	1xiodoTMT6plex [C5]	0.394708	0.31376	0.419632	0.356211	0.414692	0.254818	37.6033	34.1907	0.909247	0.579002
[K].FMTPVIQDNPSGWGPCAVPEQFR.[D]	O15371	O15371 [4-26]	1xOxidation [M2]; 1xiodoTMT6plex [C16]	1xiodoTMT6plex [C16]	1xiodoTMT6plex [C16]	0.234249	0.136416	0.228267	0.311706	0.472973	0.333333	19.9644	37.2671	1.86668	0.0440584
[K].FMTPVIQDNPSGWGPCAVPEQFR.[D]	O15371	O15371 [4-26]	1xOxidation [M2]; 1xiodoTMT6plex [C16]	1xOxidation [M2]; 1xiodoTMT6plex [C16]	1xiodoTMT6plex [C16]	0.234249	0.136416	0.177602	0.111433	0.472973	0.333333	18.2756	30.5913	1.67389	0.321757
[K].FMTPVIQDNPSGWGPCAVPEQFR.[D]	O15371	O15371 [4-26]	1xiodoTMT6plex [C16]	1xiodoTMT6plex [C16]	1xiodoTMT6plex [C16]	0.354201	0.320779	0.228267	0.311706	0.472973	0.333333	30.1082	37.2671	1.23777	0.31948
[K].FMTPVIQDNPSGWGPCAVPEQFR.[D]	O15371	O15371 [4-26]	1xiodoTMT6plex [C16]	1xOxidation [M2]; 1xiodoTMT6plex [C16]	1xiodoTMT6plex [C16]	0.354201	0.320779	0.177602	0.111433	0.472973	0.333333	28.4194	30.5913	1.07642	0.863357
[K].FPETTGCR.[R]	Q12797	Q12797 [654-661]	1xiodoTMT6plex [C7]	1xiodoTMT6plex [C7]	1xiodoTMT6plex [C7]	0.771923	0.469523	0.589069	0.804861	0.986386	0.488125	61.0172	75.9791	1.24521	0.428707
[K].FPGTSSNTNCQNSSGPDADPSSLLQDCR.[L]	O95071	O95071 [682-709]	2xiodoTMT6plex [C10; C27]	2xiodoTMT6plex [C10; C27]	2xiodoTMT6plex [C10; C27]	0.635688	0.394631	0.40625	0.477876	0.792916	0.341831	47.8856	53.7541	1.12255	0.724116
[K].FPLAGLEENYCR.[N]	P06868	P06868 [149-160]	1xiodoTMT6plex [C11]	1xiodoTMT6plex [C11]	1xiodoTMT6plex [C11]	0.879234	0.604651	0.656012	0.845942	0.965517	0.49827	71.3299	76.991	1.07936	0.74665
[K].FPSGNYPPCIGDNR.[D]	O43813	O43813 [256-269]	1xiodoTMT6plex [C9]	1xiodoTMT6plex [C9]	1xiodoTMT6plex [C9]	0.734842	0.467283	0.500543	0.793156	0.61474	0.404594	56.7556	60.4163	1.0645	0.807101
[K].FSGDLDDQTCR.[E]	P05455	P05455 [236-246]	1xiodoTMT6plex [C10]	1xiodoTMT6plex [C10]	1xiodoTMT6plex [C10]	0.64	0.58363	0.55102	0.657303	0.487059	0.345427	59.155	49.6596	0.839483	0.368783
[K].FSNQETCVEIGESVR.[G]	P60891	P60891 [35-49]	1xiodoTMT6plex [C7]	1xiodoTMT6plex [C7]	1xiodoTMT6plex [C7]	0.474545	0.40274	0.385185	0.50165	0.371069	0.326284	42.0823	39.9668	0.949728	0.739226
[K].FSPDLWGVSVCTVDGQR.[H]	O94925	O94925 [256-272]	1xiodoTMT6plex [C11]	1xiodoTMT6plex [C11]	1xiodoTMT6plex [C11]	0.634956	0.489456	0.541195	0.581309	0.63046	0.38391	55.5202	53.1893	0.958017	0.800989
[K].FSTIASSYEECR.[A]	Q9NY33	Q9NY33 [499-510]	1xiodoTMT6plex [C11]	1xiodoTMT6plex [C11]	1xiodoTMT6plex [C11]	0.433643	0.444992	0.424641	0.387808	0.548936	0.305769	43.4425	41.4171	0.953377	0.791488
[K].FSVCVLGDQQHCDEAK.[A]	P62906	P62906 [63-78]	2xiodoTMT6plex [C4; C12]	2xiodoTMT6plex [C4; C12]	2xiodoTMT6plex [C4; C12]	1.14671	0.553254	0.571193	0.827097	0.947001	0.372505	75.7053	71.5534	0.945158	0.88173
[K].FTSGAFLSPSVSVQECR.[T]	P52948	P52948 [1053-1069]	1xiodoTMT6plex [C16]	1xiodoTMT6plex [C16]	1xiodoTMT6plex [C16]	0.511643	0.351466	0.387828	0.524877	0.551527	0.319419	41.6979	46.5274	1.11582	0.611977
[K].FVQCPDGELQK.[R]	Q9Y230	Q9Y230 [224-234]	1xiodoTMT6plex [C4]	1xiodoTMT6plex [C4]	1xiodoTMT6plex [C4]	0.56705	0.386256	0.380463	0.488024	0.356846	0.302663	44.4589	38.2511	0.86037	0.492842
[K].GADIMYTGTVDCWR.[K]	P12236	P12236 [246-259]	1xiodoTMT6plex [C12]	1xOxidation [M5]; 1xiodoTMT6plex [C12]	1xOxidation [M5]; 1xiodoTMT6plex [C12]	0.569388	0.313343	0.332455	0.355085	0.579853	0.389978	40.5062	44.1639	1.0903	0.751831
[K].GADIMYTGTVDCWR.[K]	P12236	P12236 [246-259]	1xiodoTMT6plex [C12]	1xOxidation [M5]; 1xiodoTMT6plex [C12]	1xiodoTMT6plex [C12]	0.569388	0.313343	0.332455	0.355085	0.493724	0.261415	40.5062	37.0075	0.913624	0.758919
[K].GADIMYTGTVDCWR.[K]	P12236	P12236 [246-259]	1xOxidation [M5]; 1xiodoTMT6plex [C12]	1xiodoTMT6plex [C12]	1xOxidation [M5]; 1xiodoTMT6plex [C12]	0.456148	0.258228	0.362373	0.417091	0.579853	0.389978	35.8916	46.2307	1.28806	0.277674
[K].GADIMYTGTVDCWR.[K]	P12236	P12236 [246-259]	1xOxidation [M5]; 1xiodoTMT6plex [C12]	1xiodoTMT6plex [C12]	1xiodoTMT6plex [C12]	0.456148	0.258228	0.362373	0.417091	0.493724	0.261415	35.8916	39.0743	1.08867	0.738978
[K].GADIMYTGTVDCWR.[K]	P12236	P12236 [246-259]	1xOxidation [M5]; 1xiodoTMT6plex [C12]	1xOxidation [M5]; 1xiodoTMT6plex [C12]	1xOxidation [M5]; 1xiodoTMT6plex [C12]	0.456148	0.258228	0.332455	0.355085	0.579853	0.389978	34.8944	44.1639	1.26564	0.364119
[K].GADIMYTGTVDCWR.[K]	P12236	P12236 [246-259]	1xOxidation [M5]; 1xiodoTMT6plex [C12]	1xOxidation [M5]; 1xiodoTMT6plex [C12]	1xiodoTMT6plex [C12]	0.456148	0.258228	0.332455	0.355085	0.493724	0.261415	34.8944	37.0075	1.06056	0.823608
[K].GADIMYTGTVDCWR.[K]	P12236	P12236 [246-259]	1xiodoTMT6plex [C12]	1xiodoTMT6plex [C12]	1xOxidation [M5]; 1xiodoTMT6plex [C12]	0.569388	0.313343	0.362373	0.417091	0.579853	0.389978	41.5035	46.2307	1.1139	0.655857
[K].GADIMYTGTVDCWR.[K]	P12236	P12236 [246-259]	1xiodoTMT6plex [C12]	1xiodoTMT6plex [C12]	1xiodoTMT6plex [C12]	0.569388	0.313343	0.362373	0.417091	0.493724	0.261415	41.5035	39.0743	0.941471	0.826872
[K].GAVECCPNCR.[G]	P31689	P31689 [145-154]	3xiodoTMT6plex [C5; C6; C9]	1xCarbamidomethyl [C]; 2xiodoTMT6plex [C6; C]	1xCarbamidomethyl [C9]; 2xiodoTMT6plex [C5; C6]	0.539246	0.274115	2.33914	4.29603	5.31965	3.12962	105.083	424.844	4.04292	0.0242543
[K].GAVECCPNCR.[G]	P31689	P31689 [145-154]	1xCarbamidomethyl [C5]; 2xiodoTMT6plex [C6; C9]	1xCarbamidomethyl [C]; 2xiodoTMT6plex [C6; C]	1xCarbamidomethyl [C9]; 2xiodoTMT6plex [C5; C6]	2.94412	1.72051	2.33914	4.29603	5.31965	3.12962	233.459	424.844	1.81978	0.0575029
[K].GCDVVVIPAGVPR.[K]	P40926	P40926 [92-104]	1xiodoTMT6plex [C2]	1xiodoTMT6plex [C2]	1xiodoTMT6plex [C2]	0.756071	0.542032	0.562358	1.26613	0.445714	0.347267	62.0153	68.637	1.10677	0.835661
[K].GCGNCSC.[-]	O75027	O75027 [746-752]	3xiodoTMT6plex [C2; C5; C7]	3xiodoTMT6plex [C2; C5; C7]	1xCarbamidomethyl [C7]; 2xiodoTMT6plex [C2; C5]	0.389096	0.247921	0.286827	0.488664	2.8513	1.84233	30.7948	172.743	5.6095	0.107231
[K].GFGFVCFSSPEEATK.[A]	Q13310	Q13310 [334-348]	1xiodoTMT6plex [C6]	1xiodoTMT6plex [C6]	1xiodoTMT6plex [C6]	0.69636	0.472579	0.464547	0.412081	0.399414	0.266444	54.4495	35.9313	0.659901	0.106248
[K].GHSSDSNPAICR.[H]	Q5JTH9	Q5JTH9 [21-32]	1xiodoTMT6plex [C11]	1xiodoTMT6plex [C11]	1xiodoTMT6plex [C11]	0.55	0.401316	0.391381	0.535918	0.38872	0.246082	44.7566	39.024	0.871916	0.590511
[K].GLGLPGCIPGLLPENSMDCI.[-]	Q9NVP2	Q9NVP2 [183-202]	1xOxidation [M17]; 2xiodoTMT6plex [C7; C19]	2xiodoTMT6plex [C7; C19]	2xiodoTMT6plex [C7; C19]	0.493701	0.275545	0.278943	0.327878	0.43734	0.213615	34.9396	32.6278	0.933833	0.823054
[K].GLGTDEDSLIEIICSR.[T]	P07355	P07355 [120-135]	1xiodoTMT6plex [C14]	1xiodoTMT6plex [C14]	1xiodoTMT6plex [C14]	0.513203	0.444003	0.361796	0.395683	0.479314	0.215722	43.9667	36.3573	0.826928	0.441854
[K].GLQVGGCEPEPQVC.[-]	P52888	P52888 [676-689]	2xiodoTMT6plex [C7; C14]	2xiodoTMT6plex [C7; C14]	2xiodoTMT6plex [C7; C14]	0.536783	0.370742	0.318364	0.505495	0.492832	0.236076	40.863	41.1468	1.00694	0.980605
[K].GMYGIENEVFLSLPCILNAR.[G]	P07195	P07195 [280-299]	1xOxidation [M2]; 1xiodoTMT6plex [C15]	1xOxidation [M2]; 1xiodoTMT6plex [C15]	1xOxidation [M2]; 1xiodoTMT6plex [C15]	0.399295	0.295858	0.329213	0.323722	0.386085	0.224733	34.1456	31.1513	0.91231	0.621199
[K].GMYGIENEVFLSLPCILNAR.[G]	P07195	P07195 [280-299]	1xiodoTMT6plex [C15]	1xOxidation [M2]; 1xiodoTMT6plex [C15]	1xOxidation [M2]; 1xiodoTMT6plex [C15]	0.504886	0.364299	0.329213	0.323722	0.386085	0.224733	39.9466	31.1513	0.779824	0.28506
[K].GMYGIENEVFLSLPCILNAR.[G]	P07195	P07195 [280-299]	1xiodoTMT6plex [C15]	1xiodoTMT6plex [C15]	1xOxidation [M2]; 1xiodoTMT6plex [C15]	0.504886	0.364299	0.323077	0.320248	0.386085	0.224733	39.7421	31.0355	0.780924	0.294707
[K].GMYGIENEVFLSLPCILNAR.[G]	P07195	P07195 [280-299]	1xOxidation [M2]; 1xiodoTMT6plex [C15]	1xiodoTMT6plex [C15]	1xOxidation [M2]; 1xiodoTMT6plex [C15]	0.399295	0.295858	0.323077	0.320248	0.386085	0.224733	33.941	31.0355	0.914396	0.632113
[K].GNLYSFGCPEYGQLGHNSDGK.[F]	Q9P258	Q9P258 [273-293]	1xiodoTMT6plex [C8]	1xiodoTMT6plex [C8]	1xiodoTMT6plex [C8]	1.15354	0.607229	0.551829	0.966805	0.797203	0.275072	77.0867	67.9693	0.881725	0.763606
[K].GPAVGIDLGTTYSCVGVFQHGK.[V]	P11142	P11142 [4-25]	1xiodoTMT6plex [C14]	1xiodoTMT6plex [C14]	1xiodoTMT6plex [C14]	0.763751	0.601723	1.01702	1	0.550251	0.307334	79.4165	61.9195	0.779681	0.499902
[K].GPSGCVESLEVTCR.[R]	P47897	P47897 [653-666]	2xiodoTMT6plex [C5; C13]	2xiodoTMT6plex [C5; C13]	2xiodoTMT6plex [C5; C13]	0.55771	0.378069	0.400729	0.584915	0.629237	0.325848	44.5503	51.3333	1.15226	0.571472
[K].GQGVYLGMPGCLPVYDALAGEFIR.[A]	P30040	P30040 [147-170]	1xiodoTMT6plex [C11]	1xOxidation [M8]; 1xiodoTMT6plex [C11]	1xiodoTMT6plex [C11]	0.296657	0.176364	0.266781	0.280467	0.213693	0.0903342	24.6601	19.4832	0.790069	0.479157
[K].GQGVYLGMPGCLPVYDALAGEFIR.[A]	P30040	P30040 [147-170]	1xiodoTMT6plex [C11]	1xOxidation [M8]; 1xiodoTMT6plex [C11]	1xOxidation [M8]; 1xiodoTMT6plex [C11]	0.296657	0.176364	0.266781	0.280467	0.268085	0.186905	24.6601	24.5152	0.994127	0.976678
[K].GQGVYLGMPGCLPVYDALAGEFIR.[A]	P30040	P30040 [147-170]	1xiodoTMT6plex [C11]	1xiodoTMT6plex [C11]	1xiodoTMT6plex [C11]	0.296657	0.176364	0.141988	0.125	0.213693	0.0903342	20.5003	14.3009	0.697595	0.356738
[K].GQGVYLGMPGCLPVYDALAGEFIR.[A]	P30040	P30040 [147-170]	1xiodoTMT6plex [C11]	1xiodoTMT6plex [C11]	1xOxidation [M8]; 1xiodoTMT6plex [C11]	0.296657	0.176364	0.141988	0.125	0.268085	0.186905	20.5003	19.333	0.943059	0.861087
[K].GTDIMYTGTLDCWR.[K]	P05141	P05141 [246-259]	1xOxidation [M5]; 1xiodoTMT6plex [C12]	1xOxidation [M5]; 1xiodoTMT6plex [C12]	1xiodoTMT6plex [C12]	0.40576	0.241334	0.256704	0.368026	0.486559	0.23829	30.1266	36.4292	1.2092	0.517141
[K].GTDIMYTGTLDCWR.[K]	P05141	P05141 [246-259]	1xOxidation [M5]; 1xiodoTMT6plex [C12]	1xOxidation [M5]; 1xiodoTMT6plex [C12]	1xOxidation [M5]; 1xiodoTMT6plex [C12]	0.40576	0.241334	0.256704	0.368026	0.464166	0.219248	30.1266	35.048	1.16336	0.607628
[K].GTDIMYTGTLDCWR.[K]	P05141	P05141 [246-259]	1xOxidation [M5]; 1xiodoTMT6plex [C12]	1xiodoTMT6plex [C12]	1xiodoTMT6plex [C12]	0.40576	0.241334	0.299441	0.390255	0.486559	0.23829	31.5512	37.1702	1.17809	0.55283
[K].GTDIMYTGTLDCWR.[K]	P05141	P05141 [246-259]	1xOxidation [M5]; 1xiodoTMT6plex [C12]	1xiodoTMT6plex [C12]	1xOxidation [M5]; 1xiodoTMT6plex [C12]	0.40576	0.241334	0.299441	0.390255	0.464166	0.219248	31.5512	35.789	1.13432	0.651864
[K].GTDIMYTGTLDCWR.[K]	P05141	P05141 [246-259]	1xiodoTMT6plex [C12]	1xiodoTMT6plex [C12]	1xiodoTMT6plex [C12]	0.433602	0.295851	0.299441	0.390255	0.486559	0.23829	34.2965	37.1702	1.08379	0.753152
[K].GTDIMYTGTLDCWR.[K]	P05141	P05141 [246-259]	1xiodoTMT6plex [C12]	1xiodoTMT6plex [C12]	1xOxidation [M5]; 1xiodoTMT6plex [C12]	0.433602	0.295851	0.299441	0.390255	0.464166	0.219248	34.2965	35.789	1.04352	0.869946
[K].GTDIMYTGTLDCWR.[K]	P05141	P05141 [246-259]	1xiodoTMT6plex [C12]	1xOxidation [M5]; 1xiodoTMT6plex [C12]	1xiodoTMT6plex [C12]	0.433602	0.295851	0.256704	0.368026	0.486559	0.23829	32.8719	36.4292	1.10822	0.711448
[K].GTDIMYTGTLDCWR.[K]	P05141	P05141 [246-259]	1xiodoTMT6plex [C12]	1xOxidation [M5]; 1xiodoTMT6plex [C12]	1xOxidation [M5]; 1xiodoTMT6plex [C12]	0.433602	0.295851	0.256704	0.368026	0.464166	0.219248	32.8719	35.048	1.0662	0.819227
[K].GYLGPEQLPDCLK.[G]	P40926	P40926 [79-91]	1xiodoTMT6plex [C11]	1xiodoTMT6plex [C11]	1xiodoTMT6plex [C11]	0.800558	0.474359	0.665033	0.77305	0.515366	0.389563	64.665	55.9326	0.86496	0.585127
[K].HCSQVDSVR.[G]	Q14247	Q14247 [111-119]	1xiodoTMT6plex [C2]	1xiodoTMT6plex [C2]	1xiodoTMT6plex [C2]	0.669601	0.377628	0.544316	0.644312	0.569398	0.360141	53.0515	52.4617	0.988883	0.963136
[K].HDGTMCDTCR.[Q]	Q86YT6	Q86YT6 [80-89]	1xOxidation [M5]; 2xiodoTMT6plex [C6; C9]	1xOxidation [M5]; 2xiodoTMT6plex [C6; C9]	1xOxidation [M5]; 2xiodoTMT6plex [C6; C9]	0.605302	0.303903	0.358871	0.448046	0.500612	0.274957	42.2692	40.7872	0.964938	0.903715
[K].HDVTCTVSGGGR.[S]	P82933	P82933 [326-337]	1xiodoTMT6plex [C5]	1xiodoTMT6plex [C5]	1xiodoTMT6plex [C5]	0.753425	0.68254	0.488557	0.633598	0.588988	0.3734	64.1507	53.1995	0.82929	0.386553
[K].HECQANGPEDLNR.[A]	P60981	P60981 [133-145]	1xiodoTMT6plex [C3]	1xiodoTMT6plex [C3]	1xiodoTMT6plex [C3]	0.701676	0.461438	0.429513	0.500775	0.596015	0.401114	53.0875	49.9302	0.940525	0.773821
[K].HELQANCYEEVK.[D]	P23528	P23528 [133-144]	1xiodoTMT6plex [C7]	1xiodoTMT6plex [C7]	1xiodoTMT6plex [C7]	0.587747	0.378527	0.422701	0.482246	0.544089	0.247139	46.2992	42.4491	0.916844	0.745343
[K].HEQNIDCGGGYVK.[L]	P27797	P27797 [99-111]	1xiodoTMT6plex [C7]	1xiodoTMT6plex [C7]	1xiodoTMT6plex [C7]	0.590969	0.440037	0.507965	0.584098	0.532427	0.385559	51.299	50.0695	0.976031	0.875701
[K].HGGICDCQTSR.[D]	Q10713	Q10713 [136-146]	2xiodoTMT6plex [C5; C7]	2xiodoTMT6plex [C5; C7]	1xCarbamidomethyl [C5]; 1xiodoTMT6plex [C7]	0.482108	0.325373	0.337699	0.454319	1.73373	1.11719	38.1727	110.174	2.88621	0.125635
[K].HGGICDCQTSR.[D]	Q10713	Q10713 [136-146]	2xiodoTMT6plex [C5; C7]	2xiodoTMT6plex [C5; C7]	2xiodoTMT6plex [C5; C7]	0.482108	0.325373	0.337699	0.454319	0.470162	0.228556	38.1727	38.4346	1.00686	0.97885
[K].HGGICDCQTSR.[D]	Q10713	Q10713 [136-146]	1xCarbamidomethyl [C7]; 1xiodoTMT6plex [C5]	2xiodoTMT6plex [C5; C7]	1xCarbamidomethyl [C5]; 1xiodoTMT6plex [C7]	1.23265	0.734059	0.337699	0.454319	1.73373	1.11719	76.8137	110.174	1.43431	0.500639
[K].HGGICDCQTSR.[D]	Q10713	Q10713 [136-146]	1xCarbamidomethyl [C7]; 1xiodoTMT6plex [C5]	2xiodoTMT6plex [C5; C7]	2xiodoTMT6plex [C5; C7]	1.23265	0.734059	0.337699	0.454319	0.470162	0.228556	76.8137	38.4346	0.500361	0.228827
[K].HGLEVIYMIEPIDEYCVQQLK.[E]	P07900	P07900 [514-534]	1xiodoTMT6plex [C16]	1xOxidation [M8]; 1xiodoTMT6plex [C16]	1xOxidation [M8]; 1xiodoTMT6plex [C16]	0.538462	0.32808	0.36887	0.504	0.446809	0.292566	41.1804	41.4458	1.00645	0.977934
[K].HGLEVIYMIEPIDEYCVQQLK.[E]	P07900	P07900 [514-534]	1xiodoTMT6plex [C16]	1xOxidation [M8]; 1xiodoTMT6plex [C16]	1xiodoTMT6plex [C16]	0.538462	0.32808	0.36887	0.504	0.486364	0.297456	41.1804	42.9273	1.04242	0.859098
[K].HGLEVIYMIEPIDEYCVQQLK.[E]	P07900	P07900 [514-534]	1xiodoTMT6plex [C16]	1xiodoTMT6plex [C16]	1xOxidation [M8]; 1xiodoTMT6plex [C16]	0.538462	0.32808	0.367347	0.524691	0.446809	0.292566	41.1296	42.1355	1.02446	0.919876
[K].HGLEVIYMIEPIDEYCVQQLK.[E]	P07900	P07900 [514-534]	1xiodoTMT6plex [C16]	1xiodoTMT6plex [C16]	1xiodoTMT6plex [C16]	0.538462	0.32808	0.367347	0.524691	0.486364	0.297456	41.1296	43.617	1.06048	0.8072
[K].HLGGIPWTYAEDAVPTLTPCR.[F]	P31930	P31930 [249-269]	1xiodoTMT6plex [C20]	1xiodoTMT6plex [C20]	1xiodoTMT6plex [C20]	0.610556	0.442812	0.44815	0.504195	0.498113	0.28359	50.0506	42.8633	0.856399	0.474109
[K].HLYTLDGGDIINALCFSPNR.[Y]	P63244	P63244 [226-245]	1xiodoTMT6plex [C15]	1xiodoTMT6plex [C15]	1xiodoTMT6plex [C15]	0.717255	0.541235	0.700306	0.676245	0.695839	0.388816	65.2932	58.6967	0.898971	0.593781
[K].HNMCGETEEEK.[I]	P21266	P21266 [88-98]	1xOxidation [M3]; 1xiodoTMT6plex [C4]	1xOxidation [M3]; 1xiodoTMT6plex [C4]	1xOxidation [M3]; 1xiodoTMT6plex [C4]	0.491096	0.734694	0.272162	0.376623	0.421189	0.14882	49.9317	31.5544	0.631951	0.309401
[K].HNMCGETEEEK.[I]	P21266	P21266 [88-98]	1xOxidation [M3]; 1xiodoTMT6plex [C4]	1xOxidation [M3]; 1xiodoTMT6plex [C4]	1xiodoTMT6plex [C4]	0.491096	0.734694	0.272162	0.376623	0.369444	0.202867	49.9317	31.6311	0.633488	0.27589
[K].HTSALCNSCR.[L]	Q9Y490	Q9Y490 [1501-1510]	2xiodoTMT6plex [C6; C9]	2xiodoTMT6plex [C6; C9]	2xiodoTMT6plex [C6; C9]	0.97544	0.619235	0.712996	0.725311	0.733918	0.4415	76.9224	63.3576	0.823656	0.398053
[K].HTSALCNSCR.[L]	Q9Y490	Q9Y490 [1501-1510]	2xiodoTMT6plex [C6; C9]	1xCarbamidomethyl [C9]; 1xiodoTMT6plex [C6]	2xiodoTMT6plex [C6; C9]	0.97544	0.619235	2.748	5.05426	0.733918	0.4415	144.756	207.656	1.43453	0.719236
[K].HVLTGSADNSCR.[L]	Q13347	Q13347 [66-77]	1xiodoTMT6plex [C11]	1xiodoTMT6plex [C11]	1xiodoTMT6plex [C11]	0.801571	0.535281	0.623265	0.69325	0.678614	0.42142	65.3372	59.7761	0.914886	0.662037
[K].IAAYLQSDQFCK.[M]	P21266	P21266 [198-209]	1xiodoTMT6plex [C11]	1xiodoTMT6plex [C11]	1xiodoTMT6plex [C11]	0.664014	0.437248	0.444829	0.599733	0.595934	0.351113	51.5364	51.5593	1.00045	0.998447
[K].IAEVDCTAER.[N]	Q8NBS9	Q8NBS9 [376-385]	1xiodoTMT6plex [C6]	1xiodoTMT6plex [C6]	1xiodoTMT6plex [C6]	0.954382	0.87666	0.843206	0.990957	1.11497	0.583144	89.1416	89.6356	1.00554	0.97741
[K].IAIWTTECENR.[E]	P06730	P06730 [163-173]	1xiodoTMT6plex [C8]	1xiodoTMT6plex [C8]	1xiodoTMT6plex [C8]	0.637757	0.476789	0.508984	0.57939	0.560976	0.351548	54.1176	49.7305	0.918933	0.644556
[K].IAVAAQNCYK.[V]	P60174	P60174 [97-106]	1xiodoTMT6plex [C8]	1xiodoTMT6plex [C8]	1xiodoTMT6plex [C8]	0.753157	0.542041	0.506399	0.727273	0.682353	0.353799	60.0532	58.7808	0.978812	0.932275
[K].IAVYSCPFDGMITETK.[G]	P50990	P50990 [239-254]	1xOxidation [M11]; 1xiodoTMT6plex [C6]	1xOxidation [M11]; 1xiodoTMT6plex [C6]	1xOxidation [M11]; 1xiodoTMT6plex [C6]	0.45188	0.299544	0.463183	0.473945	0.448378	0.295103	40.4869	40.5809	1.00232	0.990827
[K].IAVYSCPFDGMITETK.[G]	P50990	P50990 [239-254]	1xOxidation [M11]; 1xiodoTMT6plex [C6]	1xOxidation [M11]; 1xiodoTMT6plex [C6]	1xiodoTMT6plex [C6]	0.45188	0.299544	0.463183	0.473945	0.415888	0.258772	40.4869	38.2868	0.94566	0.804413
[K].IAVYSCPFDGMITETK.[G]	P50990	P50990 [239-254]	1xOxidation [M11]; 1xiodoTMT6plex [C6]	1xiodoTMT6plex [C6]	1xOxidation [M11]; 1xiodoTMT6plex [C6]	0.45188	0.299544	0.29156	0.357971	0.448378	0.295103	34.7661	36.7151	1.05606	0.790295
[K].IAVYSCPFDGMITETK.[G]	P50990	P50990 [239-254]	1xOxidation [M11]; 1xiodoTMT6plex [C6]	1xiodoTMT6plex [C6]	1xiodoTMT6plex [C6]	0.45188	0.299544	0.29156	0.357971	0.415888	0.258772	34.7661	34.421	0.990073	0.962757
[K].ICALDDNVCMAFAGLTADAR.[I]	O14818	O14818 [62-81]	1xOxidation [M10]; 2xiodoTMT6plex [C2; C9]	2xiodoTMT6plex [C2; C9]	2xiodoTMT6plex [C2; C9]	0.639408	0.485134	0.396065	0.440678	0.59332	0.289007	50.6869	44.1002	0.870051	0.591258
[K].ICALDDNVCMAFAGLTADAR.[I]	O14818	O14818 [62-81]	1xOxidation [M10]; 2xiodoTMT6plex [C2; C9]	2xiodoTMT6plex [C2; C9]	1xOxidation [M10]; 2xiodoTMT6plex [C2; C9]	0.639408	0.485134	0.396065	0.440678	0.770833	0.329527	50.6869	51.3679	1.01344	0.966048
[K].ICALDDNVCMAFAGLTADAR.[I]	O14818	O14818 [62-81]	2xiodoTMT6plex [C2; C9]	2xiodoTMT6plex [C2; C9]	2xiodoTMT6plex [C2; C9]	0.729306	0.42654	0.396065	0.440678	0.59332	0.289007	51.7304	44.1002	0.852501	0.609649
[K].ICALDDNVCMAFAGLTADAR.[I]	O14818	O14818 [62-81]	2xiodoTMT6plex [C2; C9]	2xiodoTMT6plex [C2; C9]	1xOxidation [M10]; 2xiodoTMT6plex [C2; C9]	0.729306	0.42654	0.396065	0.440678	0.770833	0.329527	51.7304	51.3679	0.992994	0.984005
[K].ICDQWDALGSLTHSR.[R]	O43707	O43707 [498-512]	1xiodoTMT6plex [C2]	1xiodoTMT6plex [C2]	1xiodoTMT6plex [C2]	0.654783	0.452549	0.547823	0.677676	0.721053	0.375579	55.1718	59.1436	1.07199	0.763601
[K].ICDQWDNLGALTQK.[R]	P12814	P12814 [479-492]	1xiodoTMT6plex [C2]	1xiodoTMT6plex [C2]	1xiodoTMT6plex [C2]	0.750733	0.569853	0.563758	0.61399	0.38674	0.395706	62.8115	46.5478	0.741072	0.166674
[K].ICGDIHGQYYDLLR.[L]	P62136	P62136 [61-74]	1xiodoTMT6plex [C2]	1xiodoTMT6plex [C2]	1xiodoTMT6plex [C2]	0.757385	0.418189	0.519906	0.555987	0.565684	0.351001	56.516	49.0891	0.868587	0.576973
[K].ICNEILTSPCSPEIR.[V]	Q9BPX3	Q9BPX3 [834-848]	2xiodoTMT6plex [C2; C10]	2xiodoTMT6plex [C2; C10]	2xiodoTMT6plex [C2; C10]	0.482851	0.333022	0.322412	0.379902	0.383217	0.288905	37.9428	35.0675	0.924219	0.658448
[K].ICSWNVDGLR.[A]	P27695	P27695 [64-73]	1xiodoTMT6plex [C2]	1xiodoTMT6plex [C2]	1xiodoTMT6plex [C2]	0.816969	0.438181	0.5096	0.807505	0.760049	0.399904	58.825	65.5819	1.11487	0.71662
[K].IDPTLCR.[A]	P41091	P41091 [343-349]	1xiodoTMT6plex [C6]	1xiodoTMT6plex [C6]	1xiodoTMT6plex [C6]	0.593381	0.368715	0.439704	0.643222	0.634734	0.30548	46.7267	52.7812	1.12957	0.664359
[K].IFEGMPVTFTCR.[V]	Q8WX93	Q8WX93 [1012-1023]	1xOxidation [M5]; 1xiodoTMT6plex [C11]	1xiodoTMT6plex [C11]	1xOxidation [M5]; 1xiodoTMT6plex [C11]	0.53853	0.380613	0.315182	0.466258	0.248756	0.366559	41.1441	36.0524	0.876247	0.607007
[K].IFEGMPVTFTCR.[V]	Q8WX93	Q8WX93 [1012-1023]	1xOxidation [M5]; 1xiodoTMT6plex [C11]	1xOxidation [M5]; 1xiodoTMT6plex [C11]	1xOxidation [M5]; 1xiodoTMT6plex [C11]	0.53853	0.380613	0.364269	0.524368	0.248756	0.366559	42.7804	37.9895	0.888011	0.648157
[K].IFQILYANEGECR.[K]	Q13464	Q13464 [1195-1207]	1xiodoTMT6plex [C12]	1xiodoTMT6plex [C12]	1xiodoTMT6plex [C12]	0.5168	0.428402	0.404066	0.5008	0.502326	0.350649	44.9756	45.1258	1.00334	0.98149
[K].IFVGNVSAACTSQELR.[S]	Q96PK6	Q96PK6 [81-96]	1xiodoTMT6plex [C10]	1xiodoTMT6plex [C10]	1xiodoTMT6plex [C10]	0.811728	0.502139	0.545098	0.518717	0.452229	0.334068	61.9655	43.5005	0.702011	0.171151
[K].IGDEYFTFITDCK.[D]	P49368	P49368 [355-367]	1xiodoTMT6plex [C12]	1xiodoTMT6plex [C12]	1xiodoTMT6plex [C12]	1.12105	0.645649	0.691627	0.904192	0.779661	0.482191	81.9443	72.2014	0.881104	0.645933
[K].IGNCPFSQR.[L]	O00299	O00299 [21-29]	1xiodoTMT6plex [C4]	1xiodoTMT6plex [C4]	1xiodoTMT6plex [C4]	0.649846	0.476671	0.425258	0.619497	0.492268	0.384112	51.7258	49.8626	0.963978	0.855768
[K].IGYECLCPDGFQLVAQR.[R]	P01130	P01130 [334-350]	2xiodoTMT6plex [C5; C7]	2xiodoTMT6plex [C5; C7]	2xiodoTMT6plex [C5; C7]	0.961818	0.554311	0.825065	0.884507	0.642599	0.460194	78.0398	66.2433	0.84884	0.529541
[K].IINDNATYCR.[L]	O00567	O00567 [203-212]	1xiodoTMT6plex [C9]	1xiodoTMT6plex [C9]	1xiodoTMT6plex [C9]	0.784218	0.433166	0.508202	0.659226	0.732977	0.325988	57.5195	57.273	0.995714	0.988763
[K].IISDNLTYCK.[C]	Q9Y2X3	Q9Y2X3 [197-206]	1xiodoTMT6plex [C9]	1xiodoTMT6plex [C9]	1xiodoTMT6plex [C9]	0.592849	0.343616	0.472615	0.529412	0.477218	0.30897	46.9693	43.8533	0.933659	0.766403
[K].IISNASCTTNCLAPLAK.[V]	P04406	P04406 [146-162]	1xCarbamidomethyl [C]; 1xiodoTMT6plex [C]	2xiodoTMT6plex [C7; C11]	2xiodoTMT6plex [C7; C11]	2.23853	0.911688	0.816021	0.849636	1.07031	0.475302	132.208	79.8416	0.603909	0.346113
[K].IISNASCTTNCLAPLAK.[V]	P04406	P04406 [146-162]	2xiodoTMT6plex [C7; C11]	2xiodoTMT6plex [C7; C11]	2xiodoTMT6plex [C7; C11]	1.07427	0.706315	0.816021	0.849636	1.07031	0.475302	86.5537	79.8416	0.922452	0.759852
[K].ILDATPACLP.[-]	Q9Y5Y2	Q9Y5Y2 [262-271]	1xiodoTMT6plex [C8]	1xiodoTMT6plex [C8]	1xiodoTMT6plex [C8]	0.546022	0.323496	0.294737	0.39759	0.715736	0.331288	38.8085	48.1538	1.24081	0.548473
[K].ILDILGETCK.[S]	Q15424; Q14151	Q15424 [217-226]; Q14151 [216-225]	1xiodoTMT6plex [C9]	1xiodoTMT6plex [C9]	1xiodoTMT6plex [C9]	0.371275	0.258698	0.221437	0.338792	0.36643	0.238806	28.3803	31.4676	1.10878	0.630814
[K].ILFDTVDLCATWEAMEK.[C]	P52895	P52895 [137-153]	1xOxidation [M15]; 1xiodoTMT6plex [C9]	1xOxidation [M15]; 1xiodoTMT6plex [C9]	1xOxidation [M15]; 1xiodoTMT6plex [C9]	0.801678	0.451543	0.337998	0.577114	0.609626	0.378272	53.0406	52.1671	0.98353	0.95834
[K].ILFDTVDLCATWEAMEK.[C]	P52895	P52895 [137-153]	1xOxidation [M15]; 1xiodoTMT6plex [C9]	1xOxidation [M15]; 1xiodoTMT6plex [C9]	1xiodoTMT6plex [C9]	0.801678	0.451543	0.337998	0.577114	0.447964	0.334842	53.0406	45.3307	0.85464	0.647279
[K].ILVALCGGN.[-]	P04083	P04083 [338-346]	1xiodoTMT6plex [C6]	1xiodoTMT6plex [C6]	1xiodoTMT6plex [C6]	0.696942	0.394598	0.498104	0.630984	0.826316	0.262321	52.9881	57.3207	1.08176	0.828732
[K].ILYSQCGDVMR.[A]	P60660	P60660 [27-37]	1xiodoTMT6plex [C6]	1xiodoTMT6plex [C6]	1xiodoTMT6plex [C6]	0.469613	0.227273	0.270358	0.377823	0.513699	0.203966	32.2415	36.5163	1.13259	0.732571
[K].ILYSQCGDVMR.[A]	P60660	P60660 [27-37]	1xOxidation [M10]; 1xiodoTMT6plex [C6]	1xiodoTMT6plex [C6]	1xiodoTMT6plex [C6]	0.351103	0.233319	0.270358	0.377823	0.513699	0.203966	28.4927	36.5163	1.2816	0.450921
[K].INSITVDNCK.[K]	Q01518	Q01518 [367-376]	1xiodoTMT6plex [C9]	1xiodoTMT6plex [C9]	1xiodoTMT6plex [C9]	0.632287	0.588418	0.480594	0.707831	0.719723	0.422374	56.7099	61.6643	1.08736	0.667803
[K].IPGGIIEDSCVLR.[G]	P49368	P49368 [204-216]	1xiodoTMT6plex [C10]	1xiodoTMT6plex [C10]	1xiodoTMT6plex [C10]	0.57711	0.439954	0.403101	0.66719	0.505226	0.209809	47.3388	46.0742	0.973286	0.934231
[K].IQAVIDSGVCR.[R]	O60684	O60684 [287-297]	1xiodoTMT6plex [C10]	1xiodoTMT6plex [C10]	1xiodoTMT6plex [C10]	0.681521	0.444517	0.549513	0.54844	0.546474	0.305753	55.8517	46.6889	0.835945	0.435303
[K].ISNQVDLSNVCAQYR.[Q]	O75694	O75694 [907-921]	1xiodoTMT6plex [C11]	1xiodoTMT6plex [C11]	1xiodoTMT6plex [C11]	0.61501	0.419331	0.704698	0.736334	0.598985	0.378119	57.968	57.1146	0.985279	0.952317
[K].ITDVIIGFQACCR.[G]	P35579	P35579 [779-791]	1xCarbamidomethyl [C]; 1xiodoTMT6plex [C]	2xiodoTMT6plex [C11; C12]	2xiodoTMT6plex [C11; C12]	4.13495	1.84157	0.174778	0.180779	0.230279	0.119103	205.043	17.672	0.0861869	0.178106
[K].ITDVIIGFQACCR.[G]	P35579	P35579 [779-791]	1xCarbamidomethyl [C]; 1xiodoTMT6plex [C]	1xCarbamidomethyl [C]; 1xiodoTMT6plex [C]	2xiodoTMT6plex [C11; C12]	4.13495	1.84157	2.092	2.37204	0.230279	0.119103	268.951	90.7142	0.337289	0.159228
[K].ITDVIIGFQACCR.[G]	P35579	P35579 [779-791]	2xiodoTMT6plex [C11; C12]	2xiodoTMT6plex [C11; C12]	2xiodoTMT6plex [C11; C12]	0.262951	0.128613	0.174778	0.180779	0.230279	0.119103	18.8781	17.672	0.936115	0.82422
[K].ITDVIIGFQACCR.[G]	P35579	P35579 [779-791]	2xiodoTMT6plex [C11; C12]	1xCarbamidomethyl [C]; 1xiodoTMT6plex [C]	2xiodoTMT6plex [C11; C12]	0.262951	0.128613	2.092	2.37204	0.230279	0.119103	82.7855	90.7142	1.09577	0.938704
[K].ITIADCGQLE.[-]	P62937	P62937 [156-165]	1xiodoTMT6plex [C6]	1xiodoTMT6plex [C6]	1xiodoTMT6plex [C6]	0.656428	0.455845	0.427898	0.476247	0.520589	0.318058	51.339	43.8298	0.853734	0.471965
[K].IVDAVIQEHQPSVLLELGAYCGYSAVR.[M]	P21964	P21964 [99-125]	1xiodoTMT6plex [C21]	1xiodoTMT6plex [C21]	1xiodoTMT6plex [C21]	0.66863	0.484749	0.514851	0.534759	0.458716	0.372392	55.6077	45.5289	0.818751	0.243644
[K].IVQIPFCGEIDCEDWIK.[K]	P07814	P07814 [1442-1458]	2xiodoTMT6plex [C7; C12]	2xiodoTMT6plex [C7; C12]	2xiodoTMT6plex [C7; C12]	0.762488	0.434045	0.528184	0.807487	0.668593	0.411952	57.4906	62.9344	1.09469	0.737545
[K].IWCFGPDGTGPNILTDITK.[G]	P13639	P13639 [649-667]	1xiodoTMT6plex [C3]	1xiodoTMT6plex [C3]	1xiodoTMT6plex [C3]	0.576899	0.399815	0.47245	0.524862	0.632153	0.289488	48.3055	48.2167	0.998163	0.994137
[K].IWTSYTEYVFCRE.[-]	Q96CX2	Q96CX2 [313-325]	1xiodoTMT6plex [C11]	1xiodoTMT6plex [C11]	1xiodoTMT6plex [C11]	0.668605	0.475665	0.624517	0.679814	0.97561	0.440085	58.9595	69.8503	1.18472	0.546471
[K].LAQECCYHNNR.[G]	Q9NVH2	Q9NVH2 [347-357]	2xiodoTMT6plex [C5; C6]	2xiodoTMT6plex [C5; C6]	2xiodoTMT6plex [C5; C6]	0.629776	0.541905	0.328584	0.520231	0.380671	0.32173	50.0088	40.7544	0.814944	0.436101
[K].LCLNICVGESGDR.[L]	P62913	P62913 [20-32]	1xCarbamidomethyl [C]; 1xiodoTMT6plex [C]	2xiodoTMT6plex [C2; C6]	2xiodoTMT6plex [C2; C6]	1.17947	0.701044	0.502034	0.601704	0.641478	0.32137	79.4182	52.1517	0.656673	0.291986
[K].LCLNICVGESGDR.[L]	P62913	P62913 [20-32]	1xCarbamidomethyl [C]; 1xiodoTMT6plex [C]	2xiodoTMT6plex [C2; C6]	1xCarbamidomethyl [C6]; 1xiodoTMT6plex [C2]	1.17947	0.701044	0.502034	0.601704	0.907216	0.666667	79.4182	72.5196	0.913136	0.770981
[K].LCLNICVGESGDR.[L]	P62913	P62913 [20-32]	1xCarbamidomethyl [C]; 1xiodoTMT6plex [C]	1xCarbamidomethyl [C]; 1xiodoTMT6plex [C]	2xiodoTMT6plex [C2; C6]	1.17947	0.701044	0.847107	1.12043	0.641478	0.32137	90.9206	69.4425	0.763771	0.47381
[K].LCLNICVGESGDR.[L]	P62913	P62913 [20-32]	1xCarbamidomethyl [C]; 1xiodoTMT6plex [C]	1xCarbamidomethyl [C]; 1xiodoTMT6plex [C]	1xCarbamidomethyl [C6]; 1xiodoTMT6plex [C2]	1.17947	0.701044	0.847107	1.12043	0.907216	0.666667	90.9206	89.8103	0.987789	0.956866
[K].LCLNICVGESGDR.[L]	P62913	P62913 [20-32]	2xiodoTMT6plex [C2; C6]	2xiodoTMT6plex [C2; C6]	2xiodoTMT6plex [C2; C6]	0.74005	0.392916	0.502034	0.601704	0.641478	0.32137	54.5	52.1517	0.956912	0.878116
[K].LCLNICVGESGDR.[L]	P62913	P62913 [20-32]	2xiodoTMT6plex [C2; C6]	2xiodoTMT6plex [C2; C6]	1xCarbamidomethyl [C6]; 1xiodoTMT6plex [C2]	0.74005	0.392916	0.502034	0.601704	0.907216	0.666667	54.5	72.5196	1.33063	0.262658
[K].LCLNICVGESGDR.[L]	P62913	P62913 [20-32]	2xiodoTMT6plex [C2; C6]	1xCarbamidomethyl [C]; 1xiodoTMT6plex [C]	2xiodoTMT6plex [C2; C6]	0.74005	0.392916	0.847107	1.12043	0.641478	0.32137	66.0025	69.4425	1.05212	0.904636
[K].LCLNICVGESGDR.[L]	P62913	P62913 [20-32]	2xiodoTMT6plex [C2; C6]	1xCarbamidomethyl [C]; 1xiodoTMT6plex [C]	1xCarbamidomethyl [C6]; 1xiodoTMT6plex [C2]	0.74005	0.392916	0.847107	1.12043	0.907216	0.666667	66.0025	89.8103	1.36071	0.277704
[K].LCPECR.[E]	Q86UV5	Q86UV5 [840-845]	2xiodoTMT6plex [C2; C5]	2xiodoTMT6plex [C2; C5]	2xiodoTMT6plex [C2; C5]	0.944126	0.447917	0.573503	0.911606	0.831814	0.457516	65.5182	73.3645	1.11976	0.720604
[K].LCPGGQLPFLLYGTEVHTDTNK.[I]	O00299	O00299 [58-79]	1xiodoTMT6plex [C2]	1xiodoTMT6plex [C2]	1xiodoTMT6plex [C2]	0.666667	0.5	0.472756	0.567308	0.633621	0.376582	54.6474	52.5837	0.962235	0.843543
[K].LCQIFSDLNATYR.[T]	O15042	O15042 [623-635]	1xiodoTMT6plex [C2]	1xiodoTMT6plex [C2]	1xiodoTMT6plex [C2]	0.811688	0.426124	0.580027	0.618333	0.324561	0.265027	60.5947	40.2641	0.664482	0.263657
[K].LCSLFYTNEEVAK.[N]	P43243	P43243 [805-817]	1xiodoTMT6plex [C2]	1xiodoTMT6plex [C2]	1xiodoTMT6plex [C2]	0.949119	0.627119	0.723312	1.18296	1.35914	0.776055	76.6517	110.605	1.44296	0.160342
[K].LCYVALDFEQEMATAASSSSLEK.[S]	P60709; P63261	P60709 [216-238]; P63261 [216-238]	1xiodoTMT6plex [C2]	1xiodoTMT6plex [C2]	1xOxidation [M12]; 1xiodoTMT6plex [C2]	0.573709	0.352533	0.4	0.462699	0.372146	0.17221	44.2081	33.5685	0.75933	0.384329
[K].LCYVALDFEQEMATAASSSSLEK.[S]	P60709; P63261	P60709 [216-238]; P63261 [216-238]	1xiodoTMT6plex [C2]	1xiodoTMT6plex [C2]	1xiodoTMT6plex [C2]	0.573709	0.352533	0.4	0.462699	0.407473	0.282882	44.2081	38.4351	0.869415	0.537551
[K].LCYVALDFEQEMATAASSSSLEK.[S]	P60709; P63261	P60709 [216-238]; P63261 [216-238]	1xiodoTMT6plex [C2]	1xOxidation [M12]; 1xiodoTMT6plex [C2]	1xOxidation [M12]; 1xiodoTMT6plex [C2]	0.573709	0.352533	0.225895	0.267193	0.372146	0.17221	38.4046	27.0516	0.704386	0.386425
[K].LCYVALDFEQEMATAASSSSLEK.[S]	P60709; P63261	P60709 [216-238]; P63261 [216-238]	1xiodoTMT6plex [C2]	1xOxidation [M12]; 1xiodoTMT6plex [C2]	1xiodoTMT6plex [C2]	0.573709	0.352533	0.225895	0.267193	0.407473	0.282882	38.4046	31.9183	0.831106	0.590032
[K].LCYVALDFEQEMATAASSSSLEK.[S]	P60709; P63261	P60709 [216-238]; P63261 [216-238]	1xOxidation [M12]; 1xiodoTMT6plex [C2]	1xOxidation [M12]; 1xiodoTMT6plex [C2]	1xOxidation [M12]; 1xiodoTMT6plex [C2]	0.358914	0.271129	0.225895	0.267193	0.372146	0.17221	28.5313	27.0516	0.94814	0.842274
[K].LCYVALDFEQEMATAASSSSLEK.[S]	P60709; P63261	P60709 [216-238]; P63261 [216-238]	1xOxidation [M12]; 1xiodoTMT6plex [C2]	1xOxidation [M12]; 1xiodoTMT6plex [C2]	1xiodoTMT6plex [C2]	0.358914	0.271129	0.225895	0.267193	0.407473	0.282882	28.5313	31.9183	1.11871	0.597322
[K].LCYVALDFEQEMATAASSSSLEK.[S]	P60709; P63261	P60709 [216-238]; P63261 [216-238]	1xOxidation [M12]; 1xiodoTMT6plex [C2]	1xiodoTMT6plex [C2]	1xOxidation [M12]; 1xiodoTMT6plex [C2]	0.358914	0.271129	0.4	0.462699	0.372146	0.17221	34.3348	33.5685	0.977683	0.938853
[K].LCYVALDFEQEMATAASSSSLEK.[S]	P60709; P63261	P60709 [216-238]; P63261 [216-238]	1xOxidation [M12]; 1xiodoTMT6plex [C2]	1xiodoTMT6plex [C2]	1xiodoTMT6plex [C2]	0.358914	0.271129	0.4	0.462699	0.407473	0.282882	34.3348	38.4351	1.11942	0.564494
[K].LDDPSCPRPECYR.[S]	P41091	P41091 [91-103]	2xiodoTMT6plex [C6; C11]	2xiodoTMT6plex [C6; C11]	2xiodoTMT6plex [C6; C11]	0.635637	0.493765	0.616876	0.695007	0.776667	0.226332	58.2092	56.6002	0.972358	0.931992
[K].LDWVEVGLQVCR.[Q]	Q6P2Q9	Q6P2Q9 [487-498]	1xiodoTMT6plex [C11]	1xiodoTMT6plex [C11]	1xiodoTMT6plex [C11]	0.350575	0.233735	0.229864	0.309618	0.37788	0.212984	27.1391	30.0161	1.10601	0.667275
[K].LESCGVTSDNCR.[D]	P13489	P13489 [206-217]	2xiodoTMT6plex [C4; C11]	2xiodoTMT6plex [C4; C11]	2xiodoTMT6plex [C4; C11]	0.684495	0.460647	0.545455	0.646907	0.772535	0.372426	56.3532	59.7289	1.0599	0.814807
[K].LFQECCPHSTDR.[V]	P61978	P61978 [180-191]	2xiodoTMT6plex [C5; C6]	2xiodoTMT6plex [C5; C6]	1xCarbamidomethyl [C5]; 1xiodoTMT6plex [C6]	0.526587	0.340915	0.399371	0.467015	1.7375	1.28636	42.2291	116.363	2.75551	0.119854
[K].LFQECCPHSTDR.[V]	P61978	P61978 [180-191]	2xiodoTMT6plex [C5; C6]	2xiodoTMT6plex [C5; C6]	2xiodoTMT6plex [C5; C6]	0.526587	0.340915	0.399371	0.467015	0.503562	0.278727	42.2291	41.6435	0.986132	0.950491
[K].LFQECCPHSTDR.[V]	P61978	P61978 [180-191]	2xiodoTMT6plex [C5; C6]	1xCarbamidomethyl [C]; 1xiodoTMT6plex [C]	1xCarbamidomethyl [C5]; 1xiodoTMT6plex [C6]	0.526587	0.340915	3.22222	3.85217	1.7375	1.28636	136.324	229.201	1.6813	0.489429
[K].LFQECCPHSTDR.[V]	P61978	P61978 [180-191]	2xiodoTMT6plex [C5; C6]	1xCarbamidomethyl [C]; 1xiodoTMT6plex [C]	2xiodoTMT6plex [C5; C6]	0.526587	0.340915	3.22222	3.85217	0.503562	0.278727	136.324	154.482	1.1332	0.908511
[K].LFQECCPHSTDR.[V]	P61978	P61978 [180-191]	1xCarbamidomethyl [C]; 1xiodoTMT6plex [C]	2xiodoTMT6plex [C5; C6]	1xCarbamidomethyl [C5]; 1xiodoTMT6plex [C6]	2.09695	1.62312	0.399371	0.467015	1.7375	1.28636	137.315	116.363	0.847415	0.755313
[K].LFQECCPHSTDR.[V]	P61978	P61978 [180-191]	1xCarbamidomethyl [C]; 1xiodoTMT6plex [C]	2xiodoTMT6plex [C5; C6]	2xiodoTMT6plex [C5; C6]	2.09695	1.62312	0.399371	0.467015	0.503562	0.278727	137.315	41.6435	0.30327	0.134204
[K].LFQECCPHSTDR.[V]	P61978	P61978 [180-191]	1xCarbamidomethyl [C]; 1xiodoTMT6plex [C]	1xCarbamidomethyl [C]; 1xiodoTMT6plex [C]	1xCarbamidomethyl [C5]; 1xiodoTMT6plex [C6]	2.09695	1.62312	3.22222	3.85217	1.7375	1.28636	231.41	229.201	0.990456	0.982039
[K].LFQECCPHSTDR.[V]	P61978	P61978 [180-191]	1xCarbamidomethyl [C]; 1xiodoTMT6plex [C]	1xCarbamidomethyl [C]; 1xiodoTMT6plex [C]	2xiodoTMT6plex [C5; C6]	2.09695	1.62312	3.22222	3.85217	0.503562	0.278727	231.41	154.482	0.667569	0.571279
[K].LGAEDPWYCPNCK.[E]	Q9Y4E8	Q9Y4E8 [801-813]	2xiodoTMT6plex [C9; C12]	2xiodoTMT6plex [C9; C12]	2xiodoTMT6plex [C9; C12]	0.823684	0.569951	0.598107	0.793432	0.679389	0.432277	66.3914	63.5033	0.956498	0.839249
[K].LGGSLIVAFEGCPV.[-]	P60981	P60981 [152-165]	1xiodoTMT6plex [C12]	1xiodoTMT6plex [C12]	1xiodoTMT6plex [C12]	0.688719	0.46037	0.443914	0.543715	0.561877	0.277836	53.1001	46.1142	0.86844	0.594987
[K].LGNNCVFAPADVTSEK.[D]	Q99714	Q99714 [54-69]	1xiodoTMT6plex [C5]	1xiodoTMT6plex [C5]	1xiodoTMT6plex [C5]	0.760234	0.474157	0.512535	0.743802	0.825472	0.39265	58.2309	65.3974	1.12307	0.677786
[K].LGVENCYFPMFVSQSALEK.[E]	P07814	P07814 [1071-1089]	1xOxidation [M10]; 1xiodoTMT6plex [C6]	1xiodoTMT6plex [C6]	1xiodoTMT6plex [C6]	0.883721	0.673956	0.482574	0.506775	0.757322	0.241438	68.0084	50.1845	0.737917	0.398341
[K].LGVENCYFPMFVSQSALEK.[E]	P07814	P07814 [1071-1089]	1xiodoTMT6plex [C6]	1xiodoTMT6plex [C6]	1xiodoTMT6plex [C6]	0.653962	0.472906	0.482574	0.506775	0.757322	0.241438	53.6481	50.1845	0.935439	0.839342
[K].LHQNICR.[K]	Q9NSD9	Q9NSD9 [146-152]	1xiodoTMT6plex [C6]	1xiodoTMT6plex [C6]	1xiodoTMT6plex [C6]	0.617855	0.402181	0.478029	0.554073	0.671306	0.36266	49.9355	52.9346	1.06006	0.798468
[K].LICCDILDVLDK.[H]	P62258	P62258 [95-106]	2xiodoTMT6plex [C3; C4]	2xiodoTMT6plex [C3; C4]	2xiodoTMT6plex [C3; C4]	0.649957	0.463367	0.586901	0.584691	0.835216	0.365249	56.6742	59.5052	1.04995	0.856094
[K].LIIVEGCQR.[Q]	P05023	P05023 [699-707]	1xiodoTMT6plex [C7]	1xiodoTMT6plex [C7]	1xiodoTMT6plex [C7]	0.482042	0.32658	0.375887	0.508357	0.44504	0.2822	39.4836	41.1866	1.04313	0.844685
[K].LLDFCK.[S]	P52895; P42330	P52895 [202-207]; P42330 [202-207]	1xiodoTMT6plex [C5]	1xiodoTMT6plex [C5]	1xiodoTMT6plex [C5]	0.660946	0.489743	0.505919	0.575806	0.790909	0.384797	55.2203	58.3837	1.05729	0.818861
[K].LLMMAGIDDCYTSAR.[G]	P15880	P15880 [213-227]	1xOxidation [M]; 1xiodoTMT6plex [C10]	2xOxidation [M3; M4]; 1xiodoTMT6plex [C10]	1xOxidation [M]; 1xiodoTMT6plex [C10]	0.639839	0.342828	0.339581	0.47885	0.686047	0.280128	44.0749	48.1675	1.09285	0.803271
[K].LLMMAGIDDCYTSAR.[G]	P15880	P15880 [213-227]	1xOxidation [M]; 1xiodoTMT6plex [C10]	2xOxidation [M3; M4]; 1xiodoTMT6plex [C10]	1xiodoTMT6plex [C10]	0.639839	0.342828	0.339581	0.47885	0.551532	0.217297	44.0749	41.5893	0.943605	0.869697
[K].LLMMAGIDDCYTSAR.[G]	P15880	P15880 [213-227]	1xiodoTMT6plex [C10]	2xOxidation [M3; M4]; 1xiodoTMT6plex [C10]	1xOxidation [M]; 1xiodoTMT6plex [C10]	0.530488	0.345718	0.339581	0.47885	0.686047	0.280128	40.5262	48.1675	1.18855	0.596047
[K].LLMMAGIDDCYTSAR.[G]	P15880	P15880 [213-227]	1xiodoTMT6plex [C10]	2xOxidation [M3; M4]; 1xiodoTMT6plex [C10]	1xiodoTMT6plex [C10]	0.530488	0.345718	0.339581	0.47885	0.551532	0.217297	40.5262	41.5893	1.02623	0.933256
[K].LLMMAGIDDCYTSAR.[G]	P15880	P15880 [213-227]	2xOxidation [M3; M4]; 1xiodoTMT6plex [C10]	1xOxidation [M3]; 1xiodoTMT6plex [C10]	1xOxidation [M]; 1xiodoTMT6plex [C10]	0.620484	0.336323	0.372491	0.584187	0.686047	0.280128	44.3099	51.6787	1.1663	0.651377
[K].LLMMAGIDDCYTSAR.[G]	P15880	P15880 [213-227]	2xOxidation [M3; M4]; 1xiodoTMT6plex [C10]	1xOxidation [M3]; 1xiodoTMT6plex [C10]	1xiodoTMT6plex [C10]	0.620484	0.336323	0.372491	0.584187	0.551532	0.217297	44.3099	45.1005	1.01784	0.95979
[K].LLMMAGIDDCYTSAR.[G]	P15880	P15880 [213-227]	2xOxidation [M3; M4]; 1xiodoTMT6plex [C10]	1xiodoTMT6plex [C10]	1xOxidation [M]; 1xiodoTMT6plex [C10]	0.620484	0.336323	0.305755	0.453763	0.686047	0.280128	42.0854	47.3313	1.12465	0.751269
[K].LLMMAGIDDCYTSAR.[G]	P15880	P15880 [213-227]	2xOxidation [M3; M4]; 1xiodoTMT6plex [C10]	1xiodoTMT6plex [C10]	1xiodoTMT6plex [C10]	0.620484	0.336323	0.305755	0.453763	0.551532	0.217297	42.0854	40.7531	0.968342	0.92927
[K].LLMMAGIDDCYTSAR.[G]	P15880	P15880 [213-227]	1xOxidation [M]; 1xiodoTMT6plex [C10]	1xOxidation [M3]; 1xiodoTMT6plex [C10]	1xOxidation [M]; 1xiodoTMT6plex [C10]	0.639839	0.342828	0.372491	0.584187	0.686047	0.280128	45.1719	51.6787	1.14404	0.694796
[K].LLMMAGIDDCYTSAR.[G]	P15880	P15880 [213-227]	1xOxidation [M]; 1xiodoTMT6plex [C10]	1xOxidation [M3]; 1xiodoTMT6plex [C10]	1xiodoTMT6plex [C10]	0.639839	0.342828	0.372491	0.584187	0.551532	0.217297	45.1719	45.1005	0.998419	0.996443
[K].LLMMAGIDDCYTSAR.[G]	P15880	P15880 [213-227]	1xiodoTMT6plex [C10]	1xOxidation [M3]; 1xiodoTMT6plex [C10]	1xOxidation [M]; 1xiodoTMT6plex [C10]	0.530488	0.345718	0.372491	0.584187	0.686047	0.280128	41.6232	51.6787	1.24158	0.497355
[K].LLMMAGIDDCYTSAR.[G]	P15880	P15880 [213-227]	1xiodoTMT6plex [C10]	1xOxidation [M3]; 1xiodoTMT6plex [C10]	1xiodoTMT6plex [C10]	0.530488	0.345718	0.372491	0.584187	0.551532	0.217297	41.6232	45.1005	1.08354	0.803263
[K].LLMMAGIDDCYTSAR.[G]	P15880	P15880 [213-227]	1xiodoTMT6plex [C10]	1xiodoTMT6plex [C10]	1xOxidation [M]; 1xiodoTMT6plex [C10]	0.530488	0.345718	0.305755	0.453763	0.686047	0.280128	39.3987	47.3313	1.20134	0.592179
[K].LLMMAGIDDCYTSAR.[G]	P15880	P15880 [213-227]	1xiodoTMT6plex [C10]	1xiodoTMT6plex [C10]	1xiodoTMT6plex [C10]	0.530488	0.345718	0.305755	0.453763	0.551532	0.217297	39.3987	40.7531	1.03438	0.916251
[K].LLMMAGIDDCYTSAR.[G]	P15880	P15880 [213-227]	1xOxidation [M]; 1xiodoTMT6plex [C10]	1xiodoTMT6plex [C10]	1xOxidation [M]; 1xiodoTMT6plex [C10]	0.639839	0.342828	0.305755	0.453763	0.686047	0.280128	42.9474	47.3313	1.10207	0.795338
[K].LLMMAGIDDCYTSAR.[G]	P15880	P15880 [213-227]	1xOxidation [M]; 1xiodoTMT6plex [C10]	1xiodoTMT6plex [C10]	1xiodoTMT6plex [C10]	0.639839	0.342828	0.305755	0.453763	0.551532	0.217297	42.9474	40.7531	0.948907	0.88703
[K].LLMMAGIDDCYTSAR.[G]	P15880	P15880 [213-227]	2xOxidation [M3; M4]; 1xiodoTMT6plex [C10]	2xOxidation [M3; M4]; 1xiodoTMT6plex [C10]	1xOxidation [M]; 1xiodoTMT6plex [C10]	0.620484	0.336323	0.339581	0.47885	0.686047	0.280128	43.2129	48.1675	1.11465	0.758275
[K].LLMMAGIDDCYTSAR.[G]	P15880	P15880 [213-227]	2xOxidation [M3; M4]; 1xiodoTMT6plex [C10]	2xOxidation [M3; M4]; 1xiodoTMT6plex [C10]	1xiodoTMT6plex [C10]	0.620484	0.336323	0.339581	0.47885	0.551532	0.217297	43.2129	41.5893	0.962428	0.912304
[K].LLPLNDCR.[Y]	Q9Y281	Q9Y281 [74-81]	1xiodoTMT6plex [C7]	1xiodoTMT6plex [C7]	1xiodoTMT6plex [C7]	0.696306	0.45093	0.440765	0.628397	0.692034	0.322611	52.9333	54.7681	1.03466	0.90299
[K].LLQFQDLTGIESMDQCR.[H]	Q96CS3	Q96CS3 [17-33]	1xiodoTMT6plex [C16]	1xiodoTMT6plex [C16]	1xiodoTMT6plex [C16]	0.730725	0.445172	0.404762	0.4829	0.555324	0.191011	52.6886	40.9745	0.777673	0.48228
[K].LLTSYGFIQCSER.[Q]	O75534	O75534 [33-45]	1xiodoTMT6plex [C10]	1xiodoTMT6plex [C10]	1xiodoTMT6plex [C10]	0.70018	0.438189	0.498307	0.603874	0.64094	0.420578	54.5559	55.513	1.01755	0.931418
[K].LMEECK.[R]	Q9P0L0	Q9P0L0 [175-180]	1xOxidation [M2]; 1xiodoTMT6plex [C5]	1xOxidation [M2]; 1xiodoTMT6plex [C5]	1xOxidation [M2]; 1xiodoTMT6plex [C5]	0.407346	0.193225	0.244833	0.263815	0.248252	0.140259	28.1801	21.7442	0.771614	0.440947
[K].LNISFPATGCQK.[L]	P62753	P62753 [3-14]	1xiodoTMT6plex [C10]	1xiodoTMT6plex [C10]	1xiodoTMT6plex [C10]	0.518819	0.417439	0.427852	0.52883	0.609467	0.346056	45.4703	49.4785	1.08815	0.659308
[K].LNQENEHIYNLWCSGR.[V]	Q96A33	Q96A33 [197-212]	1xiodoTMT6plex [C13]	1xiodoTMT6plex [C13]	1xiodoTMT6plex [C13]	0.66243	0.504567	0.611442	0.777409	0.593262	0.372283	59.2813	58.0984	0.980046	0.929725
[K].LPCPEGLDPDTDDAPEVCR.[A]	Q9NR09	Q9NR09 [4811-4829]	2xiodoTMT6plex [C3; C18]	2xiodoTMT6plex [C3; C18]	2xiodoTMT6plex [C3; C18]	0.699357	0.45086	0.365639	0.708502	0.554031	0.298842	50.5285	52.0458	1.03003	0.927124
[K].LPDNVTFEEGALIEPLSVGIHACR.[R]	Q00796	Q00796 [143-166]	1xiodoTMT6plex [C23]	1xiodoTMT6plex [C23]	1xiodoTMT6plex [C23]	0.732955	0.468785	0.656577	0.616393	0.574661	0.336323	61.9439	50.9126	0.821914	0.400415
[K].LQAFSAAIESCNK.[A]	Q02790	Q02790 [332-344]	1xiodoTMT6plex [C11]	1xiodoTMT6plex [C11]	1xiodoTMT6plex [C11]	0.732884	0.509713	0.642562	0.745342	0.940909	0.476562	62.8387	72.0938	1.14728	0.569117
[K].LQIQCVVEDDK.[V]	P24534	P24534 [187-197]	1xiodoTMT6plex [C5]	1xiodoTMT6plex [C5]	1xiodoTMT6plex [C5]	0.557339	0.354196	0.40188	0.490933	0.381125	0.234621	43.7805	36.8893	0.842596	0.513787
[K].LQLEYCSLSAASCEPLASVLR.[A]	P13489	P13489 [147-167]	2xiodoTMT6plex [C6; C13]	2xiodoTMT6plex [C6; C13]	2xiodoTMT6plex [C6; C13]	0.623256	0.578571	0.551819	0.57485	0.784452	0.357571	58.4549	57.2291	0.979031	0.926594
[K].LQVEPAVDTSGVQCYGPGIEGQGVFR.[E]	P21333	P21333 [1247-1272]	1xiodoTMT6plex [C14]	1xiodoTMT6plex [C14]	1xiodoTMT6plex [C14]	0.405198	0.348214	0.319271	0.310877	0.338944	0.188844	35.7561	27.9555	0.781839	0.211759
[K].LSLDGQNIYNACCTLR.[I]	P26599	P26599 [239-254]	2xiodoTMT6plex [C12; C13]	1xCarbamidomethyl [C13]; 1xiodoTMT6plex [C12]	2xiodoTMT6plex [C12; C13]	0.508433	0.267246	1.82427	1.62472	0.596977	0.244907	86.6649	82.2201	0.948713	0.947699
[K].LSLDGQNIYNACCTLR.[I]	P26599	P26599 [239-254]	1xCarbamidomethyl [C13]; 1xiodoTMT6plex [C12]	1xCarbamidomethyl [C13]; 1xiodoTMT6plex [C12]	2xiodoTMT6plex [C12; C13]	2.96296	1.17276	1.82427	1.62472	0.596977	0.244907	198.666	82.2201	0.41386	0.155814
[K].LSLDGQNIYNACCTLR.[I]	P26599	P26599 [239-254]	1xCarbamidomethyl [C13]; 1xiodoTMT6plex [C12]	2xiodoTMT6plex [C12; C13]	2xiodoTMT6plex [C12; C13]	2.96296	1.17276	0.40386	0.406877	0.596977	0.244907	151.319	41.6254	0.275083	0.224852
[K].LSLDGQNIYNACCTLR.[I]	P26599	P26599 [239-254]	2xiodoTMT6plex [C12; C13]	2xiodoTMT6plex [C12; C13]	2xiodoTMT6plex [C12; C13]	0.508433	0.267246	0.40386	0.406877	0.596977	0.244907	39.318	41.6254	1.05869	0.860774
[K].LSTSQDAACK.[D]	Q5H9R7	Q5H9R7 [822-831]	1xiodoTMT6plex [C9]	1xiodoTMT6plex [C9]	1xiodoTMT6plex [C9]	0.752294	0.54479	0.601686	0.612632	0.696552	0.422294	63.2923	57.7159	0.911895	0.613825
[K].LSVACFYGGTPYGGQFER.[M]	Q9NR30	Q9NR30 [287-304]	1xiodoTMT6plex [C5]	1xiodoTMT6plex [C5]	1xiodoTMT6plex [C5]	0.781535	0.497093	0.515152	0.600905	0.592506	0.382821	59.7927	52.5411	0.878721	0.566984
[K].LTDCVVMR.[D]	P22626	P22626 [47-54]	1xiodoTMT6plex [C4]	1xiodoTMT6plex [C4]	1xiodoTMT6plex [C4]	0.160358	0.0840898	0.0647436	0.105634	0.180398	0.0718065	10.3064	11.9279	1.15734	0.727468
[K].LTDQLPLIIVCDR.[F]	Q00610	Q00610 [768-780]	1xiodoTMT6plex [C11]	1xiodoTMT6plex [C11]	1xiodoTMT6plex [C11]	0.608222	0.414405	0.38216	0.493298	0.427523	0.254022	46.8262	39.1614	0.836314	0.487693
[K].LTNLEEFMAANNNLELVPESLCR.[C]	Q13045	Q13045 [316-338]	1xiodoTMT6plex [C22]	1xiodoTMT6plex [C22]	1xiodoTMT6plex [C22]	0.580977	0.511848	0.295322	0.571429	0.648515	0.254425	46.2716	49.1456	1.06211	0.85562
[K].LTNLEEFMAANNNLELVPESLCR.[C]	Q13045	Q13045 [316-338]	1xiodoTMT6plex [C22]	1xOxidation [M8]; 1xiodoTMT6plex [C22]	1xiodoTMT6plex [C22]	0.580977	0.511848	0.433333	0.481633	0.648515	0.254425	50.872	46.1524	0.907227	0.718375
[K].LTTPTYGDLNHLVSATMSGVTTCLR.[F]	P07437	P07437 [217-241]	1xiodoTMT6plex [C23]	1xOxidation [M17]; 1xiodoTMT6plex [C23]	1xOxidation [M17]; 1xiodoTMT6plex [C23]	0.661446	0.479426	0.490698	0.606015	0.640678	0.327273	54.3856	52.4655	0.964694	0.875879
[K].LTTPTYGDLNHLVSATMSGVTTCLR.[F]	P07437	P07437 [217-241]	1xiodoTMT6plex [C23]	1xOxidation [M17]; 1xiodoTMT6plex [C23]	1xiodoTMT6plex [C23]	0.661446	0.479426	0.490698	0.606015	0.610465	0.295455	54.3856	50.3978	0.926675	0.755844
[K].LTTPTYGDLNHLVSATMSGVTTCLR.[F]	P07437	P07437 [217-241]	1xiodoTMT6plex [C23]	1xiodoTMT6plex [C23]	1xOxidation [M17]; 1xiodoTMT6plex [C23]	0.661446	0.479426	0.440678	0.488688	0.640678	0.327273	52.7183	48.5546	0.92102	0.731697
[K].LTTPTYGDLNHLVSATMSGVTTCLR.[F]	P07437	P07437 [217-241]	1xiodoTMT6plex [C23]	1xiodoTMT6plex [C23]	1xiodoTMT6plex [C23]	0.661446	0.479426	0.440678	0.488688	0.610465	0.295455	52.7183	46.4869	0.881798	0.614321
[K].LVILANNCPALR.[K]	P62888	P62888 [45-56]	1xiodoTMT6plex [C8]	1xiodoTMT6plex [C8]	1xiodoTMT6plex [C8]	0.80117	0.673469	0.32852	0.598901	0.901235	0.354667	60.1053	61.8267	1.02864	0.939164
[K].LVIWGTDVNVAACK.[E]	P33991	P33991 [150-163]	1xiodoTMT6plex [C13]	1xiodoTMT6plex [C13]	1xiodoTMT6plex [C13]	0.520964	0.418315	0.435283	0.441643	0.513433	0.359331	45.8187	43.8136	0.956237	0.732469
[K].LVVVDFSATWCGPCK.[M]	P10599	P10599 [22-36]	1xCarbamidomethyl [C11]; 1xiodoTMT6plex [C14]	2xiodoTMT6plex [C11; C14]	2xiodoTMT6plex [C11; C14]	1.75	1.71533	0.265709	0.333333	0.297904	0.15185	124.368	26.1029	0.209885	0.116606
[K].LVVVDFSATWCGPCK.[M]	P10599	P10599 [22-36]	2xiodoTMT6plex [C11; C14]	2xiodoTMT6plex [C11; C14]	2xiodoTMT6plex [C11; C14]	0.427038	0.293074	0.265709	0.333333	0.297904	0.15185	32.8607	26.1029	0.794351	0.416391
[K].LYVYNTDTDNCR.[E]	Q9H8Y8	Q9H8Y8 [163-174]	1xiodoTMT6plex [C11]	1xiodoTMT6plex [C11]	1xiodoTMT6plex [C11]	0.646325	0.539244	0.569736	0.628369	0.608643	0.37708	58.5101	53.8031	0.919551	0.616169
[K].MACGAEFSMIMDCK.[G]	Q9P258	Q9P258 [259-272]	2xOxidation [M9; M]; 2xiodoTMT6plex [C3; C13]	1xOxidation [M]; 2xiodoTMT6plex [C3; C13]	1xOxidation [M9]; 2xiodoTMT6plex [C3; C13]	0.475629	0.335023	0.30821	0.3123	0.41958	0.239709	37.2954	32.3863	0.868374	0.541568
[K].MACGAEFSMIMDCK.[G]	Q9P258	Q9P258 [259-272]	2xOxidation [M9; M]; 2xiodoTMT6plex [C3; C13]	2xOxidation [M1; M9]; 2xiodoTMT6plex [C3; C13]	1xOxidation [M9]; 2xiodoTMT6plex [C3; C13]	0.475629	0.335023	0.28979	0.326296	0.41958	0.239709	36.6814	32.8528	0.895627	0.642364
[K].MACGAEFSMIMDCK.[G]	Q9P258	Q9P258 [259-272]	1xOxidation [M]; 2xiodoTMT6plex [C3; C13]	2xOxidation [M1; M9]; 2xiodoTMT6plex [C3; C13]	1xOxidation [M9]; 2xiodoTMT6plex [C3; C13]	0.335979	0.391076	0.28979	0.326296	0.41958	0.239709	33.8948	32.8528	0.969259	0.869749
[K].MACGAEFSMIMDCK.[G]	Q9P258	Q9P258 [259-272]	1xOxidation [M]; 2xiodoTMT6plex [C3; C13]	1xOxidation [M]; 2xiodoTMT6plex [C3; C13]	1xOxidation [M9]; 2xiodoTMT6plex [C3; C13]	0.335979	0.391076	0.30821	0.3123	0.41958	0.239709	34.5088	32.3863	0.938494	0.731366
[K].MDCQECPEGYR.[V]	P21333	P21333 [2474-2484]	1xCarbamidomethyl [C]; 1xOxidation [M1]; 1xiodoTMT6plex [C]	2xiodoTMT6plex [C3; C6]	1xCarbamidomethyl [C]; 1xOxidation [M1]; 1xiodoTMT6plex [C]	13.4961	13.4433	0.351477	0.393894	17.875	8.19828	909.695	882.239	0.969819	0.969206
[K].MDCQECPEGYR.[V]	P21333	P21333 [2474-2484]	1xCarbamidomethyl [C]; 1xOxidation [M1]; 1xiodoTMT6plex [C]	2xiodoTMT6plex [C3; C6]	2xiodoTMT6plex [C3; C6]	13.4961	13.4433	0.351477	0.393894	0.455918	0.250987	909.695	36.6933	0.0403358	0.116613
[K].MDCQECPEGYR.[V]	P21333	P21333 [2474-2484]	1xCarbamidomethyl [C]; 1xOxidation [M1]; 1xiodoTMT6plex [C]	2xiodoTMT6plex [C3; C6]	1xCarbamidomethyl [C]; 1xiodoTMT6plex [C]	13.4961	13.4433	0.351477	0.393894	3.36364	2.00645	909.695	192.133	0.211206	0.182631
[K].MDCQECPEGYR.[V]	P21333	P21333 [2474-2484]	1xCarbamidomethyl [C]; 1xOxidation [M1]; 1xiodoTMT6plex [C]	2xiodoTMT6plex [C3; C6]	1xOxidation [M1]; 2xiodoTMT6plex [C3; C6]	13.4961	13.4433	0.351477	0.393894	0.429452	0.224114	909.695	34.9153	0.0383814	0.116076
[K].MDCQECPEGYR.[V]	P21333	P21333 [2474-2484]	1xOxidation [M1]; 2xiodoTMT6plex [C3; C6]	1xCarbamidomethyl [C]; 1xOxidation [M1]; 1xiodoTMT6plex [C]	1xCarbamidomethyl [C]; 1xOxidation [M1]; 1xiodoTMT6plex [C]	0.440172	0.309469	6.73214	17.7887	17.875	8.19828	249.393	1462.07	5.86251	0.0344569
[K].MDCQECPEGYR.[V]	P21333	P21333 [2474-2484]	1xOxidation [M1]; 2xiodoTMT6plex [C3; C6]	1xCarbamidomethyl [C]; 1xOxidation [M1]; 1xiodoTMT6plex [C]	2xiodoTMT6plex [C3; C6]	0.440172	0.309469	6.73214	17.7887	0.455918	0.250987	249.393	616.521	2.47209	0.584816
[K].MDCQECPEGYR.[V]	P21333	P21333 [2474-2484]	1xOxidation [M1]; 2xiodoTMT6plex [C3; C6]	1xCarbamidomethyl [C]; 1xOxidation [M1]; 1xiodoTMT6plex [C]	1xCarbamidomethyl [C]; 1xiodoTMT6plex [C]	0.440172	0.309469	6.73214	17.7887	3.36364	2.00645	249.393	771.961	3.09536	0.394019
[K].MDCQECPEGYR.[V]	P21333	P21333 [2474-2484]	1xOxidation [M1]; 2xiodoTMT6plex [C3; C6]	1xCarbamidomethyl [C]; 1xOxidation [M1]; 1xiodoTMT6plex [C]	1xOxidation [M1]; 2xiodoTMT6plex [C3; C6]	0.440172	0.309469	6.73214	17.7887	0.429452	0.224114	249.393	614.743	2.46496	0.587048
[K].MDCQECPEGYR.[V]	P21333	P21333 [2474-2484]	1xOxidation [M1]; 2xiodoTMT6plex [C3; C6]	2xiodoTMT6plex [C3; C6]	1xCarbamidomethyl [C]; 1xOxidation [M1]; 1xiodoTMT6plex [C]	0.440172	0.309469	0.351477	0.393894	17.875	8.19828	36.7039	882.239	24.0366	0.169784
[K].MDCQECPEGYR.[V]	P21333	P21333 [2474-2484]	1xOxidation [M1]; 2xiodoTMT6plex [C3; C6]	2xiodoTMT6plex [C3; C6]	2xiodoTMT6plex [C3; C6]	0.440172	0.309469	0.351477	0.393894	0.455918	0.250987	36.7039	36.6933	0.99971	0.998889
[K].MDCQECPEGYR.[V]	P21333	P21333 [2474-2484]	1xOxidation [M1]; 2xiodoTMT6plex [C3; C6]	2xiodoTMT6plex [C3; C6]	1xCarbamidomethyl [C]; 1xiodoTMT6plex [C]	0.440172	0.309469	0.351477	0.393894	3.36364	2.00645	36.7039	192.133	5.23466	0.14472
[K].MDCQECPEGYR.[V]	P21333	P21333 [2474-2484]	1xOxidation [M1]; 2xiodoTMT6plex [C3; C6]	2xiodoTMT6plex [C3; C6]	1xOxidation [M1]; 2xiodoTMT6plex [C3; C6]	0.440172	0.309469	0.351477	0.393894	0.429452	0.224114	36.7039	34.9153	0.951269	0.821248
[K].MDCQECPEGYR.[V]	P21333	P21333 [2474-2484]	2xiodoTMT6plex [C3; C6]	1xCarbamidomethyl [C]; 1xOxidation [M1]; 1xiodoTMT6plex [C]	1xCarbamidomethyl [C]; 1xOxidation [M1]; 1xiodoTMT6plex [C]	0.469322	0.337128	6.73214	17.7887	17.875	8.19828	251.286	1462.07	5.81833	0.0344788
[K].MDCQECPEGYR.[V]	P21333	P21333 [2474-2484]	2xiodoTMT6plex [C3; C6]	1xCarbamidomethyl [C]; 1xOxidation [M1]; 1xiodoTMT6plex [C]	2xiodoTMT6plex [C3; C6]	0.469322	0.337128	6.73214	17.7887	0.455918	0.250987	251.286	616.521	2.45346	0.58649
[K].MDCQECPEGYR.[V]	P21333	P21333 [2474-2484]	2xiodoTMT6plex [C3; C6]	1xCarbamidomethyl [C]; 1xOxidation [M1]; 1xiodoTMT6plex [C]	1xCarbamidomethyl [C]; 1xiodoTMT6plex [C]	0.469322	0.337128	6.73214	17.7887	3.36364	2.00645	251.286	771.961	3.07203	0.395289
[K].MDCQECPEGYR.[V]	P21333	P21333 [2474-2484]	2xiodoTMT6plex [C3; C6]	1xCarbamidomethyl [C]; 1xOxidation [M1]; 1xiodoTMT6plex [C]	1xOxidation [M1]; 2xiodoTMT6plex [C3; C6]	0.469322	0.337128	6.73214	17.7887	0.429452	0.224114	251.286	614.743	2.44638	0.588725
[K].MDCQECPEGYR.[V]	P21333	P21333 [2474-2484]	2xiodoTMT6plex [C3; C6]	1xOxidation [M1]; 2xiodoTMT6plex [C3; C6]	1xCarbamidomethyl [C]; 1xOxidation [M1]; 1xiodoTMT6plex [C]	0.469322	0.337128	0.351342	0.403661	17.875	8.19828	38.5931	882.565	22.8684	0.170224
[K].MDCQECPEGYR.[V]	P21333	P21333 [2474-2484]	2xiodoTMT6plex [C3; C6]	1xOxidation [M1]; 2xiodoTMT6plex [C3; C6]	2xiodoTMT6plex [C3; C6]	0.469322	0.337128	0.351342	0.403661	0.455918	0.250987	38.5931	37.0189	0.959209	0.842767
[K].MDCQECPEGYR.[V]	P21333	P21333 [2474-2484]	2xiodoTMT6plex [C3; C6]	1xOxidation [M1]; 2xiodoTMT6plex [C3; C6]	1xCarbamidomethyl [C]; 1xiodoTMT6plex [C]	0.469322	0.337128	0.351342	0.403661	3.36364	2.00645	38.5931	192.458	4.98686	0.146837
[K].MDCQECPEGYR.[V]	P21333	P21333 [2474-2484]	2xiodoTMT6plex [C3; C6]	1xOxidation [M1]; 2xiodoTMT6plex [C3; C6]	1xOxidation [M1]; 2xiodoTMT6plex [C3; C6]	0.469322	0.337128	0.351342	0.403661	0.429452	0.224114	38.5931	35.2409	0.91314	0.685687
[K].MDCQECPEGYR.[V]	P21333	P21333 [2474-2484]	1xOxidation [M1]; 2xiodoTMT6plex [C3; C6]	1xOxidation [M1]; 2xiodoTMT6plex [C3; C6]	1xCarbamidomethyl [C]; 1xOxidation [M1]; 1xiodoTMT6plex [C]	0.440172	0.309469	0.351342	0.403661	17.875	8.19828	36.6994	882.565	24.0484	0.169475
[K].MDCQECPEGYR.[V]	P21333	P21333 [2474-2484]	1xOxidation [M1]; 2xiodoTMT6plex [C3; C6]	1xOxidation [M1]; 2xiodoTMT6plex [C3; C6]	2xiodoTMT6plex [C3; C6]	0.440172	0.309469	0.351342	0.403661	0.455918	0.250987	36.6994	37.0189	1.0087	0.966996
[K].MDCQECPEGYR.[V]	P21333	P21333 [2474-2484]	1xOxidation [M1]; 2xiodoTMT6plex [C3; C6]	1xOxidation [M1]; 2xiodoTMT6plex [C3; C6]	1xCarbamidomethyl [C]; 1xiodoTMT6plex [C]	0.440172	0.309469	0.351342	0.403661	3.36364	2.00645	36.6994	192.458	5.24417	0.143054
[K].MDCQECPEGYR.[V]	P21333	P21333 [2474-2484]	1xOxidation [M1]; 2xiodoTMT6plex [C3; C6]	1xOxidation [M1]; 2xiodoTMT6plex [C3; C6]	1xOxidation [M1]; 2xiodoTMT6plex [C3; C6]	0.440172	0.309469	0.351342	0.403661	0.429452	0.224114	36.6994	35.2409	0.960257	0.855664
[K].MDCQECPEGYR.[V]	P21333	P21333 [2474-2484]	1xCarbamidomethyl [C]; 1xOxidation [M1]; 1xiodoTMT6plex [C]	1xCarbamidomethyl [C]; 1xOxidation [M1]; 1xiodoTMT6plex [C]	1xCarbamidomethyl [C]; 1xOxidation [M1]; 1xiodoTMT6plex [C]	13.4961	13.4433	6.73214	17.7887	17.875	8.19828	1122.38	1462.07	1.30264	0.434943
[K].MDCQECPEGYR.[V]	P21333	P21333 [2474-2484]	1xCarbamidomethyl [C]; 1xOxidation [M1]; 1xiodoTMT6plex [C]	1xCarbamidomethyl [C]; 1xOxidation [M1]; 1xiodoTMT6plex [C]	2xiodoTMT6plex [C3; C6]	13.4961	13.4433	6.73214	17.7887	0.455918	0.250987	1122.38	616.521	0.549296	0.462421
[K].MDCQECPEGYR.[V]	P21333	P21333 [2474-2484]	1xCarbamidomethyl [C]; 1xOxidation [M1]; 1xiodoTMT6plex [C]	1xCarbamidomethyl [C]; 1xOxidation [M1]; 1xiodoTMT6plex [C]	1xCarbamidomethyl [C]; 1xiodoTMT6plex [C]	13.4961	13.4433	6.73214	17.7887	3.36364	2.00645	1122.38	771.961	0.687787	0.560493
[K].MDCQECPEGYR.[V]	P21333	P21333 [2474-2484]	1xCarbamidomethyl [C]; 1xOxidation [M1]; 1xiodoTMT6plex [C]	1xCarbamidomethyl [C]; 1xOxidation [M1]; 1xiodoTMT6plex [C]	1xOxidation [M1]; 2xiodoTMT6plex [C3; C6]	13.4961	13.4433	6.73214	17.7887	0.429452	0.224114	1122.38	614.743	0.547712	0.461514
[K].MDCQECPEGYR.[V]	P21333	P21333 [2474-2484]	1xCarbamidomethyl [C]; 1xOxidation [M1]; 1xiodoTMT6plex [C]	1xOxidation [M1]; 2xiodoTMT6plex [C3; C6]	1xCarbamidomethyl [C]; 1xOxidation [M1]; 1xiodoTMT6plex [C]	13.4961	13.4433	0.351342	0.403661	17.875	8.19828	909.69	882.565	0.970182	0.969567
[K].MDCQECPEGYR.[V]	P21333	P21333 [2474-2484]	1xCarbamidomethyl [C]; 1xOxidation [M1]; 1xiodoTMT6plex [C]	1xOxidation [M1]; 2xiodoTMT6plex [C3; C6]	2xiodoTMT6plex [C3; C6]	13.4961	13.4433	0.351342	0.403661	0.455918	0.250987	909.69	37.0189	0.0406939	0.116717
[K].MDCQECPEGYR.[V]	P21333	P21333 [2474-2484]	1xCarbamidomethyl [C]; 1xOxidation [M1]; 1xiodoTMT6plex [C]	1xOxidation [M1]; 2xiodoTMT6plex [C3; C6]	1xCarbamidomethyl [C]; 1xiodoTMT6plex [C]	13.4961	13.4433	0.351342	0.403661	3.36364	2.00645	909.69	192.458	0.211565	0.18275
[K].MDCQECPEGYR.[V]	P21333	P21333 [2474-2484]	1xCarbamidomethyl [C]; 1xOxidation [M1]; 1xiodoTMT6plex [C]	1xOxidation [M1]; 2xiodoTMT6plex [C3; C6]	1xOxidation [M1]; 2xiodoTMT6plex [C3; C6]	13.4961	13.4433	0.351342	0.403661	0.429452	0.224114	909.69	35.2409	0.0387395	0.116179
[K].MDCQECPEGYR.[V]	P21333	P21333 [2474-2484]	2xiodoTMT6plex [C3; C6]	2xiodoTMT6plex [C3; C6]	1xCarbamidomethyl [C]; 1xOxidation [M1]; 1xiodoTMT6plex [C]	0.469322	0.337128	0.351477	0.393894	17.875	8.19828	38.5976	882.239	22.8574	0.170534
[K].MDCQECPEGYR.[V]	P21333	P21333 [2474-2484]	2xiodoTMT6plex [C3; C6]	2xiodoTMT6plex [C3; C6]	2xiodoTMT6plex [C3; C6]	0.469322	0.337128	0.351477	0.393894	0.455918	0.250987	38.5976	36.6933	0.950663	0.80892
[K].MDCQECPEGYR.[V]	P21333	P21333 [2474-2484]	2xiodoTMT6plex [C3; C6]	2xiodoTMT6plex [C3; C6]	1xCarbamidomethyl [C]; 1xiodoTMT6plex [C]	0.469322	0.337128	0.351477	0.393894	3.36364	2.00645	38.5976	192.133	4.97784	0.148537
[K].MDCQECPEGYR.[V]	P21333	P21333 [2474-2484]	2xiodoTMT6plex [C3; C6]	2xiodoTMT6plex [C3; C6]	1xOxidation [M1]; 2xiodoTMT6plex [C3; C6]	0.469322	0.337128	0.351477	0.393894	0.429452	0.224114	38.5976	34.9153	0.904598	0.653137
[K].MDCQETPEGYK.[V]	O75369	O75369 [2429-2439]	1xOxidation [M1]; 1xiodoTMT6plex [C3]	1xOxidation [M1]; 1xiodoTMT6plex [C3]	1xOxidation [M1]; 1xiodoTMT6plex [C3]	0.453858	0.324324	0.341333	0.285294	0.224599	0.196023	37.3172	23.5305	0.630555	0.0465207
[K].MDCQETPEGYK.[V]	O75369	O75369 [2429-2439]	1xOxidation [M1]; 1xiodoTMT6plex [C3]	1xOxidation [M1]; 1xiodoTMT6plex [C3]	1xiodoTMT6plex [C3]	0.453858	0.324324	0.341333	0.285294	0.359307	0.228426	37.3172	29.1009	0.779827	0.213299
[K].MDQAIIFCR.[T]	Q92499	Q92499 [506-514]	1xOxidation [M1]; 1xiodoTMT6plex [C8]	1xOxidation [M1]; 1xiodoTMT6plex [C8]	1xiodoTMT6plex [C8]	0.495764	0.334149	0.421965	0.65313	0.466801	0.412204	41.7293	51.0712	1.22387	0.341459
[K].MDQAIIFCR.[T]	Q92499	Q92499 [506-514]	1xiodoTMT6plex [C8]	1xOxidation [M1]; 1xiodoTMT6plex [C8]	1xiodoTMT6plex [C8]	0.639213	0.42584	0.421965	0.65313	0.466801	0.412204	49.5673	51.0712	1.03034	0.890268
[K].MDQAIIFCR.[T]	Q92499	Q92499 [506-514]	1xiodoTMT6plex [C8]	1xiodoTMT6plex [C8]	1xiodoTMT6plex [C8]	0.639213	0.42584	0.551351	0.547819	0.466801	0.412204	53.8801	47.5608	0.882715	0.437731
[K].MDQAIIFCR.[T]	Q92499	Q92499 [506-514]	1xOxidation [M1]; 1xiodoTMT6plex [C8]	1xiodoTMT6plex [C8]	1xiodoTMT6plex [C8]	0.495764	0.334149	0.551351	0.547819	0.466801	0.412204	46.0422	47.5608	1.03298	0.851616
[K].MGITEYNNQCR.[A]	P41252	P41252 [111-121]	1xOxidation [M1]; 1xiodoTMT6plex [C10]	1xOxidation [M1]; 1xiodoTMT6plex [C10]	1xOxidation [M1]; 1xiodoTMT6plex [C10]	0.435278	0.264355	0.292256	0.367473	0.446629	0.30832	33.063	37.414	1.1316	0.548013
[K].MGITEYNNQCR.[A]	P41252	P41252 [111-121]	1xOxidation [M1]; 1xiodoTMT6plex [C10]	1xOxidation [M1]; 1xiodoTMT6plex [C10]	1xiodoTMT6plex [C10]	0.435278	0.264355	0.292256	0.367473	0.575342	0.329463	33.063	42.4093	1.28268	0.3716
[K].MGITEYNNQCR.[A]	P41252	P41252 [111-121]	1xiodoTMT6plex [C10]	1xOxidation [M1]; 1xiodoTMT6plex [C10]	1xOxidation [M1]; 1xiodoTMT6plex [C10]	0.637883	0.398482	0.292256	0.367473	0.446629	0.30832	44.2874	37.414	0.844802	0.56522
[K].MGITEYNNQCR.[A]	P41252	P41252 [111-121]	1xiodoTMT6plex [C10]	1xOxidation [M1]; 1xiodoTMT6plex [C10]	1xiodoTMT6plex [C10]	0.637883	0.398482	0.292256	0.367473	0.575342	0.329463	44.2874	42.4093	0.957593	0.890123
[K].MIIEDVLSPDTCVCR.[T]	Q92917	Q92917 [381-395]	2xiodoTMT6plex [C12; C14]	1xOxidation [M1]; 2xiodoTMT6plex [C12; C14]	2xiodoTMT6plex [C12; C14]	0.454006	0.328893	0.279389	0.393822	0.541139	0.23301	35.4096	38.9324	1.09949	0.749641
[K].MIIEDVLSPDTCVCR.[T]	Q92917	Q92917 [381-395]	1xOxidation [M1]; 2xiodoTMT6plex [C12; C14]	1xOxidation [M1]; 2xiodoTMT6plex [C12; C14]	2xiodoTMT6plex [C12; C14]	0.322751	0.282621	0.279389	0.393822	0.541139	0.23301	29.492	38.9324	1.3201	0.353712
[K].MLSCAGADR.[L]	P27635	P27635 [102-110]	1xOxidation [M1]; 1xiodoTMT6plex [C4]	1xOxidation [M1]; 1xiodoTMT6plex [C4]	1xOxidation [M1]; 1xiodoTMT6plex [C4]	0.647237	0.351023	0.367265	0.395195	0.563863	0.2825	45.5175	41.3853	0.909216	0.759768
[K].MLVIEQCK.[N]	P48643	P48643 [371-378]	1xOxidation [M1]; 1xiodoTMT6plex [C7]	1xOxidation [M1]; 1xiodoTMT6plex [C7]	1xOxidation [M1]; 1xiodoTMT6plex [C7]	0.587266	0.449024	0.365578	0.466012	0.508651	0.279553	46.7289	41.8072	0.894674	0.633597
[K].MQNWCPSWSEDETLCAR.[N]	Q9BY44	Q9BY44 [128-144]	2xiodoTMT6plex [C5; C15]	2xiodoTMT6plex [C5; C15]	1xOxidation [M1]; 2xiodoTMT6plex [C5; C15]	0.467464	0.311194	0.298268	0.349562	0.347222	0.209323	35.8976	30.2036	0.841382	0.47015
[K].MQNWCPSWSEDETLCAR.[N]	Q9BY44	Q9BY44 [128-144]	2xiodoTMT6plex [C5; C15]	1xOxidation [M1]; 2xiodoTMT6plex [C5; C15]	1xOxidation [M1]; 2xiodoTMT6plex [C5; C15]	0.467464	0.311194	0.282655	0.301065	0.347222	0.209323	35.3771	28.587	0.808064	0.388788
[K].MQNWCPSWSEDETLCAR.[N]	Q9BY44	Q9BY44 [128-144]	1xOxidation [M1]; 2xiodoTMT6plex [C5; C15]	1xOxidation [M1]; 2xiodoTMT6plex [C5; C15]	1xOxidation [M1]; 2xiodoTMT6plex [C5; C15]	0.382384	0.231527	0.282655	0.301065	0.347222	0.209323	29.8855	28.587	0.95655	0.839346
[K].MQNWCPSWSEDETLCAR.[N]	Q9BY44	Q9BY44 [128-144]	1xOxidation [M1]; 2xiodoTMT6plex [C5; C15]	2xiodoTMT6plex [C5; C15]	1xOxidation [M1]; 2xiodoTMT6plex [C5; C15]	0.382384	0.231527	0.298268	0.349562	0.347222	0.209323	30.406	30.2036	0.993344	0.976165
[K].MTNGFSGADLTEICQR.[A]	P55072	P55072 [678-693]	1xOxidation [M1]; 1xiodoTMT6plex [C14]	1xiodoTMT6plex [C14]	1xOxidation [M1]; 1xiodoTMT6plex [C14]	0.8066	0.576454	0.505896	0.590132	0.551702	0.305399	62.965	48.2411	0.766157	0.311714
[K].MTNGFSGADLTEICQR.[A]	P55072	P55072 [678-693]	1xOxidation [M1]; 1xiodoTMT6plex [C14]	1xiodoTMT6plex [C14]	1xiodoTMT6plex [C14]	0.8066	0.576454	0.505896	0.590132	0.550268	0.256761	62.965	46.572	0.739649	0.303288
[K].MTNGFSGADLTEICQR.[A]	P55072	P55072 [678-693]	1xiodoTMT6plex [C14]	1xOxidation [M1]; 1xiodoTMT6plex [C14]	1xOxidation [M1]; 1xiodoTMT6plex [C14]	0.620253	0.391263	0.528806	0.567909	0.551702	0.305399	51.3441	47.5003	0.925138	0.739659
[K].MTNGFSGADLTEICQR.[A]	P55072	P55072 [678-693]	1xiodoTMT6plex [C14]	1xOxidation [M1]; 1xiodoTMT6plex [C14]	1xiodoTMT6plex [C14]	0.620253	0.391263	0.528806	0.567909	0.550268	0.256761	51.3441	45.8313	0.89263	0.671997
[K].MTNGFSGADLTEICQR.[A]	P55072	P55072 [678-693]	1xiodoTMT6plex [C14]	1xiodoTMT6plex [C14]	1xOxidation [M1]; 1xiodoTMT6plex [C14]	0.620253	0.391263	0.505896	0.590132	0.551702	0.305399	50.5804	48.2411	0.95375	0.843415
[K].MTNGFSGADLTEICQR.[A]	P55072	P55072 [678-693]	1xiodoTMT6plex [C14]	1xiodoTMT6plex [C14]	1xiodoTMT6plex [C14]	0.620253	0.391263	0.505896	0.590132	0.550268	0.256761	50.5804	46.572	0.920752	0.763004
[K].MTNGFSGADLTEICQR.[A]	P55072	P55072 [678-693]	1xOxidation [M1]; 1xiodoTMT6plex [C14]	1xOxidation [M1]; 1xiodoTMT6plex [C14]	1xOxidation [M1]; 1xiodoTMT6plex [C14]	0.8066	0.576454	0.528806	0.567909	0.551702	0.305399	63.7287	47.5003	0.745353	0.249974
[K].MTNGFSGADLTEICQR.[A]	P55072	P55072 [678-693]	1xOxidation [M1]; 1xiodoTMT6plex [C14]	1xOxidation [M1]; 1xiodoTMT6plex [C14]	1xiodoTMT6plex [C14]	0.8066	0.576454	0.528806	0.567909	0.550268	0.256761	63.7287	45.8313	0.719162	0.247922
[K].NAFYIGSYQQCINEAQR.[V]	O14579	O14579 [24-40]	1xiodoTMT6plex [C11]	1xiodoTMT6plex [C11]	1xiodoTMT6plex [C11]	0.486111	0.364807	0.432244	0.507937	0.6352	0.33264	42.7721	49.1926	1.15011	0.53402
[K].NASCYFDIEWR.[D]	Q16658	Q16658 [331-341]	1xiodoTMT6plex [C4]	1xiodoTMT6plex [C4]	1xiodoTMT6plex [C4]	0.640941	0.445026	0.492343	0.529911	0.527945	0.396552	52.6103	48.4803	0.921497	0.605088
[K].NCAVEFNFGQR.[A]	Q9BUJ2	Q9BUJ2 [376-386]	1xiodoTMT6plex [C2]	1xiodoTMT6plex [C2]	1xiodoTMT6plex [C2]	0.783019	0.564655	0.63035	0.860169	0.580952	0.4375	65.9341	62.6207	0.949747	0.824463
[K].NCDLDVACR.[R]	P30838	P30838 [222-230]	2xiodoTMT6plex [C2; C8]	2xiodoTMT6plex [C2; C8]	2xiodoTMT6plex [C2; C8]	0.655947	0.449746	0.47302	0.544928	0.752525	0.371398	52.6237	55.6283	1.0571	0.825964
[K].NCIDITGVR.[L]	Q12907	Q12907 [238-246]	1xiodoTMT6plex [C2]	1xiodoTMT6plex [C2]	1xiodoTMT6plex [C2]	0.414687	0.425573	0.4032	0.509363	0.392638	0.322222	41.4486	40.8075	0.98453	0.912736
[K].NCIVLIDSTPYR.[Q]	P62241	P62241 [99-110]	1xiodoTMT6plex [C2]	1xiodoTMT6plex [C2]	1xiodoTMT6plex [C2]	0.629424	0.443719	0.486379	0.516248	0.490643	0.251586	51.984	41.9492	0.806964	0.377847
[K].NCSETQYESK.[V]	P61981	P61981 [111-120]	1xiodoTMT6plex [C2]	1xiodoTMT6plex [C2]	1xiodoTMT6plex [C2]	0.702465	0.447983	0.517976	0.551959	0.504902	0.394184	55.6141	48.3682	0.86971	0.461953
[K].NCVVELNFGQK.[E]	Q1KMD3	Q1KMD3 [407-417]	1xiodoTMT6plex [C2]	1xiodoTMT6plex [C2]	1xiodoTMT6plex [C2]	0.652299	0.43595	0.50625	0.661049	0.574074	0.384615	53.15	53.9913	1.01583	0.939141
[K].NDQCYDDIR.[V]	Q9ULV4	Q9ULV4 [20-28]	1xiodoTMT6plex [C4]	1xiodoTMT6plex [C4]	1xiodoTMT6plex [C4]	0.622407	0.361769	0.461092	0.515413	0.460674	0.261838	48.1756	41.2642	0.856537	0.557649
[K].NFLYDIAGCSGTFTVQNR.[E]	P49915	P49915 [205-222]	1xiodoTMT6plex [C9]	1xiodoTMT6plex [C9]	1xiodoTMT6plex [C9]	1.0274	0.632163	0.893701	0.806452	1.00429	0.420074	85.1087	74.3606	0.873713	0.631207
[K].NHDEESLECLCR.[L]	Q04637	Q04637 [926-937]	2xiodoTMT6plex [C9; C11]	2xiodoTMT6plex [C9; C11]	2xiodoTMT6plex [C9; C11]	0.430227	0.222039	0.346553	0.445722	0.391196	0.178727	33.294	33.8548	1.01685	0.958563
[K].NICFTVWDVGGQDR.[I]	P18085	P18085 [60-73]	1xiodoTMT6plex [C3]	1xiodoTMT6plex [C3]	1xiodoTMT6plex [C3]	0.574295	0.387714	0.432371	0.511199	0.47001	0.279979	46.4793	42.0396	0.90448	0.650274
[K].NIDINDVTPNCR.[V]	P62195	P62195 [102-113]	1xiodoTMT6plex [C11]	1xiodoTMT6plex [C11]	1xiodoTMT6plex [C11]	0.536061	0.381418	0.409892	0.490014	0.533804	0.294052	44.2457	43.929	0.992843	0.972925
[K].NIHESCMSQIGWNR.[I]	P11413	P11413 [153-166]	1xOxidation [M7]; 1xiodoTMT6plex [C6]	1xOxidation [M7]; 1xiodoTMT6plex [C6]	1xiodoTMT6plex [C6]	0.477974	0.310052	0.362406	0.546939	0.380282	0.209809	38.3477	37.901	0.98835	0.969338
[K].NIHESCMSQIGWNR.[I]	P11413	P11413 [153-166]	1xiodoTMT6plex [C6]	1xiodoTMT6plex [C6]	1xiodoTMT6plex [C6]	0.568224	0.389394	0.383576	0.516213	0.380282	0.209809	44.7065	36.8768	0.824865	0.506289
[K].NIHESCMSQIGWNR.[I]	P11413	P11413 [153-166]	1xOxidation [M7]; 1xiodoTMT6plex [C6]	1xiodoTMT6plex [C6]	1xiodoTMT6plex [C6]	0.477974	0.310052	0.383576	0.516213	0.380282	0.209809	39.0534	36.8768	0.944266	0.840052
[K].NIHESCMSQIGWNR.[I]	P11413	P11413 [153-166]	1xiodoTMT6plex [C6]	1xOxidation [M7]; 1xiodoTMT6plex [C6]	1xiodoTMT6plex [C6]	0.568224	0.389394	0.362406	0.546939	0.380282	0.209809	44.0008	37.901	0.86137	0.629088
[K].NINDAWVCTNDMFR.[L]	P61970	P61970 [107-120]	1xiodoTMT6plex [C8]	1xiodoTMT6plex [C8]	1xiodoTMT6plex [C8]	0.431162	0.281403	0.289734	0.359318	0.316832	0.173913	33.41	28.3354	0.848113	0.531609
[K].NLCDLGIVDPYPPLCDIK.[G]	P50579	P50579 [434-451]	2xiodoTMT6plex [C3; C15]	2xiodoTMT6plex [C3; C15]	2xiodoTMT6plex [C3; C15]	0.488889	0.420761	0.357208	0.429088	0.405172	0.236014	42.2286	35.6758	0.844825	0.412344
[K].NLDSTTVAVHGEEIYCK.[S]	P21291	P21291 [43-59]	1xiodoTMT6plex [C16]	1xiodoTMT6plex [C16]	1xiodoTMT6plex [C16]	0.75339	0.44723	0.478203	0.638314	0.581182	0.362196	55.9608	52.7231	0.942143	0.813687
[K].NMSVHLSPCFR.[D]	P62280	P62280 [108-118]	1xOxidation [M2]; 1xiodoTMT6plex [C9]	1xiodoTMT6plex [C9]	1xOxidation [M2]; 1xiodoTMT6plex [C9]	0.78561	0.409719	0.551471	0.799555	0.704819	0.389034	58.2266	63.1136	1.08393	0.782556
[K].NMSVHLSPCFR.[D]	P62280	P62280 [108-118]	1xOxidation [M2]; 1xiodoTMT6plex [C9]	1xOxidation [M2]; 1xiodoTMT6plex [C9]	1xOxidation [M2]; 1xiodoTMT6plex [C9]	0.78561	0.409719	0.442412	0.6528	0.704819	0.389034	54.5913	58.2218	1.0665	0.826254
[K].NPDTIEQCR.[R]	Q9Y282	Q9Y282 [175-183]	1xiodoTMT6plex [C8]	1xiodoTMT6plex [C8]	1xiodoTMT6plex [C8]	1.18941	0.692098	0.875592	1.20026	1.09545	0.559748	91.9033	95.182	1.03568	0.900335
[K].NSAPCVIFFDEVDALCPR.[R]	O15381	O15381 [672-689]	2xiodoTMT6plex [C5; C16]	2xiodoTMT6plex [C5; C16]	2xiodoTMT6plex [C5; C16]	0.572795	0.34587	0.468062	0.541005	0.533011	0.286076	46.2242	45.3364	0.980793	0.937456
[K].NVLCSACSGQGGK.[S]	O60884	O60884 [140-152]	2xiodoTMT6plex [C4; C7]	2xiodoTMT6plex [C4; C7]	2xiodoTMT6plex [C4; C7]	1.09401	0.469984	0.756897	0.712644	0.595745	0.466837	77.3629	59.1742	0.764891	0.401114
[K].NYAEYQVCLAAVGLVGDLCR.[A]	Q14974	Q14974 [660-679]	2xiodoTMT6plex [C8; C19]	2xiodoTMT6plex [C8; C19]	2xiodoTMT6plex [C8; C19]	0.311456	0.225671	0.12294	0.135152	0.326073	0.102705	22.0022	18.7976	0.854351	0.735478
[K].NYAEYQVCLAAVGLVGDLCR.[A]	Q14974	Q14974 [660-679]	1xCarbamidomethyl [C8]; 1xiodoTMT6plex [C19]	2xiodoTMT6plex [C8; C19]	2xiodoTMT6plex [C8; C19]	1.93401	0.814465	0.12294	0.135152	0.326073	0.102705	95.7139	18.7976	0.196394	0.221931
[K].NYELLCGDNTR.[K]	Q0IIK2	Q0IIK2 [245-255]	1xiodoTMT6plex [C6]	1xiodoTMT6plex [C6]	1xiodoTMT6plex [C6]	1.16903	0.547453	0.651765	1.03121	0.955247	0.437679	78.9416	80.8045	1.0236	0.947876
[K].QCEDLANFTENMVVFGCPN.[-]	Q2UVX4	Q2UVX4 [1644-1662]	2xiodoTMT6plex [C2; C17]	2xiodoTMT6plex [C2; C17]	2xiodoTMT6plex [C2; C17]	0.521484	0.374525	0.491543	0.528006	0.796296	0.410673	46.2517	57.8325	1.25039	0.398418
[K].QEIAEAQQLITICR.[E]	P53621	P53621 [1045-1058]	1xiodoTMT6plex [C13]	1xiodoTMT6plex [C13]	1xiodoTMT6plex [C13]	0.594214	0.26671	0.344764	0.439456	0.425163	0.250554	40.1896	37.1724	0.924926	0.807526
[K].QFRPPMGGYCIEFPAGLIDDGETPEAAALR.[E]	Q9UKK9	Q9UKK9 [82-111]	1xOxidation [M6]; 1xiodoTMT6plex [C10]	1xiodoTMT6plex [C10]	1xOxidation [M6]; 1xiodoTMT6plex [C10]	0.350785	0.412037	0.401596	0.45509	0.72028	0.434375	38.8139	53.6582	1.38245	0.189321
[K].QGCDCECLGGGR.[I]	Q9NRX4	Q9NRX4 [67-78]	3xiodoTMT6plex [C3; C5; C7]	3xiodoTMT6plex [C3; C5; C7]	3xiodoTMT6plex [C3; C5; C7]	0.221117	0.110623	0.169986	0.150358	0.19573	0.0797853	16.7242	14.1958	0.848817	0.615104
[K].QGCDCECLGGGR.[I]	Q9NRX4	Q9NRX4 [67-78]	3xiodoTMT6plex [C3; C5; C7]	3xiodoTMT6plex [C3; C5; C7]	1xCarbamidomethyl [C7]; 2xiodoTMT6plex [C3; C5]	0.221117	0.110623	0.169986	0.150358	5.23	2.18506	16.7242	252.181	15.0788	0.185972
[K].QGCDCECLGGGR.[I]	Q9NRX4	Q9NRX4 [67-78]	1xCarbamidomethyl [C7]; 2xiodoTMT6plex [C3; C5]	3xiodoTMT6plex [C3; C5; C7]	3xiodoTMT6plex [C3; C5; C7]	8.42222	5.93289	0.169986	0.150358	0.19573	0.0797853	484.17	14.1958	0.0293198	0.126852
[K].QGCDCECLGGGR.[I]	Q9NRX4	Q9NRX4 [67-78]	1xCarbamidomethyl [C7]; 2xiodoTMT6plex [C3; C5]	3xiodoTMT6plex [C3; C5; C7]	1xCarbamidomethyl [C7]; 2xiodoTMT6plex [C3; C5]	8.42222	5.93289	0.169986	0.150358	5.23	2.18506	484.17	252.181	0.520852	0.462061
[K].QGCDCECLGGGR.[I]	Q9NRX4	Q9NRX4 [67-78]	3xiodoTMT6plex [C3; C5; C7]	1xCarbamidomethyl [C7]; 2xiodoTMT6plex [C3; C5]	3xiodoTMT6plex [C3; C5; C7]	0.221117	0.110623	6.64935	7.06338	0.19573	0.0797853	232.703	244.63	1.05125	0.971724
[K].QGCDCECLGGGR.[I]	Q9NRX4	Q9NRX4 [67-78]	3xiodoTMT6plex [C3; C5; C7]	1xCarbamidomethyl [C7]; 2xiodoTMT6plex [C3; C5]	1xCarbamidomethyl [C7]; 2xiodoTMT6plex [C3; C5]	0.221117	0.110623	6.64935	7.06338	5.23	2.18506	232.703	482.615	2.07395	0.38883
[K].QGCDCECLGGGR.[I]	Q9NRX4	Q9NRX4 [67-78]	1xCarbamidomethyl [C7]; 2xiodoTMT6plex [C3; C5]	1xCarbamidomethyl [C7]; 2xiodoTMT6plex [C3; C5]	3xiodoTMT6plex [C3; C5; C7]	8.42222	5.93289	6.64935	7.06338	0.19573	0.0797853	700.149	244.63	0.349397	0.133456
[K].QGCDCECLGGGR.[I]	Q9NRX4	Q9NRX4 [67-78]	1xCarbamidomethyl [C7]; 2xiodoTMT6plex [C3; C5]	1xCarbamidomethyl [C7]; 2xiodoTMT6plex [C3; C5]	1xCarbamidomethyl [C7]; 2xiodoTMT6plex [C3; C5]	8.42222	5.93289	6.64935	7.06338	5.23	2.18506	700.149	482.615	0.689303	0.246426
[K].QLEDLSYCR.[E]	Q99567	Q99567 [601-609]	1xiodoTMT6plex [C8]	1xiodoTMT6plex [C8]	1xiodoTMT6plex [C8]	0.536885	0.418182	0.367292	0.379518	0.569937	0.292008	44.0786	41.3821	0.938825	0.793158
[K].QMEVCEVCGAFLIVGDAQSR.[V]	O95232	O95232 [188-207]	1xOxidation [M2]; 2xiodoTMT6plex [C5; C8]	2xiodoTMT6plex [C5; C8]	1xOxidation [M2]; 2xiodoTMT6plex [C5; C8]	0.599162	0.375058	0.316199	0.366667	0.438272	0.230453	43.014	34.513	0.802368	0.465835
[K].QMEVCEVCGAFLIVGDAQSR.[V]	O95232	O95232 [188-207]	2xiodoTMT6plex [C5; C8]	1xOxidation [M2]; 2xiodoTMT6plex [C5; C8]	1xOxidation [M2]; 2xiodoTMT6plex [C5; C8]	0.540059	0.349421	0.342581	0.543759	0.438272	0.230453	41.0687	40.4161	0.984109	0.956528
[K].QMEVCEVCGAFLIVGDAQSR.[V]	O95232	O95232 [188-207]	1xOxidation [M2]; 2xiodoTMT6plex [C5; C8]	1xOxidation [M2]; 2xiodoTMT6plex [C5; C8]	1xOxidation [M2]; 2xiodoTMT6plex [C5; C8]	0.599162	0.375058	0.342581	0.543759	0.438272	0.230453	43.8934	40.4161	0.920779	0.790408
[K].QMEVCEVCGAFLIVGDAQSR.[V]	O95232	O95232 [188-207]	2xiodoTMT6plex [C5; C8]	2xiodoTMT6plex [C5; C8]	1xOxidation [M2]; 2xiodoTMT6plex [C5; C8]	0.540059	0.349421	0.316199	0.366667	0.438272	0.230453	40.1893	34.513	0.858761	0.573123
[K].QNCDQFEK.[L]	P02769	P02769 [413-420]	1xiodoTMT6plex [C3]	1xiodoTMT6plex [C3]	1xiodoTMT6plex [C3]	0.873016	0.602284	0.649582	0.697492	0.820755	0.404459	70.8294	64.0902	0.904853	0.674576
[K].QNHESVQWCYDNFINYR.[S]	O43143	O43143 [636-652]	1xiodoTMT6plex [C9]	1xiodoTMT6plex [C9]	1xiodoTMT6plex [C9]	0.472634	0.325264	0.350365	0.488812	0.515625	0.361991	38.2754	45.5476	1.19	0.330449
[K].QNLNCI.[-]	Q8WUX2	Q8WUX2 [179-184]	1xiodoTMT6plex [C5]	1xiodoTMT6plex [C5]	1xiodoTMT6plex [C5]	0.405198	0.321522	0.233744	0.422505	0.369683	0.230396	32.0155	34.0861	1.06468	0.798033
[K].QSTIVCHNR.[V]	Q16531	Q16531 [255-263]	1xiodoTMT6plex [C6]	1xiodoTMT6plex [C6]	1xiodoTMT6plex [C6]	0.62284	0.397802	0.440055	0.679293	0.438312	0.333613	48.6899	48.3739	0.993511	0.980808
[K].QVFTNAEVYNCR.[G]	Q9UIG0	Q9UIG0 [1410-1421]	1xiodoTMT6plex [C11]	1xiodoTMT6plex [C11]	1xiodoTMT6plex [C11]	1.01555	0.574642	0.640898	0.825203	0.736842	0.509245	74.3697	69.043	0.928375	0.764949
[K].RLDEDLAAYCR.[R]	P09543	P09543 [102-112]	1xiodoTMT6plex [C10]	1xiodoTMT6plex [C10]	1xiodoTMT6plex [C10]	0.619744	0.473639	0.601783	0.734432	0.671192	0.369345	56.5056	59.1656	1.04708	0.837647
[K].SACGNCYLGDAFR.[C]	Q6FI81	Q6FI81 [272-284]	2xiodoTMT6plex [C3; C6]	2xiodoTMT6plex [C3; C6]	2xiodoTMT6plex [C3; C6]	0.867978	0.493893	0.492928	0.618363	0.729358	0.379645	61.8266	57.5788	0.931295	0.806073
[K].SACGVCPGR.[L]	P49207	P49207 [44-52]	2xiodoTMT6plex [C3; C6]	2xiodoTMT6plex [C3; C6]	2xiodoTMT6plex [C3; C6]	0.804202	0.328424	0.436431	0.577159	0.589947	0.309477	52.3019	49.2194	0.941064	0.865388
[K].SAVENCQDSWR.[R]	P52209	P52209 [397-407]	1xiodoTMT6plex [C6]	1xiodoTMT6plex [C6]	1xiodoTMT6plex [C6]	0.560036	0.358073	0.418726	0.413897	0.464849	0.321642	44.5611	40.013	0.897934	0.567273
[K].SAWQATTQQAGLDCR.[V]	Q86UK7	Q86UK7 [851-865]	1xiodoTMT6plex [C14]	1xiodoTMT6plex [C14]	1xiodoTMT6plex [C14]	0.667722	0.553826	0.342784	0.550562	0.455982	0.307432	52.1444	43.7992	0.83996	0.520484
[K].SCAHDWVYE.[-]	O60361	O60361 [129-137]	1xiodoTMT6plex [C2]	1xiodoTMT6plex [C2]	1xiodoTMT6plex [C2]	0.549323	0.489691	0.540703	0.855844	0.60531	0.250142	52.6572	57.0432	1.08329	0.81619
[K].SCDFLSSFR.[D]	P35237	P35237 [99-107]	1xiodoTMT6plex [C2]	1xiodoTMT6plex [C2]	1xiodoTMT6plex [C2]	0.611717	0.449672	0.476395	0.590078	0.677419	0.231429	51.2594	49.9642	0.974732	0.933292
[K].SCDPGLEDPCGLNR.[A]	Q9HAV4	Q9HAV4 [705-718]	2xiodoTMT6plex [C2; C10]	2xiodoTMT6plex [C2; C10]	2xiodoTMT6plex [C2; C10]	0.630973	0.431891	0.485267	0.642265	0.611429	0.28178	51.6044	51.1824	0.991824	0.975626
[K].SEGTYCCGPVPVR.[A]	P21980	P21980 [365-377]	2xiodoTMT6plex [C6; C7]	2xiodoTMT6plex [C6; C7]	1xCarbamidomethyl [C6]; 1xiodoTMT6plex [C7]	0.702361	0.479846	0.86997	0.872066	2.54545	1.21121	68.4059	154.291	2.25552	0.175961
[K].SEGTYCCGPVPVR.[A]	P21980	P21980 [365-377]	2xiodoTMT6plex [C6; C7]	2xiodoTMT6plex [C6; C7]	2xiodoTMT6plex [C6; C7]	0.702361	0.479846	0.86997	0.872066	0.793038	0.398242	68.4059	68.7782	1.00544	0.984913
[K].SEGTYCCGPVPVR.[A]	P21980	P21980 [365-377]	1xCarbamidomethyl [C6]; 1xiodoTMT6plex [C7]	2xiodoTMT6plex [C6; C7]	1xCarbamidomethyl [C6]; 1xiodoTMT6plex [C7]	2.9112	1.5198	0.86997	0.872066	2.54545	1.21121	176.699	154.291	0.873185	0.790636
[K].SEGTYCCGPVPVR.[A]	P21980	P21980 [365-377]	1xCarbamidomethyl [C6]; 1xiodoTMT6plex [C7]	2xiodoTMT6plex [C6; C7]	2xiodoTMT6plex [C6; C7]	2.9112	1.5198	0.86997	0.872066	0.793038	0.398242	176.699	68.7782	0.389239	0.15654
[K].SGCIVNNLAEFTVDPK.[D]	O75369	O75369 [658-673]	1xiodoTMT6plex [C3]	1xiodoTMT6plex [C3]	1xiodoTMT6plex [C3]	0.599364	0.51039	0.547771	0.651163	0.642105	0.342342	55.2508	54.5203	0.986779	0.947723
[K].SGQVYSFGCNDEGALGR.[D]	P18754	P18754 [85-101]	1xiodoTMT6plex [C9]	1xiodoTMT6plex [C9]	1xiodoTMT6plex [C9]	0.801594	0.564103	0.551264	0.649847	0.574566	0.371681	63.8987	53.2032	0.832618	0.409776
[K].SIDLPIQSSLCR.[Q]	O95757	O95757 [579-590]	1xiodoTMT6plex [C11]	1xiodoTMT6plex [C11]	1xiodoTMT6plex [C11]	0.559384	0.437348	0.417351	0.485654	0.45191	0.277383	47.1361	40.4982	0.859177	0.444489
[K].SLDAFPEDFCR.[H]	Q96KG9	Q96KG9 [300-310]	1xiodoTMT6plex [C10]	1xiodoTMT6plex [C10]	1xiodoTMT6plex [C10]	0.547025	0.377193	0.351733	0.577352	0.449686	0.321652	42.5317	44.9563	1.05701	0.81295
[K].SLGIENPVCEVSNYLFPDCR.[V]	Q8IVS2	Q8IVS2 [217-236]	2xiodoTMT6plex [C9; C19]	2xiodoTMT6plex [C9; C19]	2xiodoTMT6plex [C9; C19]	0.786148	0.516892	0.532698	0.717694	0.650746	0.432203	61.1913	60.0214	0.980883	0.928597
[K].SPAESCDLLGDIQTCIR.[K]	Q9BQG0	Q9BQG0 [609-625]	2xiodoTMT6plex [C6; C15]	2xiodoTMT6plex [C6; C15]	2xiodoTMT6plex [C6; C15]	0.536153	0.266001	0.437179	0.457756	0.410061	0.263816	41.3111	37.7211	0.913097	0.733025
[K].SPFVVQVGEACNPNACR.[A]	O75369	O75369 [440-456]	2xiodoTMT6plex [C11; C16]	2xiodoTMT6plex [C11; C16]	1xCarbamidomethyl [C]; 1xiodoTMT6plex [C]	0.821521	0.528104	0.709551	0.739603	4.44604	1.79302	68.6392	232.622	3.38906	0.212297
[K].SPFVVQVGEACNPNACR.[A]	O75369	O75369 [440-456]	2xiodoTMT6plex [C11; C16]	2xiodoTMT6plex [C11; C16]	2xiodoTMT6plex [C11; C16]	0.821521	0.528104	0.709551	0.739603	0.753267	0.449777	68.6392	64.7549	0.94341	0.781238
[K].SPFVVQVGEACNPNACR.[A]	O75369	O75369 [440-456]	2xiodoTMT6plex [C11; C16]	1xCarbamidomethyl [C]; 1xiodoTMT6plex [C]	1xCarbamidomethyl [C]; 1xiodoTMT6plex [C]	0.821521	0.528104	4.76771	5.87302	4.44604	1.79302	203.911	403.736	1.97996	0.332918
[K].SPFVVQVGEACNPNACR.[A]	O75369	O75369 [440-456]	2xiodoTMT6plex [C11; C16]	1xCarbamidomethyl [C]; 1xiodoTMT6plex [C]	2xiodoTMT6plex [C11; C16]	0.821521	0.528104	4.76771	5.87302	0.753267	0.449777	203.911	235.869	1.15672	0.892879
[K].SPFVVQVGEACNPNACR.[A]	O75369	O75369 [440-456]	1xCarbamidomethyl [C]; 1xiodoTMT6plex [C]	2xiodoTMT6plex [C11; C16]	1xCarbamidomethyl [C]; 1xiodoTMT6plex [C]	5.97246	2.6977	0.709551	0.739603	4.44604	1.79302	312.657	232.622	0.744018	0.693653
[K].SPFVVQVGEACNPNACR.[A]	O75369	O75369 [440-456]	1xCarbamidomethyl [C]; 1xiodoTMT6plex [C]	2xiodoTMT6plex [C11; C16]	2xiodoTMT6plex [C11; C16]	5.97246	2.6977	0.709551	0.739603	0.753267	0.449777	312.657	64.7549	0.207112	0.182179
[K].SPFVVQVGEACNPNACR.[A]	O75369	O75369 [440-456]	1xCarbamidomethyl [C]; 1xiodoTMT6plex [C]	1xCarbamidomethyl [C]; 1xiodoTMT6plex [C]	1xCarbamidomethyl [C]; 1xiodoTMT6plex [C]	5.97246	2.6977	4.76771	5.87302	4.44604	1.79302	447.929	403.736	0.90134	0.787164
[K].SPFVVQVGEACNPNACR.[A]	O75369	O75369 [440-456]	1xCarbamidomethyl [C]; 1xiodoTMT6plex [C]	1xCarbamidomethyl [C]; 1xiodoTMT6plex [C]	2xiodoTMT6plex [C11; C16]	5.97246	2.6977	4.76771	5.87302	0.753267	0.449777	447.929	235.869	0.526576	0.349309
[K].SPLAGDFITMQCR.[E]	O96019	O96019 [195-207]	1xOxidation [M10]; 1xiodoTMT6plex [C12]	1xiodoTMT6plex [C12]	1xiodoTMT6plex [C12]	0.602041	0.391833	0.425543	0.494499	0.543033	0.361915	47.3139	46.6482	0.985932	0.941153
[K].SPLAGDFITMQCR.[E]	O96019	O96019 [195-207]	1xiodoTMT6plex [C12]	1xiodoTMT6plex [C12]	1xiodoTMT6plex [C12]	0.560942	0.42072	0.425543	0.494499	0.543033	0.361915	46.9068	46.6482	0.994487	0.972694
[K].SPLAGDFITMQCR.[E]	O96019	O96019 [195-207]	1xiodoTMT6plex [C12]	1xOxidation [M10]; 1xiodoTMT6plex [C12]	1xiodoTMT6plex [C12]	0.560942	0.42072	0.441916	0.482887	0.543033	0.361915	47.4526	46.2612	0.974892	0.871024
[K].SPLAGDFITMQCR.[E]	O96019	O96019 [195-207]	1xOxidation [M10]; 1xiodoTMT6plex [C12]	1xOxidation [M10]; 1xiodoTMT6plex [C12]	1xiodoTMT6plex [C12]	0.602041	0.391833	0.441916	0.482887	0.543033	0.361915	47.8597	46.2612	0.966601	0.856316
[K].SPQSLLQDMLATGGFLQGDEADCY.[-]	Q6PJG6	Q6PJG6 [798-821]	1xiodoTMT6plex [C23]	1xiodoTMT6plex [C23]	1xiodoTMT6plex [C23]	0.144703	0.0584071	0.17284	0.352657	0.280193	0.13197	12.5316	25.494	2.03437	0.152603
[K].SQAAPGSSPCR.[G]	Q8N556	Q8N556 [704-714]	1xiodoTMT6plex [C10]	1xiodoTMT6plex [C10]	1xiodoTMT6plex [C10]	0.851393	0.517875	0.596226	0.728535	0.698585	0.382968	65.5165	60.3363	0.920933	0.746459
[K].SQGACVTPASGC.[-]	O00178	O00178 [658-669]	2xiodoTMT6plex [C5; C12]	2xiodoTMT6plex [C5; C12]	2xiodoTMT6plex [C5; C12]	0.949427	0.61868	0.556161	0.7854	0.835025	0.41634	70.8089	67.8922	0.958809	0.878999
[K].SQLYSCY.[-]	Q9BTX7	Q9BTX7 [336-342]	1xiodoTMT6plex [C6]	1xiodoTMT6plex [C6]	1xiodoTMT6plex [C6]	0.804266	0.520216	0.578947	0.859865	0.61745	0.393485	63.4476	62.36	0.982858	0.949095
[K].SQTIYEIIDNSQGFYVCPVEPQNR.[S]	Q9Y617	Q9Y617 [275-298]	1xiodoTMT6plex [C17]	1xiodoTMT6plex [C17]	1xiodoTMT6plex [C17]	0.476294	0.606145	0.605505	0.802102	0.62069	0.273481	56.2648	56.5424	1.00493	0.987068
[K].SSFTVDCSK.[A]	P21333	P21333 [2576-2584]	1xiodoTMT6plex [C7]	1xiodoTMT6plex [C7]	1xiodoTMT6plex [C7]	0.719873	0.713889	0.609481	0.774809	0.40625	0.424242	68.1081	53.5101	0.785664	0.308427
[K].STCIYGGAPK.[G]	Q92841; P17844	Q92841 [275-284]; P17844 [198-207]	1xiodoTMT6plex [C3]	1xiodoTMT6plex [C3]	1xiodoTMT6plex [C3]	0.821826	0.605749	0.527138	0.907824	0.794931	0.399803	65.1571	70.0853	1.07563	0.794969
[K].STCSCPDLQPNGQDLGENSR.[V]	O43847	O43847 [58-77]	2xiodoTMT6plex [C3; C5]	2xiodoTMT6plex [C3; C5]	2xiodoTMT6plex [C3; C5]	0.54232	0.303828	0.4	0.370518	0.446541	0.306306	41.5383	37.4455	0.90147	0.636946
[K].STGCDFAVSPK.[L]	P55809	P55809 [501-511]	1xiodoTMT6plex [C4]	1xiodoTMT6plex [C4]	1xiodoTMT6plex [C4]	0.678873	0.417204	0.401821	0.7	0.707965	0.251327	49.9299	55.3097	1.10775	0.774672
[K].STLTDSLVCK.[A]	P13639	P13639 [33-42]	1xiodoTMT6plex [C9]	1xiodoTMT6plex [C9]	1xiodoTMT6plex [C9]	0.577236	0.386067	0.421192	0.525947	0.59245	0.310109	46.1498	47.6169	1.03179	0.894143
[K].STTPGGALPECFGTTDTTFSSAFCR.[K]	Q9Y2F5	Q9Y2F5 [1053-1077]	2xiodoTMT6plex [C11; C24]	2xiodoTMT6plex [C11; C24]	2xiodoTMT6plex [C11; C24]	0.831418	0.412946	0.562057	0.66506	0.784314	0.330275	60.214	59.3216	0.98518	0.963432
[K].SVALYDCR.[S]	Q13610	Q13610 [323-330]	1xiodoTMT6plex [C7]	1xiodoTMT6plex [C7]	1xiodoTMT6plex [C7]	0.641228	0.512803	0.531987	0.552554	0.636314	0.347115	56.2006	51.1994	0.911012	0.625599
[K].SVGGACVLVA.[-]	P46776	P46776 [139-148]	1xiodoTMT6plex [C6]	1xiodoTMT6plex [C6]	1xiodoTMT6plex [C6]	0.809524	0.485835	0.394937	0.520871	0.532663	0.296331	56.3432	44.9955	0.798597	0.48446
[K].SVTQADAGTYTCR.[A]	Q96J84	Q96J84 [360-372]	1xiodoTMT6plex [C12]	1xiodoTMT6plex [C12]	1xiodoTMT6plex [C12]	1.09677	0.531496	0.613995	1.0059	0.77707	0.299419	74.7422	69.4129	0.928698	0.854611
[K].SWCPDCVQAEPVVR.[E]	Q9BRA2	Q9BRA2 [41-54]	2xiodoTMT6plex [C3; C6]	2xiodoTMT6plex [C3; C6]	2xiodoTMT6plex [C3; C6]	0.997761	0.601208	0.792873	0.867997	0.950923	0.473003	79.7281	76.3974	0.958225	0.867068
[K].TAVCDIPPR.[G]	P07437	P07437 [351-359]	1xiodoTMT6plex [C4]	1xiodoTMT6plex [C4]	1xiodoTMT6plex [C4]	0.55741	0.435437	0.449831	0.621891	0.537524	0.323448	48.0893	49.4287	1.02785	0.896633
[K].TCEESSFCK.[R]	Q14697	Q14697 [40-48]	2xiodoTMT6plex [C2; C8]	2xiodoTMT6plex [C2; C8]	2xiodoTMT6plex [C2; C8]	0.786867	0.570421	0.581365	0.843014	0.735941	0.441073	64.6218	67.3343	1.04198	0.855076
[K].TCFSPNR.[V]	O00303	O00303 [255-261]	1xiodoTMT6plex [C2]	1xiodoTMT6plex [C2]	1xiodoTMT6plex [C2]	0.430123	0.460635	0.317564	0.53293	0.946779	0.31475	40.2774	59.8153	1.48508	0.362776
[K].TCNCETEDYGEK.[F]	Q00839	Q00839 [388-399]	2xiodoTMT6plex [C2; C4]	2xiodoTMT6plex [C2; C4]	2xiodoTMT6plex [C2; C4]	0.656043	0.402824	0.520982	0.674246	0.534209	0.301796	52.6616	50.3417	0.955947	0.867993
[K].TDIQIALPSGCYGR.[V]	P33316	P33316 [156-169]	1xiodoTMT6plex [C11]	1xiodoTMT6plex [C11]	1xiodoTMT6plex [C11]	0.701736	0.437297	0.44505	0.59972	0.528064	0.318556	52.8028	48.2113	0.913045	0.723838
[K].TDTVLILCR.[K]	Q9HB71	Q9HB71 [147-155]	1xiodoTMT6plex [C8]	1xiodoTMT6plex [C8]	1xiodoTMT6plex [C8]	0.601637	0.425138	0.503567	0.522137	0.538354	0.340651	51.0114	46.7047	0.915574	0.624668
[K].TEVDIYNSDPLICR.[A]	Q99685	Q99685 [189-202]	1xiodoTMT6plex [C13]	1xiodoTMT6plex [C13]	1xiodoTMT6plex [C13]	0.581982	0.422559	0.569573	0.65721	0.447115	0.286842	52.4705	46.3723	0.883778	0.634872
[K].TFTAWCNSHLR.[K]	P12814; O43707	P12814 [36-46]; O43707 [55-65]	1xiodoTMT6plex [C6]	1xiodoTMT6plex [C6]	1xiodoTMT6plex [C6]	0.564274	0.371897	0.418557	0.419198	0.565714	0.288029	45.1576	42.4314	0.939629	0.796545
[K].TFTDCFNCLPIAAIVDEK.[I]	P62136; P62140	P62136 [151-168]; P62140 [150-167]	1xCarbamidomethyl [C8]; 1xiodoTMT6plex [C5]	2xiodoTMT6plex [C5; C8]	2xiodoTMT6plex [C5; C8]	1.06536	0.740741	0.529644	0.650453	0.788957	0.340255	77.8581	59.3222	0.761926	0.416241
[K].TFTDCFNCLPIAAIVDEK.[I]	P62136; P62140	P62136 [151-168]; P62140 [150-167]	1xCarbamidomethyl [C8]; 1xiodoTMT6plex [C5]	1xCarbamidomethyl [C5]; 1xiodoTMT6plex [C8]	2xiodoTMT6plex [C5; C8]	1.06536	0.740741	1.06637	1.64748	0.788957	0.340255	95.7491	92.5565	0.966657	0.939996
[K].TGQATVASGIPAGWMGLDCGPESSK.[K]	P00558	P00558 [298-322]	1xiodoTMT6plex [C19]	1xiodoTMT6plex [C19]	1xiodoTMT6plex [C19]	0.434159	0.24307	0.223447	0.287841	0.328829	0.134921	30.0225	25.053	0.834474	0.608044
[K].TGQATVASGIPAGWMGLDCGPESSK.[K]	P00558	P00558 [298-322]	1xiodoTMT6plex [C19]	1xOxidation [M15]; 1xiodoTMT6plex [C19]	1xiodoTMT6plex [C19]	0.434159	0.24307	0.177442	0.228846	0.328829	0.134921	28.489	23.0865	0.810365	0.600726
[K].TGQATVASGIPAGWMGLDCGPESSK.[K]	P00558	P00558 [298-322]	1xOxidation [M15]; 1xiodoTMT6plex [C19]	1xOxidation [M15]; 1xiodoTMT6plex [C19]	1xiodoTMT6plex [C19]	0.344492	0.265104	0.177442	0.228846	0.328829	0.134921	26.2346	23.0865	0.880004	0.692054
[K].TGQATVASGIPAGWMGLDCGPESSK.[K]	P00558	P00558 [298-322]	1xOxidation [M15]; 1xiodoTMT6plex [C19]	1xiodoTMT6plex [C19]	1xiodoTMT6plex [C19]	0.344492	0.265104	0.223447	0.287841	0.328829	0.134921	27.7681	25.053	0.902224	0.713494
[K].TGTSCALDCGAGIGR.[I]	Q9BV86	Q9BV86 [60-74]	2xiodoTMT6plex [C5; C9]	2xiodoTMT6plex [C5; C9]	2xiodoTMT6plex [C5; C9]	0.829295	0.545892	0.678919	0.679487	0.932099	0.307062	68.4702	63.9549	0.934055	0.831742
[K].TIGGGDDSFTTFFCETGAGK.[H]	P68366	P68366 [41-60]	1xiodoTMT6plex [C14]	1xiodoTMT6plex [C14]	1xiodoTMT6plex [C14]	0.570227	0.462424	0.443182	0.744292	0.632432	0.306684	49.1944	56.1136	1.14065	0.640279
[K].TLGTPEFVTATECVHYFEWR.[T]	P11717	P11717 [137-156]	1xiodoTMT6plex [C13]	1xiodoTMT6plex [C13]	1xiodoTMT6plex [C13]	0.864157	0.751067	0.611241	0.739018	0.659341	0.472275	74.2155	62.3545	0.840181	0.332593
[K].TLNEADCATVPPAIR.[S]	P31040	P31040 [648-662]	1xiodoTMT6plex [C7]	1xiodoTMT6plex [C7]	1xiodoTMT6plex [C7]	0.472527	0.288609	0.333333	0.391892	0.391597	0.250394	36.4823	34.4627	0.944642	0.794963
[K].TLSPGDSFSTFDTPYCR.[V]	Q9NQR4	Q9NQR4 [131-147]	1xiodoTMT6plex [C16]	1xiodoTMT6plex [C16]	1xiodoTMT6plex [C16]	0.873941	0.534178	0.752525	0.778631	0.820046	0.476004	72.0215	69.156	0.960214	0.855052
[K].TMGFCYQILTEPNADPR.[K]	O95373	O95373 [411-427]	1xOxidation [M2]; 1xiodoTMT6plex [C5]	1xOxidation [M2]; 1xiodoTMT6plex [C5]	1xOxidation [M2]; 1xiodoTMT6plex [C5]	0.548252	0.36236	0.391348	0.51265	0.38961	0.294906	43.3986	39.9055	0.919511	0.703744
[K].TMQFEPSTMVYDACR.[I]	Q9Y490	Q9Y490 [16-30]	2xOxidation [M2; M9]; 1xiodoTMT6plex [C14]	2xOxidation [M2; M9]; 1xiodoTMT6plex [C14]	1xOxidation [M2]; 1xiodoTMT6plex [C14]	0.317613	0.228767	0.170828	0.199675	0.381313	0.221088	23.9069	26.7359	1.11833	0.712404
[K].TMQFEPSTMVYDACR.[I]	Q9Y490	Q9Y490 [16-30]	2xOxidation [M2; M9]; 1xiodoTMT6plex [C14]	2xOxidation [M2; M9]; 1xiodoTMT6plex [C14]	2xOxidation [M2; M9]; 1xiodoTMT6plex [C14]	0.317613	0.228767	0.170828	0.199675	0.581395	0.177474	23.9069	31.9515	1.3365	0.590883
[K].TPTEAPADCR.[A]	Q7Z6Z7	Q7Z6Z7 [11-20]	1xiodoTMT6plex [C9]	1xiodoTMT6plex [C9]	1xiodoTMT6plex [C9]	0.610951	0.364905	0.528388	0.761227	0.61499	0.368154	50.1415	58.1457	1.15963	0.586698
[K].TQLAVCQQR.[I]	Q02790	Q02790 [391-399]	1xiodoTMT6plex [C6]	1xiodoTMT6plex [C6]	1xiodoTMT6plex [C6]	0.516667	0.455416	0.435259	0.485763	0.532272	0.355076	46.9114	45.7704	0.975677	0.85466
[K].TRDGSDYEGWCWPGSAGYPDFTNPTMR.[A]	Q14697	Q14697 [492-518]	1xOxidation [M26]; 1xiodoTMT6plex [C11]	1xOxidation [M26]; 1xiodoTMT6plex [C11]	1xiodoTMT6plex [C11]	0.423365	0.295365	0.316568	0.356877	0.853659	0.443686	34.51	55.1407	1.59782	0.262251
[K].TRDGSDYEGWCWPGSAGYPDFTNPTMR.[A]	Q14697	Q14697 [492-518]	1xOxidation [M26]; 1xiodoTMT6plex [C11]	1xOxidation [M26]; 1xiodoTMT6plex [C11]	1xOxidation [M26]; 1xiodoTMT6plex [C11]	0.423365	0.295365	0.316568	0.356877	0.655405	0.281818	34.51	43.1367	1.24998	0.514522
[K].TRDGSDYEGWCWPGSAGYPDFTNPTMR.[A]	Q14697	Q14697 [492-518]	1xiodoTMT6plex [C11]	1xOxidation [M26]; 1xiodoTMT6plex [C11]	1xiodoTMT6plex [C11]	0.788591	0.359307	0.316568	0.356877	0.853659	0.443686	48.8155	55.1407	1.12957	0.783152
[K].TRDGSDYEGWCWPGSAGYPDFTNPTMR.[A]	Q14697	Q14697 [492-518]	1xiodoTMT6plex [C11]	1xOxidation [M26]; 1xiodoTMT6plex [C11]	1xOxidation [M26]; 1xiodoTMT6plex [C11]	0.788591	0.359307	0.316568	0.356877	0.655405	0.281818	48.8155	43.1367	0.883667	0.778833
[K].TSFEDGSGECEVFCK.[N]	O95757	O95757 [408-422]	2xiodoTMT6plex [C10; C14]	2xiodoTMT6plex [C10; C14]	2xiodoTMT6plex [C10; C14]	0.709677	0.484642	0.505695	0.520384	0.691083	0.412389	56.6671	54.1285	0.955202	0.826198
[K].TSFVNFTDICK.[L]	P20042	P20042 [217-227]	1xiodoTMT6plex [C10]	1xiodoTMT6plex [C10]	1xiodoTMT6plex [C10]	0.782895	0.424119	0.443503	0.803213	0.523121	0.356651	55.0172	56.0995	1.01967	0.953595
[K].TSYGWIEIVGCADR.[S]	P41250	P41250 [451-464]	1xiodoTMT6plex [C11]	1xiodoTMT6plex [C11]	1xiodoTMT6plex [C11]	1.05338	0.680213	0.797641	0.935918	0.75	0.542601	84.3744	74.284	0.880409	0.558365
[K].TTQIPQWCVEYMR.[S]	O43143	O43143 [167-179]	1xiodoTMT6plex [C8]	1xiodoTMT6plex [C8]	1xiodoTMT6plex [C8]	0.531217	0.352185	0.468929	0.539252	0.564891	0.289381	45.0777	46.4508	1.03046	0.899757
[K].TVGVQGDCR.[S]	P49915	P49915 [516-524]	1xiodoTMT6plex [C8]	1xiodoTMT6plex [C8]	1xiodoTMT6plex [C8]	0.946654	0.640982	0.686589	0.793415	0.940489	0.489675	75.8075	74.1193	0.97773	0.922657
[K].TVVVNCNPETVSTDFDECDK.[L]	P31327	P31327 [1010-1029]	2xiodoTMT6plex [C6; C18]	2xiodoTMT6plex [C6; C18]	2xiodoTMT6plex [C6; C18]	0.630762	0.407589	0.503124	0.701485	0.645908	0.322767	51.3825	55.672	1.08348	0.76593
[K].TYAICGAIR.[R]	P63220	P63220 [52-60]	1xiodoTMT6plex [C5]	1xiodoTMT6plex [C5]	1xiodoTMT6plex [C5]	0.30855	0.249101	0.228212	0.336504	0.254717	0.19852	26.1954	26.3247	1.00494	0.979255
[K].VANYCR.[Q]	Q9Y3T9	Q9Y3T9 [563-568]	1xiodoTMT6plex [C5]	1xiodoTMT6plex [C5]	1xiodoTMT6plex [C5]	0.756907	0.4428	0.543666	0.692386	0.649051	0.362993	58.1124	56.8144	0.977662	0.929959
[K].VAVTEGCQPSR.[V]	O75369	O75369 [1320-1330]	1xiodoTMT6plex [C7]	1xiodoTMT6plex [C7]	1xiodoTMT6plex [C7]	0.526113	0.38114	0.414741	0.488156	0.503351	0.328663	44.0665	44.0057	0.998619	0.993573
[K].VAVYSTCL.[-]	P07942	P07942 [1779-1786]	1xiodoTMT6plex [C7]	1xiodoTMT6plex [C7]	1xiodoTMT6plex [C7]	0.614599	0.36446	0.545455	0.572142	0.517447	0.361586	50.8171	48.3725	0.951894	0.814698
[K].VCAYGAQGEGPYSSLVSCR.[T]	P16144	P16144 [1196-1214]	2xiodoTMT6plex [C2; C18]	2xiodoTMT6plex [C2; C18]	2xiodoTMT6plex [C2; C18]	0.684918	0.357324	0.527664	0.701344	0.586283	0.27852	52.3302	52.2049	0.997606	0.994042
[K].VCEDLDTSVNLAWTSGTNCTR.[F]	P45880	P45880 [209-229]	2xiodoTMT6plex [C2; C19]	2xiodoTMT6plex [C2; C19]	2xiodoTMT6plex [C2; C19]	0.584867	0.358583	0.465204	0.397658	0.477084	0.293111	46.9551	38.9284	0.829056	0.395035
[K].VCLYLTSCVNYVPEPENSALLR.[C]	Q13200	Q13200 [229-250]	2xiodoTMT6plex [C2; C8]	2xiodoTMT6plex [C2; C8]	2xiodoTMT6plex [C2; C8]	0.697055	0.463768	0.519685	0.881443	0.557047	0.377581	56.0169	60.5357	1.08067	0.795775
[K].VCQGER.[E]	P38646	P38646 [486-491]	1xiodoTMT6plex [C2]	1xiodoTMT6plex [C2]	1xiodoTMT6plex [C2]	0.484181	0.361984	0.363709	0.478297	0.504562	0.292538	40.3292	42.5132	1.05416	0.793433
[K].VDATADYICK.[V]	P53396	P53396 [221-230]	1xiodoTMT6plex [C9]	1xiodoTMT6plex [C9]	1xiodoTMT6plex [C9]	0.343849	0.220874	0.31962	0.518367	0.348485	0.243112	29.4781	36.9988	1.25513	0.443622
[K].VDCQAYAQTCQK.[A]	Q8IXB1	Q8IXB1 [726-737]	2xiodoTMT6plex [C3; C10]	2xiodoTMT6plex [C3; C10]	2xiodoTMT6plex [C3; C10]	0.895782	0.44186	0.581784	0.65032	0.531987	0.324176	63.9809	50.2161	0.784861	0.450099
[K].VDCTAHSDVCSAQGVR.[G]	Q8NBS9	Q8NBS9 [119-134]	2xiodoTMT6plex [C3; C10]	2xiodoTMT6plex [C3; C10]	2xiodoTMT6plex [C3; C10]	1.00079	0.597793	0.781533	0.822434	0.958491	0.730769	79.3374	83.7231	1.05528	0.759789
[K].VDCTANTNTCNK.[Y]	P30101	P30101 [83-94]	2xiodoTMT6plex [C3; C10]	2xiodoTMT6plex [C3; C10]	2xiodoTMT6plex [C3; C10]	0.987638	0.707779	0.795173	0.859055	0.904265	0.500557	83.0197	75.4626	0.908972	0.645411
[K].VDCTQHYELCSGNQVR.[G]	Q8NBS9	Q8NBS9 [245-260]	1xCarbamidomethyl [C10]; 1xiodoTMT6plex [C3]	2xiodoTMT6plex [C3; C10]	2xiodoTMT6plex [C3; C10]	1.94355	1.1859	0.743292	0.707258	0.759276	0.429302	129.091	63.1945	0.489534	0.14541
[K].VDCTQHYELCSGNQVR.[G]	Q8NBS9	Q8NBS9 [245-260]	2xiodoTMT6plex [C3; C10]	2xiodoTMT6plex [C3; C10]	2xiodoTMT6plex [C3; C10]	0.913147	0.601555	0.743292	0.707258	0.759276	0.429302	75.2665	63.1945	0.839611	0.426124
[K].VDINTEDLEDGTCR.[V]	P21333	P21333 [2090-2103]	1xiodoTMT6plex [C13]	1xiodoTMT6plex [C13]	1xiodoTMT6plex [C13]	0.760442	0.717002	0.707627	0.823077	0.924127	0.470713	72.8357	73.9306	1.01503	0.940741
[K].VDIQTEDLEDGTCK.[V]	O75369	O75369 [2045-2058]	1xiodoTMT6plex [C13]	1xiodoTMT6plex [C13]	1xiodoTMT6plex [C13]	0.417077	0.294256	0.386018	0.421941	0.571429	0.220349	36.5784	40.4573	1.10604	0.738082
[K].VEAGLGSGPCR.[S]	Q96T76	Q96T76 [785-795]	1xiodoTMT6plex [C10]	1xiodoTMT6plex [C10]	1xiodoTMT6plex [C10]	0.624248	0.315167	0.557284	0.610766	0.60678	0.351204	49.89	52.2917	1.04814	0.859458
[K].VECTYISIDQVPR.[T]	Q12765	Q12765 [52-64]	1xiodoTMT6plex [C3]	1xiodoTMT6plex [C3]	1xiodoTMT6plex [C3]	0.964912	0.708	0.64486	0.903955	0.636364	0.43465	77.2591	65.8323	0.852098	0.532554
[K].VEDLTFTSPFCLQVK.[R]	Q99873	Q99873 [262-276]	1xiodoTMT6plex [C11]	1xiodoTMT6plex [C11]	1xiodoTMT6plex [C11]	0.666107	0.481203	0.470356	0.569745	0.488048	0.285714	53.9222	44.7836	0.830522	0.435833
[K].VELCSFSGYK.[I]	P83731	P83731 [3-12]	1xiodoTMT6plex [C4]	1xiodoTMT6plex [C4]	1xiodoTMT6plex [C4]	0.477679	0.327922	0.320413	0.521445	0.526316	0.313953	37.5338	45.3905	1.20932	0.416221
[K].VFEHDSVELNCK.[M]	P10768	P10768 [18-29]	1xiodoTMT6plex [C11]	1xiodoTMT6plex [C11]	1xiodoTMT6plex [C11]	0.75	0.441595	0.594378	0.736402	1.05517	0.388554	59.5324	72.6709	1.2207	0.56914
[K].VFNDTCR.[S]	P42704	P42704 [108-114]	1xiodoTMT6plex [C6]	1xiodoTMT6plex [C6]	1xiodoTMT6plex [C6]	0.587204	0.383016	0.574841	0.774302	0.672492	0.324541	51.502	59.0445	1.14645	0.644412
[K].VGTECGNQK.[V]	P21333	P21333 [570-578]	1xiodoTMT6plex [C5]	1xiodoTMT6plex [C5]	1xiodoTMT6plex [C5]	0.588757	0.379021	0.429083	0.437158	0.447969	0.276196	46.562	38.7108	0.831381	0.403737
[K].VIEPGCVR.[V]	O60884	O60884 [303-310]	1xiodoTMT6plex [C6]	1xiodoTMT6plex [C6]	1xiodoTMT6plex [C6]	0.800546	0.506419	0.517962	0.50484	0.665175	0.357229	60.8309	50.9081	0.836879	0.490893
[K].VIESEDYGQQLEIVCLIDPGCFR.[E]	Q9Y3A5	Q9Y3A5 [196-218]	2xiodoTMT6plex [C15; C21]	2xiodoTMT6plex [C15; C21]	2xiodoTMT6plex [C15; C21]	0.551882	0.340621	0.373825	0.522099	0.607908	0.275621	42.2109	46.8543	1.11	0.716837
[K].VIIADCGEYV.[-]	Q9UNP9	Q9UNP9 [292-301]	1xiodoTMT6plex [C6]	1xiodoTMT6plex [C6]	1xiodoTMT6plex [C6]	0.711191	0.515284	0.422492	0.489286	0.595794	0.396532	54.9656	49.3871	0.898509	0.615979
[K].VLEFNCR.[F]	P22102	P22102 [286-292]	1xiodoTMT6plex [C6]	1xiodoTMT6plex [C6]	1xiodoTMT6plex [C6]	0.879903	0.615599	0.749397	0.999397	0.863336	0.486392	74.83	78.3042	1.04643	0.849231
[K].VLHDAQQQCR.[D]	A1L0T0	A1L0T0 [600-609]	1xiodoTMT6plex [C9]	1xiodoTMT6plex [C9]	1xiodoTMT6plex [C9]	0.463983	0.302381	0.308518	0.399885	0.346553	0.223604	35.8294	32.3347	0.902464	0.66259
[K].VLISDSLDPCCR.[K]	O43175	O43175 [9-20]	1xCarbamidomethyl [C]; 1xiodoTMT6plex [C]	1xCarbamidomethyl [C11]; 1xiodoTMT6plex [C10]	1xCarbamidomethyl [C11]; 1xiodoTMT6plex [C10]	3.81557	2.87984	5.07527	3.94737	1.76316	1.49077	392.356	240.043	0.6118	0.204029
[K].VLISDSLDPCCR.[K]	O43175	O43175 [9-20]	1xCarbamidomethyl [C]; 1xiodoTMT6plex [C]	1xCarbamidomethyl [C11]; 1xiodoTMT6plex [C10]	2xiodoTMT6plex [C10; C11]	3.81557	2.87984	5.07527	3.94737	0.749635	0.363439	392.356	168.681	0.429919	0.160874
[K].VLISDSLDPCCR.[K]	O43175	O43175 [9-20]	2xiodoTMT6plex [C10; C11]	1xCarbamidomethyl [C11]; 1xiodoTMT6plex [C10]	1xCarbamidomethyl [C11]; 1xiodoTMT6plex [C10]	0.699844	0.494964	5.07527	3.94737	1.76316	1.49077	209.003	240.043	1.14852	0.862724
[K].VLISDSLDPCCR.[K]	O43175	O43175 [9-20]	2xiodoTMT6plex [C10; C11]	1xCarbamidomethyl [C11]; 1xiodoTMT6plex [C10]	2xiodoTMT6plex [C10; C11]	0.699844	0.494964	5.07527	3.94737	0.749635	0.363439	209.003	168.681	0.807078	0.840379
[K].VLISDSLDPCCR.[K]	O43175	O43175 [9-20]	2xiodoTMT6plex [C10; C11]	2xiodoTMT6plex [C10; C11]	1xCarbamidomethyl [C11]; 1xiodoTMT6plex [C10]	0.699844	0.494964	0.613308	0.704073	1.76316	1.49077	60.2706	131.934	2.18902	0.0907646
[K].VLISDSLDPCCR.[K]	O43175	O43175 [9-20]	2xiodoTMT6plex [C10; C11]	2xiodoTMT6plex [C10; C11]	2xiodoTMT6plex [C10; C11]	0.699844	0.494964	0.613308	0.704073	0.749635	0.363439	60.2706	60.5715	1.00499	0.983347
[K].VLISDSLDPCCR.[K]	O43175	O43175 [9-20]	1xCarbamidomethyl [C]; 1xiodoTMT6plex [C]	2xiodoTMT6plex [C10; C11]	1xCarbamidomethyl [C11]; 1xiodoTMT6plex [C10]	3.81557	2.87984	0.613308	0.704073	1.76316	1.49077	243.624	131.934	0.541545	0.327559
[K].VLISDSLDPCCR.[K]	O43175	O43175 [9-20]	1xCarbamidomethyl [C]; 1xiodoTMT6plex [C]	2xiodoTMT6plex [C10; C11]	2xiodoTMT6plex [C10; C11]	3.81557	2.87984	0.613308	0.704073	0.749635	0.363439	243.624	60.5715	0.248627	0.128757
[K].VLTAAGNSCR.[V]	Q86W42	Q86W42 [316-325]	1xiodoTMT6plex [C9]	1xiodoTMT6plex [C9]	1xiodoTMT6plex [C9]	0.77561	0.577508	0.666856	0.735345	0.581897	0.719603	67.3324	67.8948	1.00835	0.943982
[K].VLTMPETCR.[Y]	Q99460	Q99460 [891-899]	1xOxidation [M4]; 1xiodoTMT6plex [C8]	1xiodoTMT6plex [C8]	1xOxidation [M4]; 1xiodoTMT6plex [C8]	0.314647	0.277394	0.23397	0.285114	0.351742	0.243548	27.5337	29.3468	1.06585	0.66773
[K].VLTMPETCR.[Y]	Q99460	Q99460 [891-899]	1xOxidation [M4]; 1xiodoTMT6plex [C8]	1xiodoTMT6plex [C8]	1xiodoTMT6plex [C8]	0.314647	0.277394	0.23397	0.285114	0.227387	0.14956	27.5337	22.0687	0.801515	0.297539
[K].VLTMPETCR.[Y]	Q99460	Q99460 [891-899]	1xiodoTMT6plex [C8]	1xiodoTMT6plex [C8]	1xOxidation [M4]; 1xiodoTMT6plex [C8]	0.37775	0.204315	0.23397	0.285114	0.351742	0.243548	27.2012	29.3468	1.07888	0.747272
[K].VLTMPETCR.[Y]	Q99460	Q99460 [891-899]	1xiodoTMT6plex [C8]	1xiodoTMT6plex [C8]	1xiodoTMT6plex [C8]	0.37775	0.204315	0.23397	0.285114	0.227387	0.14956	27.2012	22.0687	0.811314	0.482771
[K].VLTMPETCR.[Y]	Q99460	Q99460 [891-899]	1xiodoTMT6plex [C8]	1xOxidation [M4]; 1xiodoTMT6plex [C8]	1xOxidation [M4]; 1xiodoTMT6plex [C8]	0.37775	0.204315	0.247266	0.396226	0.351742	0.243548	27.6444	33.0505	1.19556	0.477719
[K].VLTMPETCR.[Y]	Q99460	Q99460 [891-899]	1xiodoTMT6plex [C8]	1xOxidation [M4]; 1xiodoTMT6plex [C8]	1xiodoTMT6plex [C8]	0.37775	0.204315	0.247266	0.396226	0.227387	0.14956	27.6444	25.7724	0.932286	0.844642
[K].VLTMPETCR.[Y]	Q99460	Q99460 [891-899]	1xOxidation [M4]; 1xiodoTMT6plex [C8]	1xOxidation [M4]; 1xiodoTMT6plex [C8]	1xOxidation [M4]; 1xiodoTMT6plex [C8]	0.314647	0.277394	0.247266	0.396226	0.351742	0.243548	27.9769	33.0505	1.18135	0.36198
[K].VLTMPETCR.[Y]	Q99460	Q99460 [891-899]	1xOxidation [M4]; 1xiodoTMT6plex [C8]	1xOxidation [M4]; 1xiodoTMT6plex [C8]	1xiodoTMT6plex [C8]	0.314647	0.277394	0.247266	0.396226	0.227387	0.14956	27.9769	25.7724	0.921204	0.784452
[K].VNIEGGAIALGHPLGASGCR.[I]	Q9BWD1	Q9BWD1 [342-361]	1xiodoTMT6plex [C19]	1xiodoTMT6plex [C19]	1xiodoTMT6plex [C19]	0.656652	0.412655	0.466365	0.509682	0.49577	0.365546	51.1891	45.6999	0.892767	0.562764
[K].VNLQMVYDSPLCR.[L]	Q9Y285	Q9Y285 [482-494]	1xOxidation [M5]; 1xiodoTMT6plex [C12]	1xiodoTMT6plex [C12]	1xiodoTMT6plex [C12]	0.504037	0.301014	0.307692	0.546022	0.436594	0.23274	37.0914	40.5119	1.09222	0.777976
[K].VNLQMVYDSPLCR.[L]	Q9Y285	Q9Y285 [482-494]	1xOxidation [M5]; 1xiodoTMT6plex [C12]	1xiodoTMT6plex [C12]	1xOxidation [M5]; 1xiodoTMT6plex [C12]	0.504037	0.301014	0.307692	0.546022	0.660912	0.258857	37.0914	48.8597	1.31728	0.438324
[K].VNLQMVYDSPLCR.[L]	Q9Y285	Q9Y285 [482-494]	1xiodoTMT6plex [C12]	1xOxidation [M5]; 1xiodoTMT6plex [C12]	1xiodoTMT6plex [C12]	0.338012	0.302564	0.259707	0.305155	0.436594	0.23274	30.0094	32.483	1.08243	0.718045
[K].VNLQMVYDSPLCR.[L]	Q9Y285	Q9Y285 [482-494]	1xiodoTMT6plex [C12]	1xOxidation [M5]; 1xiodoTMT6plex [C12]	1xOxidation [M5]; 1xiodoTMT6plex [C12]	0.338012	0.302564	0.259707	0.305155	0.660912	0.258857	30.0094	40.8308	1.3606	0.448781
[K].VNLQMVYDSPLCR.[L]	Q9Y285	Q9Y285 [482-494]	1xiodoTMT6plex [C12]	1xiodoTMT6plex [C12]	1xiodoTMT6plex [C12]	0.338012	0.302564	0.307692	0.546022	0.436594	0.23274	31.6089	40.5119	1.28166	0.390126
[K].VNLQMVYDSPLCR.[L]	Q9Y285	Q9Y285 [482-494]	1xiodoTMT6plex [C12]	1xiodoTMT6plex [C12]	1xOxidation [M5]; 1xiodoTMT6plex [C12]	0.338012	0.302564	0.307692	0.546022	0.660912	0.258857	31.6089	48.8597	1.54576	0.224162
[K].VNLQMVYDSPLCR.[L]	Q9Y285	Q9Y285 [482-494]	1xOxidation [M5]; 1xiodoTMT6plex [C12]	1xOxidation [M5]; 1xiodoTMT6plex [C12]	1xiodoTMT6plex [C12]	0.504037	0.301014	0.259707	0.305155	0.436594	0.23274	35.4919	32.483	0.915221	0.770154
[K].VNLQMVYDSPLCR.[L]	Q9Y285	Q9Y285 [482-494]	1xOxidation [M5]; 1xiodoTMT6plex [C12]	1xOxidation [M5]; 1xiodoTMT6plex [C12]	1xOxidation [M5]; 1xiodoTMT6plex [C12]	0.504037	0.301014	0.259707	0.305155	0.660912	0.258857	35.4919	40.8308	1.15043	0.736131
[K].VPADTEVVCAPPTAYIDFAR.[Q]	P60174	P60174 [71-90]	1xiodoTMT6plex [C9]	1xiodoTMT6plex [C9]	1xiodoTMT6plex [C9]	0.641026	0.456017	0.424803	0.517141	0.562028	0.324723	50.7282	46.7964	0.922492	0.712213
[K].VPVLQLDSGNYLFSTSAICR.[Y]	P56192	P56192 [48-67]	1xiodoTMT6plex [C19]	1xiodoTMT6plex [C19]	1xiodoTMT6plex [C19]	0.540486	0.42623	0.479419	0.533546	0.447368	0.294554	48.2045	42.5156	0.881985	0.502504
[K].VQVPNCDEIFYAGTGNLLLR.[D]	P53621	P53621 [448-467]	1xiodoTMT6plex [C6]	1xiodoTMT6plex [C6]	1xiodoTMT6plex [C6]	0.677249	0.359465	0.476451	0.63297	0.78125	0.329932	50.4388	58.1384	1.15265	0.65941
[K].VTCTVCTPDGSEVDVDVVENEDGTFDIFYTAPQPGK.[Y]	P21333	P21333 [1684-1719]	2xiodoTMT6plex [C3; C6]	2xiodoTMT6plex [C3; C6]	2xiodoTMT6plex [C3; C6]	0.55312	0.413929	0.426938	0.439324	0.433498	0.294404	46.4662	38.9075	0.837329	0.308966
[K].VVAPTISSPVCQEQLVEAGR.[L]	Q9Y490	Q9Y490 [722-741]	1xiodoTMT6plex [C11]	1xiodoTMT6plex [C11]	1xiodoTMT6plex [C11]	0.732092	0.570652	0.585185	1	0.606145	0.436997	62.931	68.1048	1.08221	0.781699
[K].VVCDENGSK.[G]	Q13310	Q13310 [130-138]	1xiodoTMT6plex [C3]	1xiodoTMT6plex [C3]	1xiodoTMT6plex [C3]	0.561355	0.39346	0.544643	1.10741	0.498989	0.32771	49.9819	64.4702	1.28987	0.582424
[K].VVDLLAQDADIVCR.[C]	P30520	P30520 [46-59]	1xiodoTMT6plex [C13]	1xiodoTMT6plex [C13]	1xiodoTMT6plex [C13]	0.679078	0.516078	0.537736	0.664257	0.626126	0.339856	57.7631	54.3413	0.940762	0.779793
[K].VVNSCHR.[Q]	P48643	P48643 [177-183]	1xiodoTMT6plex [C5]	1xiodoTMT6plex [C5]	1xiodoTMT6plex [C5]	0.257898	0.205118	0.228731	0.282507	0.284751	0.134934	23.0582	23.4064	1.0151	0.9497
[K].VWNLANCK.[L]	P63244	P63244 [176-183]	1xiodoTMT6plex [C7]	1xiodoTMT6plex [C7]	1xiodoTMT6plex [C7]	0.616942	0.44795	0.582399	0.806202	0.903336	0.42295	54.9097	71.0829	1.29454	0.356876
[K].VYSYFECR.[E]	P43490	P43490 [33-40]	1xiodoTMT6plex [C7]	1xiodoTMT6plex [C7]	1xiodoTMT6plex [C7]	0.612593	0.368648	0.375407	0.587719	0.587898	0.276921	45.2216	48.4179	1.07068	0.819301
[K].WCAIGHQER.[T]	Q0IIK2	Q0IIK2 [366-374]	1xiodoTMT6plex [C2]	1xiodoTMT6plex [C2]	1xiodoTMT6plex [C2]	0.865181	0.590109	0.635968	0.811354	0.715415	0.428684	69.7086	65.1818	0.93506	0.767431
[K].WCEYGLTFTEK.[W]	P45880	P45880 [75-85]	1xiodoTMT6plex [C2]	1xiodoTMT6plex [C2]	1xiodoTMT6plex [C2]	0.889374	0.630531	0.651293	0.761743	0.66474	0.432234	72.3733	61.9572	0.856079	0.462329
[K].WCQGINNLQDVWETSEGECNVMLESR.[F]	Q6P2Q9	Q6P2Q9 [955-980]	1xOxidation [M22]; 2xiodoTMT6plex [C2; C19]	2xiodoTMT6plex [C2; C19]	1xOxidation [M22]; 2xiodoTMT6plex [C2; C19]	0.351492	0.232742	0.283255	0.248421	0.298077	0.17691	28.9163	24.1136	0.833911	0.384256
[K].WCQGINNLQDVWETSEGECNVMLESR.[F]	Q6P2Q9	Q6P2Q9 [955-980]	1xOxidation [M22]; 2xiodoTMT6plex [C2; C19]	1xOxidation [M22]; 2xiodoTMT6plex [C2; C19]	1xOxidation [M22]; 2xiodoTMT6plex [C2; C19]	0.351492	0.232742	0.194093	0.225539	0.298077	0.17691	25.9442	23.3509	0.900042	0.683014
[K].WLTLEVCR.[QE]	Q5VZF2	Q5VZF2 [13-20]	1xiodoTMT6plex [C7]	1xiodoTMT6plex [C7]	1xiodoTMT6plex [C7]	0.335421	0.24215	0.224189	0.272272	0.286624	0.240437	26.7253	26.6445	0.996974	0.983641
[K].YAQDFGLVEEACFPYTGTDSPCK.[M]	P53634	P53634 [310-332]	2xiodoTMT6plex [C12; C22]	2xiodoTMT6plex [C12; C22]	2xiodoTMT6plex [C12; C22]	0.776715	0.453463	0.432432	0.60559	0.54771	0.243223	55.4203	46.5508	0.839958	0.605083
[K].YEPDSANPDALQCPIVLCGWR.[G]	Q08J23	Q08J23 [661-681]	2xiodoTMT6plex [C13; C18]	2xiodoTMT6plex [C13; C18]	2xiodoTMT6plex [C13; C18]	0.565495	0.387726	0.491477	0.513225	0.57674	0.297835	48.1566	46.26	0.960617	0.857265
[K].YEQAIQCYTEAISLCPTEK.[N]	O94826	O94826 [130-148]	2xiodoTMT6plex [C7; C15]	2xiodoTMT6plex [C7; C15]	2xiodoTMT6plex [C7; C15]	0.601568	0.400893	0.525869	0.54717	0.559809	0.380198	50.9443	49.5725	0.973073	0.875708
[K].YEQGTGCWQGPNR.[S]	P14314	P14314 [465-477]	1xiodoTMT6plex [C7]	1xiodoTMT6plex [C7]	1xiodoTMT6plex [C7]	0.737693	0.401736	0.398154	0.535494	0.477974	0.294408	51.2528	43.5959	0.850606	0.598344
[K].YESDMVTGGYAALINLCCR.[H]	P42704	P42704 [705-723]	2xiodoTMT6plex [C17; C18]	2xiodoTMT6plex [C17; C18]	1xOxidation [M5]; 2xiodoTMT6plex [C17; C18]	0.483262	0.3365	0.312621	0.414865	0.652174	0.246479	37.7461	43.7839	1.15996	0.664601
[K].YESDMVTGGYAALINLCCR.[H]	P42704	P42704 [705-723]	2xiodoTMT6plex [C17; C18]	2xiodoTMT6plex [C17; C18]	2xiodoTMT6plex [C17; C18]	0.483262	0.3365	0.312621	0.414865	0.542553	0.271812	37.7461	40.9743	1.08552	0.750245
[K].YESDMVTGGYAALINLCCR.[H]	P42704	P42704 [705-723]	2xiodoTMT6plex [C17; C18]	1xOxidation [M5]; 2xiodoTMT6plex [C17; C18]	1xOxidation [M5]; 2xiodoTMT6plex [C17; C18]	0.483262	0.3365	0.258575	0.35865	0.652174	0.246479	35.9446	41.9101	1.16596	0.687241
[K].YESDMVTGGYAALINLCCR.[H]	P42704	P42704 [705-723]	2xiodoTMT6plex [C17; C18]	1xOxidation [M5]; 2xiodoTMT6plex [C17; C18]	2xiodoTMT6plex [C17; C18]	0.483262	0.3365	0.258575	0.35865	0.542553	0.271812	35.9446	39.1005	1.0878	0.775599
[K].YESDMVTGGYAALINLCCR.[H]	P42704	P42704 [705-723]	1xOxidation [M5]; 2xiodoTMT6plex [C17; C18]	2xiodoTMT6plex [C17; C18]	1xOxidation [M5]; 2xiodoTMT6plex [C17; C18]	0.333488	0.219226	0.312621	0.414865	0.652174	0.246479	28.8445	43.7839	1.51793	0.290671
[K].YESDMVTGGYAALINLCCR.[H]	P42704	P42704 [705-723]	1xOxidation [M5]; 2xiodoTMT6plex [C17; C18]	2xiodoTMT6plex [C17; C18]	2xiodoTMT6plex [C17; C18]	0.333488	0.219226	0.312621	0.414865	0.542553	0.271812	28.8445	40.9743	1.42052	0.230002
[K].YESDMVTGGYAALINLCCR.[H]	P42704	P42704 [705-723]	1xOxidation [M5]; 2xiodoTMT6plex [C17; C18]	1xOxidation [M5]; 2xiodoTMT6plex [C17; C18]	1xOxidation [M5]; 2xiodoTMT6plex [C17; C18]	0.333488	0.219226	0.258575	0.35865	0.652174	0.246479	27.043	41.9101	1.54976	0.30177
[K].YESDMVTGGYAALINLCCR.[H]	P42704	P42704 [705-723]	1xOxidation [M5]; 2xiodoTMT6plex [C17; C18]	1xOxidation [M5]; 2xiodoTMT6plex [C17; C18]	2xiodoTMT6plex [C17; C18]	0.333488	0.219226	0.258575	0.35865	0.542553	0.271812	27.043	39.1005	1.44586	0.236071
[K].YESLELCRPVLQQGR.[K]	Q00610	Q00610 [430-444]	1xiodoTMT6plex [C7]	1xiodoTMT6plex [C7]	1xiodoTMT6plex [C7]	0.535147	0.461268	0.499237	0.686722	0.554386	0.296763	49.8551	51.2624	1.02823	0.909646
[K].YGSVAFPNFEQGVACLR.[E]	O00116	O00116 [390-406]	1xiodoTMT6plex [C15]	1xiodoTMT6plex [C15]	1xiodoTMT6plex [C15]	0.626938	0.47713	0.47006	0.46145	0.710588	0.340403	52.4709	50.4147	0.960812	0.872669
[K].YGYEIPVDMLCK.[R]	P60900	P60900 [105-116]	1xiodoTMT6plex [C11]	1xOxidation [M9]; 1xiodoTMT6plex [C11]	1xOxidation [M9]; 1xiodoTMT6plex [C11]	0.764967	0.47496	0.417143	0.563798	0.569231	0.295612	55.2356	47.6214	0.862149	0.6166
[K].YGYEIPVDMLCK.[R]	P60900	P60900 [105-116]	1xOxidation [M9]; 1xiodoTMT6plex [C11]	1xOxidation [M9]; 1xiodoTMT6plex [C11]	1xOxidation [M9]; 1xiodoTMT6plex [C11]	0.544987	0.32967	0.417143	0.563798	0.569231	0.295612	43.06	47.6214	1.10593	0.699258
[K].YGYEIPVDMLCK.[R]	P60900	P60900 [105-116]	1xOxidation [M9]; 1xiodoTMT6plex [C11]	1xiodoTMT6plex [C11]	1xOxidation [M9]; 1xiodoTMT6plex [C11]	0.544987	0.32967	0.560784	0.598394	0.569231	0.295612	47.8481	48.7745	1.01936	0.94306
[K].YGYEIPVDMLCK.[R]	P60900	P60900 [105-116]	1xiodoTMT6plex [C11]	1xiodoTMT6plex [C11]	1xOxidation [M9]; 1xiodoTMT6plex [C11]	0.764967	0.47496	0.560784	0.598394	0.569231	0.295612	60.0237	48.7745	0.812588	0.433127
[K].YHTVNGHNCEVR.[K]	P09651	P09651 [167-178]	1xiodoTMT6plex [C9]	1xiodoTMT6plex [C9]	1xiodoTMT6plex [C9]	0.408504	0.264113	0.325343	0.317129	0.380965	0.213204	33.2654	30.3766	0.91316	0.676732
[K].YICDNQDTISSK.[L]	P02769	P02769 [286-297]	1xiodoTMT6plex [C3]	1xiodoTMT6plex [C3]	1xiodoTMT6plex [C3]	0.929825	0.437247	0.870871	0.946124	0.944144	0.512758	74.5981	80.1009	1.07377	0.807901
[K].YIQAACK.[T]	Q00610	Q00610 [731-737]	1xiodoTMT6plex [C6]	1xiodoTMT6plex [C6]	1xiodoTMT6plex [C6]	0.52317	0.41479	0.434023	0.658544	0.545711	0.35423	45.7328	51.9495	1.13594	0.548128
[K].YLCLLASDAEVPEPCLPR.[Q]	O00411	O00411 [533-550]	2xiodoTMT6plex [C3; C15]	2xiodoTMT6plex [C3; C15]	2xiodoTMT6plex [C3; C15]	0.745182	0.348228	0.481976	0.496815	0.438356	0.326633	52.5129	42.0602	0.800949	0.456198
[K].YLECSALTQR.[G]	P60763	P60763 [154-163]	1xiodoTMT6plex [C4]	1xiodoTMT6plex [C4]	1xiodoTMT6plex [C4]	0.714052	0.483918	0.547715	0.798569	0.662281	0.42418	58.1895	62.8343	1.07982	0.737253
[K].YMACCLLYR.[G]	Q9BQE3; P68366	Q9BQE3 [312-320]; P68366 [312-320]	1xOxidation [M2]; 2xiodoTMT6plex [C4; C5]	1xCarbamidomethyl [C]; 1xiodoTMT6plex [C]	1xOxidation [M2]; 2xiodoTMT6plex [C4; C5]	0.380274	0.258523	3.99605	5.73061	0.348231	0.204902	154.495	209.458	1.35576	0.814464
[K].YMACCLLYR.[G]	Q9BQE3; P68366	Q9BQE3 [312-320]; P68366 [312-320]	1xOxidation [M2]; 2xiodoTMT6plex [C4; C5]	1xCarbamidomethyl [C]; 1xiodoTMT6plex [C]	1xCarbamidomethyl [C5]; 1xiodoTMT6plex [C4]	0.380274	0.258523	3.99605	5.73061	2.15854	1.13533	154.495	300.816	1.94709	0.474497
[K].YMACCLLYR.[G]	Q9BQE3; P68366	Q9BQE3 [312-320]; P68366 [312-320]	1xOxidation [M2]; 2xiodoTMT6plex [C4; C5]	1xCarbamidomethyl [C]; 1xiodoTMT6plex [C]	1xCarbamidomethyl [C]; 1xOxidation [M2]; 1xiodoTMT6plex [C]	0.380274	0.258523	3.99605	5.73061	4.51047	2.39342	154.495	421.15	2.72598	0.163905
[K].YMACCLLYR.[G]	Q9BQE3; P68366	Q9BQE3 [312-320]; P68366 [312-320]	1xCarbamidomethyl [C]; 1xOxidation [M2]; 1xiodoTMT6plex [C]	1xOxidation [M2]; 2xiodoTMT6plex [C4; C5]	1xOxidation [M2]; 2xiodoTMT6plex [C4; C5]	5.54477	3.24427	0.277365	0.30832	0.348231	0.204902	302.214	28.7151	0.0950158	0.147404
[K].YMACCLLYR.[G]	Q9BQE3; P68366	Q9BQE3 [312-320]; P68366 [312-320]	1xCarbamidomethyl [C]; 1xOxidation [M2]; 1xiodoTMT6plex [C]	1xOxidation [M2]; 2xiodoTMT6plex [C4; C5]	1xCarbamidomethyl [C5]; 1xiodoTMT6plex [C4]	5.54477	3.24427	0.277365	0.30832	2.15854	1.13533	302.214	120.073	0.397311	0.32268
[K].YMACCLLYR.[G]	Q9BQE3; P68366	Q9BQE3 [312-320]; P68366 [312-320]	1xCarbamidomethyl [C]; 1xOxidation [M2]; 1xiodoTMT6plex [C]	1xOxidation [M2]; 2xiodoTMT6plex [C4; C5]	1xCarbamidomethyl [C]; 1xOxidation [M2]; 1xiodoTMT6plex [C]	5.54477	3.24427	0.277365	0.30832	4.51047	2.39342	302.214	240.407	0.795487	0.766939
[K].YMACCLLYR.[G]	Q9BQE3; P68366	Q9BQE3 [312-320]; P68366 [312-320]	1xCarbamidomethyl [C]; 1xiodoTMT6plex [C]	1xCarbamidomethyl [C]; 1xOxidation [M2]; 1xiodoTMT6plex [C]	1xOxidation [M2]; 2xiodoTMT6plex [C4; C5]	4.34641	2.76166	3.89686	6.56939	0.348231	0.204902	366.831	237.417	0.647212	0.579739
[K].YMACCLLYR.[G]	Q9BQE3; P68366	Q9BQE3 [312-320]; P68366 [312-320]	1xCarbamidomethyl [C]; 1xiodoTMT6plex [C]	1xCarbamidomethyl [C]; 1xOxidation [M2]; 1xiodoTMT6plex [C]	1xCarbamidomethyl [C5]; 1xiodoTMT6plex [C4]	4.34641	2.76166	3.89686	6.56939	2.15854	1.13533	366.831	328.775	0.896258	0.836901
[K].YMACCLLYR.[G]	Q9BQE3; P68366	Q9BQE3 [312-320]; P68366 [312-320]	1xCarbamidomethyl [C]; 1xiodoTMT6plex [C]	1xCarbamidomethyl [C]; 1xOxidation [M2]; 1xiodoTMT6plex [C]	1xCarbamidomethyl [C]; 1xOxidation [M2]; 1xiodoTMT6plex [C]	4.34641	2.76166	3.89686	6.56939	4.51047	2.39342	366.831	449.109	1.2243	0.559573
[K].YMACCLLYR.[G]	Q9BQE3; P68366	Q9BQE3 [312-320]; P68366 [312-320]	1xOxidation [M2]; 2xiodoTMT6plex [C4; C5]	1xCarbamidomethyl [C]; 1xOxidation [M2]; 1xiodoTMT6plex [C]	1xOxidation [M2]; 2xiodoTMT6plex [C4; C5]	0.380274	0.258523	3.89686	6.56939	0.348231	0.204902	151.189	237.417	1.57034	0.738936
[K].YMACCLLYR.[G]	Q9BQE3; P68366	Q9BQE3 [312-320]; P68366 [312-320]	1xOxidation [M2]; 2xiodoTMT6plex [C4; C5]	1xCarbamidomethyl [C]; 1xOxidation [M2]; 1xiodoTMT6plex [C]	1xCarbamidomethyl [C5]; 1xiodoTMT6plex [C4]	0.380274	0.258523	3.89686	6.56939	2.15854	1.13533	151.189	328.775	2.1746	0.435223
[K].YMACCLLYR.[G]	Q9BQE3; P68366	Q9BQE3 [312-320]; P68366 [312-320]	1xOxidation [M2]; 2xiodoTMT6plex [C4; C5]	1xCarbamidomethyl [C]; 1xOxidation [M2]; 1xiodoTMT6plex [C]	1xCarbamidomethyl [C]; 1xOxidation [M2]; 1xiodoTMT6plex [C]	0.380274	0.258523	3.89686	6.56939	4.51047	2.39342	151.189	449.109	2.97053	0.153833
[K].YMACCLLYR.[G]	Q9BQE3; P68366	Q9BQE3 [312-320]; P68366 [312-320]	1xCarbamidomethyl [C]; 1xOxidation [M2]; 1xiodoTMT6plex [C]	1xCarbamidomethyl [C]; 1xOxidation [M2]; 1xiodoTMT6plex [C]	1xOxidation [M2]; 2xiodoTMT6plex [C4; C5]	5.54477	3.24427	3.89686	6.56939	0.348231	0.204902	422.863	237.417	0.561452	0.448025
[K].YMACCLLYR.[G]	Q9BQE3; P68366	Q9BQE3 [312-320]; P68366 [312-320]	1xCarbamidomethyl [C]; 1xOxidation [M2]; 1xiodoTMT6plex [C]	1xCarbamidomethyl [C]; 1xOxidation [M2]; 1xiodoTMT6plex [C]	1xCarbamidomethyl [C5]; 1xiodoTMT6plex [C4]	5.54477	3.24427	3.89686	6.56939	2.15854	1.13533	422.863	328.775	0.777497	0.629203
[K].YMACCLLYR.[G]	Q9BQE3; P68366	Q9BQE3 [312-320]; P68366 [312-320]	1xCarbamidomethyl [C]; 1xOxidation [M2]; 1xiodoTMT6plex [C]	1xCarbamidomethyl [C]; 1xOxidation [M2]; 1xiodoTMT6plex [C]	1xCarbamidomethyl [C]; 1xOxidation [M2]; 1xiodoTMT6plex [C]	5.54477	3.24427	3.89686	6.56939	4.51047	2.39342	422.863	449.109	1.06207	0.859059
[K].YMACCLLYR.[G]	Q9BQE3; P68366	Q9BQE3 [312-320]; P68366 [312-320]	1xCarbamidomethyl [C]; 1xiodoTMT6plex [C]	1xCarbamidomethyl [C]; 1xiodoTMT6plex [C]	1xOxidation [M2]; 2xiodoTMT6plex [C4; C5]	4.34641	2.76166	3.99605	5.73061	0.348231	0.204902	370.137	209.458	0.565893	0.441106
[K].YMACCLLYR.[G]	Q9BQE3; P68366	Q9BQE3 [312-320]; P68366 [312-320]	1xCarbamidomethyl [C]; 1xiodoTMT6plex [C]	1xCarbamidomethyl [C]; 1xiodoTMT6plex [C]	1xCarbamidomethyl [C5]; 1xiodoTMT6plex [C4]	4.34641	2.76166	3.99605	5.73061	2.15854	1.13533	370.137	300.816	0.812714	0.662534
[K].YMACCLLYR.[G]	Q9BQE3; P68366	Q9BQE3 [312-320]; P68366 [312-320]	1xCarbamidomethyl [C]; 1xiodoTMT6plex [C]	1xCarbamidomethyl [C]; 1xiodoTMT6plex [C]	1xCarbamidomethyl [C]; 1xOxidation [M2]; 1xiodoTMT6plex [C]	4.34641	2.76166	3.99605	5.73061	4.51047	2.39342	370.137	421.15	1.13782	0.663272
[K].YMACCLLYR.[G]	Q9BQE3; P68366	Q9BQE3 [312-320]; P68366 [312-320]	1xOxidation [M2]; 2xiodoTMT6plex [C4; C5]	1xOxidation [M2]; 2xiodoTMT6plex [C4; C5]	1xOxidation [M2]; 2xiodoTMT6plex [C4; C5]	0.380274	0.258523	0.277365	0.30832	0.348231	0.204902	30.5387	28.7151	0.940284	0.765256
[K].YMACCLLYR.[G]	Q9BQE3; P68366	Q9BQE3 [312-320]; P68366 [312-320]	1xOxidation [M2]; 2xiodoTMT6plex [C4; C5]	1xOxidation [M2]; 2xiodoTMT6plex [C4; C5]	1xCarbamidomethyl [C5]; 1xiodoTMT6plex [C4]	0.380274	0.258523	0.277365	0.30832	2.15854	1.13533	30.5387	120.073	3.93182	0.170438
[K].YMACCLLYR.[G]	Q9BQE3; P68366	Q9BQE3 [312-320]; P68366 [312-320]	1xOxidation [M2]; 2xiodoTMT6plex [C4; C5]	1xOxidation [M2]; 2xiodoTMT6plex [C4; C5]	1xCarbamidomethyl [C]; 1xOxidation [M2]; 1xiodoTMT6plex [C]	0.380274	0.258523	0.277365	0.30832	4.51047	2.39342	30.5387	240.407	7.87221	0.158827
[K].YMACCLLYR.[G]	Q9BQE3; P68366	Q9BQE3 [312-320]; P68366 [312-320]	1xCarbamidomethyl [C]; 1xOxidation [M2]; 1xiodoTMT6plex [C]	1xCarbamidomethyl [C]; 1xiodoTMT6plex [C]	1xOxidation [M2]; 2xiodoTMT6plex [C4; C5]	5.54477	3.24427	3.99605	5.73061	0.348231	0.204902	426.17	209.458	0.491489	0.32664
[K].YMACCLLYR.[G]	Q9BQE3; P68366	Q9BQE3 [312-320]; P68366 [312-320]	1xCarbamidomethyl [C]; 1xOxidation [M2]; 1xiodoTMT6plex [C]	1xCarbamidomethyl [C]; 1xiodoTMT6plex [C]	1xCarbamidomethyl [C5]; 1xiodoTMT6plex [C4]	5.54477	3.24427	3.99605	5.73061	2.15854	1.13533	426.17	300.816	0.705859	0.463707
[K].YMACCLLYR.[G]	Q9BQE3; P68366	Q9BQE3 [312-320]; P68366 [312-320]	1xCarbamidomethyl [C]; 1xOxidation [M2]; 1xiodoTMT6plex [C]	1xCarbamidomethyl [C]; 1xiodoTMT6plex [C]	1xCarbamidomethyl [C]; 1xOxidation [M2]; 1xiodoTMT6plex [C]	5.54477	3.24427	3.99605	5.73061	4.51047	2.39342	426.17	421.15	0.988221	0.968296
[K].YMACCLLYR.[G]	Q9BQE3; P68366	Q9BQE3 [312-320]; P68366 [312-320]	1xCarbamidomethyl [C]; 1xiodoTMT6plex [C]	1xOxidation [M2]; 2xiodoTMT6plex [C4; C5]	1xOxidation [M2]; 2xiodoTMT6plex [C4; C5]	4.34641	2.76166	0.277365	0.30832	0.348231	0.204902	246.181	28.7151	0.116642	0.140367
[K].YMACCLLYR.[G]	Q9BQE3; P68366	Q9BQE3 [312-320]; P68366 [312-320]	1xCarbamidomethyl [C]; 1xiodoTMT6plex [C]	1xOxidation [M2]; 2xiodoTMT6plex [C4; C5]	1xCarbamidomethyl [C5]; 1xiodoTMT6plex [C4]	4.34641	2.76166	0.277365	0.30832	2.15854	1.13533	246.181	120.073	0.487742	0.386766
[K].YMACCLLYR.[G]	Q9BQE3; P68366	Q9BQE3 [312-320]; P68366 [312-320]	1xCarbamidomethyl [C]; 1xiodoTMT6plex [C]	1xOxidation [M2]; 2xiodoTMT6plex [C4; C5]	1xCarbamidomethyl [C]; 1xOxidation [M2]; 1xiodoTMT6plex [C]	4.34641	2.76166	0.277365	0.30832	4.51047	2.39342	246.181	240.407	0.976547	0.974462
[K].YNGVFQECCQAEDK.[G]	P02769	P02769 [184-197]	2xiodoTMT6plex [C8; C9]	2xiodoTMT6plex [C8; C9]	2xiodoTMT6plex [C8; C9]	0.471154	0.8125	0.771626	0.822967	0.794624	0.402801	68.5093	67.3464	0.983025	0.949658
[K].YNLCIIPIGGGTSVSYGLMCPADETR.[T]	O00116	O00116 [228-253]	1xOxidation [M19]; 2xiodoTMT6plex [C4; C20]	2xiodoTMT6plex [C4; C20]	1xOxidation [M19]; 2xiodoTMT6plex [C4; C20]	0.579832	0.463415	0.591518	0.481928	0.528736	0.288889	54.4921	43.3184	0.794948	0.25434
[K].YQIDPDACFSAK.[V]	P21796	P21796 [225-236]	1xiodoTMT6plex [C8]	1xiodoTMT6plex [C8]	1xiodoTMT6plex [C8]	0.79972	0.504387	0.429752	0.547865	0.510746	0.361478	57.7953	47.3363	0.819033	0.454836
[K].YQQGDFGYCPR.[V]	P67870	P67870 [101-111]	1xiodoTMT6plex [C9]	1xiodoTMT6plex [C9]	1xiodoTMT6plex [C9]	0.724035	0.481	0.530473	0.58571	0.633426	0.363271	57.8503	52.7469	0.911783	0.670883
[K].YSNSDVIIYVGCGER.[G]	P38606	P38606 [266-280]	1xiodoTMT6plex [C12]	1xiodoTMT6plex [C12]	1xiodoTMT6plex [C12]	0.540856	0.538462	0.51865	0.647668	0.857143	0.317073	53.2656	60.7295	1.14013	0.660012
[K].YTAESSDTLCPR.[C]	Q9NSE4	Q9NSE4 [993-1004]	1xiodoTMT6plex [C10]	1xiodoTMT6plex [C10]	1xiodoTMT6plex [C10]	1.32374	0.535055	0.532	0.791045	1.29808	0.49835	79.6932	86.2491	1.08226	0.861345
[K].YTQPNICR.[N]	Q14566	Q14566 [174-181]	1xiodoTMT6plex [C7]	1xiodoTMT6plex [C7]	1xiodoTMT6plex [C7]	0.66556	0.494323	0.547747	0.805367	0.799087	0.408861	56.921	67.1105	1.17901	0.508614
[K].YTVQDESHSEWVSCVR.[F]	P63244	P63244 [140-155]	1xiodoTMT6plex [C14]	1xiodoTMT6plex [C14]	1xiodoTMT6plex [C14]	0.752025	0.504825	0.626837	0.679278	0.652713	0.370052	62.7896	56.7348	0.90357	0.645709
[K].YYDGWLICEEPTCR.[N]	P09884	P09884 [1341-1354]	2xiodoTMT6plex [C8; C13]	2xiodoTMT6plex [C8; C13]	2xiodoTMT6plex [C8; C13]	0.737397	0.43806	0.556595	0.921064	0.894737	0.465205	57.7351	76.0335	1.31694	0.346073
[R].AAECNIVVTQPR.[R]	Q08211	Q08211 [435-446]	1xiodoTMT6plex [C4]	1xiodoTMT6plex [C4]	1xiodoTMT6plex [C4]	0.694872	0.610132	0.515564	0.609312	0.72242	0.357362	60.6856	56.3031	0.927784	0.732771
[R].AAQDFFSTCR.[S]	P06132	P06132 [51-60]	1xiodoTMT6plex [C9]	1xiodoTMT6plex [C9]	1xiodoTMT6plex [C9]	1.06822	0.686594	0.732665	1.16851	0.820261	0.514778	82.916	83.4517	1.00646	0.982059
[R].AAVEEGIVLGGGCALLR.[C]	P10809	P10809 [430-446]	1xiodoTMT6plex [C13]	1xiodoTMT6plex [C13]	1xiodoTMT6plex [C13]	0.987793	0.716596	0.745246	0.883096	0.914181	0.494773	81.6545	76.4017	0.93567	0.759166
[R].ADFAQACQDAGVR.[F]	P11498	P11498 [125-137]	1xiodoTMT6plex [C7]	1xiodoTMT6plex [C7]	1xiodoTMT6plex [C7]	0.460571	0.395464	0.284569	0.5125	0.594758	0.335845	38.0201	48.1034	1.26521	0.334871
[R].AEFYFQPWAQEAVCR.[Y]	Q96GM5	Q96GM5 [479-493]	1xiodoTMT6plex [C14]	1xiodoTMT6plex [C14]	1xiodoTMT6plex [C14]	0.800618	0.531287	0.642741	0.726397	0.787149	0.369466	65.8215	62.767	0.953594	0.850463
[R].AFYMEEGVPYCER.[D]	Q9NR12	Q9NR12 [378-390]	1xiodoTMT6plex [C11]	1xOxidation [M4]; 1xiodoTMT6plex [C11]	1xiodoTMT6plex [C11]	0.619256	0.490421	0.298488	0.397704	0.597122	0.239437	46.9389	41.1421	0.876504	0.69859
[R].AFYMEEGVPYCER.[D]	Q9NR12	Q9NR12 [378-390]	1xiodoTMT6plex [C11]	1xOxidation [M4]; 1xiodoTMT6plex [C11]	1xOxidation [M4]; 1xiodoTMT6plex [C11]	0.619256	0.490421	0.298488	0.397704	0.383574	0.248507	46.9389	34.3262	0.731295	0.294436
[R].AFYMEEGVPYCER.[D]	Q9NR12	Q9NR12 [378-390]	1xOxidation [M4]; 1xiodoTMT6plex [C11]	1xOxidation [M4]; 1xiodoTMT6plex [C11]	1xiodoTMT6plex [C11]	0.436426	0.246569	0.298488	0.397704	0.597122	0.239437	32.7161	41.1421	1.25755	0.514556
[R].AFYMEEGVPYCER.[D]	Q9NR12	Q9NR12 [378-390]	1xOxidation [M4]; 1xiodoTMT6plex [C11]	1xOxidation [M4]; 1xiodoTMT6plex [C11]	1xOxidation [M4]; 1xiodoTMT6plex [C11]	0.436426	0.246569	0.298488	0.397704	0.383574	0.248507	32.7161	34.3262	1.04921	0.838331
[R].AGQTTYSGVIDCFR.[K]	Q9UJS0	Q9UJS0 [554-567]	1xiodoTMT6plex [C12]	1xiodoTMT6plex [C12]	1xiodoTMT6plex [C12]	0.504416	0.374366	0.420624	0.568567	0.570934	0.286733	43.3136	47.5412	1.0976	0.699049
[R].AIAIASDMQDDFISPCGACR.[Q]	P32320	P32320 [84-103]	2xiodoTMT6plex [C16; C19]	2xiodoTMT6plex [C16; C19]	2xiodoTMT6plex [C16; C19]	0.628986	0.351816	0.251923	0.435028	0.609164	0.242845	41.0908	42.9012	1.04406	0.912443
[R].AIAIASDMQDDFISPCGACR.[Q]	P32320	P32320 [84-103]	2xiodoTMT6plex [C16; C19]	1xOxidation [M8]; 2xiodoTMT6plex [C16; C19]	2xiodoTMT6plex [C16; C19]	0.628986	0.351816	0.369021	0.341573	0.609164	0.242845	44.9941	39.7861	0.884251	0.731425
[R].AIAIASDMQDDFISPCGACR.[Q]	P32320	P32320 [84-103]	1xOxidation [M8]; 2xiodoTMT6plex [C16; C19]	1xOxidation [M8]; 2xiodoTMT6plex [C16; C19]	2xiodoTMT6plex [C16; C19]	0.5	0.283877	0.369021	0.341573	0.609164	0.242845	38.4299	39.7861	1.03529	0.919594
[R].AIAIASDMQDDFISPCGACR.[Q]	P32320	P32320 [84-103]	1xOxidation [M8]; 2xiodoTMT6plex [C16; C19]	2xiodoTMT6plex [C16; C19]	2xiodoTMT6plex [C16; C19]	0.5	0.283877	0.251923	0.435028	0.609164	0.242845	34.5267	42.9012	1.24255	0.558519
[R].AIVDALPPPCESACTVPTDVDK.[W]	Q15181	Q15181 [261-282]	2xiodoTMT6plex [C10; C14]	2xiodoTMT6plex [C10; C14]	2xiodoTMT6plex [C10; C14]	0.965933	0.563224	0.575597	0.634122	0.638838	0.344344	70.1585	53.9101	0.768405	0.378458
[R].ALANSLACQGK.[Y]	P04075	P04075 [332-342]	1xiodoTMT6plex [C8]	1xiodoTMT6plex [C8]	1xiodoTMT6plex [C8]	0.599276	0.423768	0.441022	0.53271	0.589059	0.293084	48.8022	47.1618	0.966386	0.885095
[R].ALQAQEIECR.[L]	Q8NBJ5	Q8NBJ5 [361-370]	1xiodoTMT6plex [C9]	1xiodoTMT6plex [C9]	1xiodoTMT6plex [C9]	0.583141	0.410156	0.4988	0.596447	0.591214	0.364613	49.7366	51.7425	1.04033	0.836845
[R].ALVDGPCTQVR.[R]	P50914	P50914 [36-46]	1xiodoTMT6plex [C7]	1xiodoTMT6plex [C7]	1xiodoTMT6plex [C7]	0.723805	0.546941	0.54566	0.818495	0.670085	0.345416	60.5469	61.1332	1.00968	0.971022
[R].ALVENCLVPDLWIR.[Y]	Q15020	Q15020 [336-349]	1xiodoTMT6plex [C6]	1xiodoTMT6plex [C6]	1xiodoTMT6plex [C6]	0.670616	0.494718	0.397329	0.547893	0.42236	0.235974	52.0888	40.2076	0.771904	0.381216
[R].ALVNCQYSSATFSTGER.[K]	Q9NPD3	Q9NPD3 [70-86]	1xiodoTMT6plex [C5]	1xiodoTMT6plex [C5]	1xiodoTMT6plex [C5]	0.634831	0.3879	0.583942	0.585062	0.658824	0.301639	53.5558	51.5175	0.961941	0.885071
[R].ANDAIASACLYIACR.[Q]	Q00403	Q00403 [155-169]	2xiodoTMT6plex [C9; C14]	2xiodoTMT6plex [C9; C14]	2xiodoTMT6plex [C9; C14]	0.522316	0.323636	0.361644	0.446029	0.578797	0.217799	40.2532	41.4208	1.02901	0.928206
[R].ANEQEPCGWWLAR.[V]	P51116	P51116 [81-93]	1xiodoTMT6plex [C7]	1xiodoTMT6plex [C7]	1xiodoTMT6plex [C7]	0.818548	0.458368	0.612819	0.734489	0.552836	0.410405	62.9912	56.591	0.898395	0.671893
[R].ANPDPNCCLGVFGLSLYTTER.[D]	P62995	P62995 [112-132]	2xiodoTMT6plex [C7; C8]	2xiodoTMT6plex [C7; C8]	2xiodoTMT6plex [C7; C8]	0.469479	0.279181	0.387514	0.382645	0.441026	0.19258	37.8725	33.875	0.894449	0.689685
[R].ANPDPNTCLGVFGLSLYTTER.[D]	Q13595	Q13595 [113-133]	1xiodoTMT6plex [C8]	1xiodoTMT6plex [C8]	1xiodoTMT6plex [C8]	0.388614	0.297552	0.325103	0.346309	0.334821	0.188192	33.709	28.9774	0.859635	0.457524
[R].APLAVTSQVINCR.[N]	P42695	P42695 [319-331]	1xiodoTMT6plex [C12]	1xiodoTMT6plex [C12]	1xiodoTMT6plex [C12]	0.724528	0.455662	0.444245	0.665188	0.862069	0.332425	54.1478	61.9894	1.14482	0.685021
[R].AQTGAPCLSFDIVR.[D]	Q9BQ67	Q9BQ67 [60-73]	1xiodoTMT6plex [C7]	1xiodoTMT6plex [C7]	1xiodoTMT6plex [C7]	0.912271	0.551628	0.703911	0.737197	0.885027	0.565517	72.2603	72.9247	1.00919	0.964287
[R].ARFEELCSDLFR.[S]	P0DMV9	P0DMV9 [300-311]	1xiodoTMT6plex [C7]	1xiodoTMT6plex [C7]	1xiodoTMT6plex [C7]	0.303004	0.268998	0.253719	0.261151	0.311168	0.184086	27.524	25.2135	0.916053	0.592039
[R].ASFENNCEIGCFAK.[L]	P56537	P56537 [5-18]	2xiodoTMT6plex [C7; C11]	2xiodoTMT6plex [C7; C11]	2xiodoTMT6plex [C7; C11]	0.697436	0.434509	0.505646	0.604522	0.723051	0.34715	54.5864	55.8241	1.02268	0.931822
[R].ASILWLIGENCER.[V]	O00203	O00203 [497-509]	1xiodoTMT6plex [C11]	1xiodoTMT6plex [C11]	1xiodoTMT6plex [C11]	0.520053	0.384615	0.302532	0.543137	0.345277	0.296241	40.24	39.4885	0.981324	0.94289
[R].ATEALCWAEGQR.[L]	Q969X6	Q969X6 [62-73]	1xiodoTMT6plex [C6]	1xiodoTMT6plex [C6]	1xiodoTMT6plex [C6]	1.09497	0.438931	0.462916	0.780591	0.714286	0.409226	66.5606	63.4701	0.953568	0.905064
[R].ATVAPEDVSEVIFGHVLAAGCGQNPVR.[Q]	Q9BWD1	Q9BWD1 [45-71]	1xiodoTMT6plex [C21]	1xiodoTMT6plex [C21]	1xiodoTMT6plex [C21]	0.645833	0.44382	0.684211	0.482558	0.627907	0.361798	59.1288	49.0754	0.829975	0.401166
[R].AVCMLSNTTAIAEAWAR.[L]	P68366	P68366 [374-390]	1xOxidation [M4]; 1xiodoTMT6plex [C3]	1xOxidation [M4]; 1xiodoTMT6plex [C3]	1xiodoTMT6plex [C3]	0.838209	0.582981	0.713362	0.766493	0.626623	0.355866	71.1517	58.2994	0.819368	0.414397
[R].AVCMLSNTTAIAEAWAR.[L]	P68366	P68366 [374-390]	1xOxidation [M4]; 1xiodoTMT6plex [C3]	1xOxidation [M4]; 1xiodoTMT6plex [C3]	1xOxidation [M4]; 1xiodoTMT6plex [C3]	0.838209	0.582981	0.713362	0.766493	0.57384	0.336609	71.1517	55.8981	0.785618	0.350726
[R].AVCMLSNTTAIAEAWAR.[L]	P68366	P68366 [374-390]	1xiodoTMT6plex [C3]	1xOxidation [M4]; 1xiodoTMT6plex [C3]	1xiodoTMT6plex [C3]	0.621043	0.461826	0.713362	0.766493	0.626623	0.355866	59.8744	58.2994	0.973696	0.916533
[R].AVCMLSNTTAIAEAWAR.[L]	P68366	P68366 [374-390]	1xiodoTMT6plex [C3]	1xOxidation [M4]; 1xiodoTMT6plex [C3]	1xOxidation [M4]; 1xiodoTMT6plex [C3]	0.621043	0.461826	0.713362	0.766493	0.57384	0.336609	59.8744	55.8981	0.933589	0.796676
[R].AVCMLSNTTAIAEAWAR.[L]	P68366	P68366 [374-390]	1xiodoTMT6plex [C3]	1xiodoTMT6plex [C3]	1xiodoTMT6plex [C3]	0.621043	0.461826	0.502269	0.626	0.626623	0.355866	52.8379	53.6163	1.01473	0.942851
[R].AVCMLSNTTAIAEAWAR.[L]	P68366	P68366 [374-390]	1xiodoTMT6plex [C3]	1xiodoTMT6plex [C3]	1xOxidation [M4]; 1xiodoTMT6plex [C3]	0.621043	0.461826	0.502269	0.626	0.57384	0.336609	52.8379	51.215	0.969284	0.880197
[R].AVCMLSNTTAIAEAWAR.[L]	P68366	P68366 [374-390]	1xOxidation [M4]; 1xiodoTMT6plex [C3]	1xiodoTMT6plex [C3]	1xiodoTMT6plex [C3]	0.838209	0.582981	0.502269	0.626	0.626623	0.355866	64.1153	53.6163	0.836249	0.481884
[R].AVCMLSNTTAIAEAWAR.[L]	P68366	P68366 [374-390]	1xOxidation [M4]; 1xiodoTMT6plex [C3]	1xiodoTMT6plex [C3]	1xOxidation [M4]; 1xiodoTMT6plex [C3]	0.838209	0.582981	0.502269	0.626	0.57384	0.336609	64.1153	51.215	0.798795	0.392879
[R].AVCMLSNTTAVAEAWAR.[L]	Q9BQE3	Q9BQE3 [374-390]	1xiodoTMT6plex [C3]	1xOxidation [M4]; 1xiodoTMT6plex [C3]	1xiodoTMT6plex [C3]	0.766497	0.390741	0.436997	0.546053	0.584838	0.324622	53.1412	48.5171	0.912984	0.763255
[R].AVCMLSNTTAVAEAWAR.[L]	Q9BQE3	Q9BQE3 [374-390]	1xiodoTMT6plex [C3]	1xOxidation [M4]; 1xiodoTMT6plex [C3]	1xOxidation [M4]; 1xiodoTMT6plex [C3]	0.766497	0.390741	0.436997	0.546053	0.586103	0.286255	53.1412	47.2803	0.889712	0.717847
[R].AVCMLSNTTAVAEAWAR.[L]	Q9BQE3	Q9BQE3 [374-390]	1xiodoTMT6plex [C3]	1xiodoTMT6plex [C3]	1xiodoTMT6plex [C3]	0.766497	0.390741	0.538462	0.682477	0.584838	0.324622	56.5233	53.0645	0.938808	0.83203
[R].AVCMLSNTTAVAEAWAR.[L]	Q9BQE3	Q9BQE3 [374-390]	1xiodoTMT6plex [C3]	1xiodoTMT6plex [C3]	1xOxidation [M4]; 1xiodoTMT6plex [C3]	0.766497	0.390741	0.538462	0.682477	0.586103	0.286255	56.5233	51.8278	0.916928	0.786078
[R].AVCMLSNTTAVAEAWAR.[L]	Q9BQE3	Q9BQE3 [374-390]	1xOxidation [M4]; 1xiodoTMT6plex [C3]	1xiodoTMT6plex [C3]	1xiodoTMT6plex [C3]	0.706052	0.615476	0.538462	0.682477	0.584838	0.324622	61.9997	53.0645	0.855884	0.488543
[R].AVCMLSNTTAVAEAWAR.[L]	Q9BQE3	Q9BQE3 [374-390]	1xOxidation [M4]; 1xiodoTMT6plex [C3]	1xiodoTMT6plex [C3]	1xOxidation [M4]; 1xiodoTMT6plex [C3]	0.706052	0.615476	0.538462	0.682477	0.586103	0.286255	61.9997	51.8278	0.835937	0.473723
[R].AVCMLSNTTAVAEAWAR.[L]	Q9BQE3	Q9BQE3 [374-390]	1xOxidation [M4]; 1xiodoTMT6plex [C3]	1xOxidation [M4]; 1xiodoTMT6plex [C3]	1xiodoTMT6plex [C3]	0.706052	0.615476	0.436997	0.546053	0.584838	0.324622	58.6175	48.5171	0.827689	0.422715
[R].AVCMLSNTTAVAEAWAR.[L]	Q9BQE3	Q9BQE3 [374-390]	1xOxidation [M4]; 1xiodoTMT6plex [C3]	1xOxidation [M4]; 1xiodoTMT6plex [C3]	1xOxidation [M4]; 1xiodoTMT6plex [C3]	0.706052	0.615476	0.436997	0.546053	0.586103	0.286255	58.6175	47.2803	0.806591	0.408156
[R].AVQGMLDFDYVCSR.[D]	P53396	P53396 [508-521]	1xOxidation [M5]; 1xiodoTMT6plex [C12]	1xiodoTMT6plex [C12]	1xiodoTMT6plex [C12]	0.456054	0.329824	0.273772	0.36718	0.363368	0.188786	35.3216	30.6445	0.867584	0.589273
[R].AVQGMLDFDYVCSR.[D]	P53396	P53396 [508-521]	1xOxidation [M5]; 1xiodoTMT6plex [C12]	1xiodoTMT6plex [C12]	1xOxidation [M5]; 1xiodoTMT6plex [C12]	0.456054	0.329824	0.273772	0.36718	0.624204	0.204272	35.3216	39.8552	1.12835	0.751409
[R].AVQGMLDFDYVCSR.[D]	P53396	P53396 [508-521]	1xiodoTMT6plex [C12]	1xOxidation [M5]; 1xiodoTMT6plex [C12]	1xiodoTMT6plex [C12]	0.519897	0.388161	0.355283	0.517435	0.363368	0.188786	42.1114	35.653	0.846636	0.580149
[R].AVQGMLDFDYVCSR.[D]	P53396	P53396 [508-521]	1xiodoTMT6plex [C12]	1xOxidation [M5]; 1xiodoTMT6plex [C12]	1xOxidation [M5]; 1xiodoTMT6plex [C12]	0.519897	0.388161	0.355283	0.517435	0.624204	0.204272	42.1114	44.8637	1.06536	0.849144
[R].AVQGMLDFDYVCSR.[D]	P53396	P53396 [508-521]	1xOxidation [M5]; 1xiodoTMT6plex [C12]	1xOxidation [M5]; 1xiodoTMT6plex [C12]	1xiodoTMT6plex [C12]	0.456054	0.329824	0.355283	0.517435	0.363368	0.188786	38.0387	35.653	0.937282	0.827311
[R].AVQGMLDFDYVCSR.[D]	P53396	P53396 [508-521]	1xOxidation [M5]; 1xiodoTMT6plex [C12]	1xOxidation [M5]; 1xiodoTMT6plex [C12]	1xOxidation [M5]; 1xiodoTMT6plex [C12]	0.456054	0.329824	0.355283	0.517435	0.624204	0.204272	38.0387	44.8637	1.17942	0.631828
[R].AVQGMLDFDYVCSR.[D]	P53396	P53396 [508-521]	1xiodoTMT6plex [C12]	1xiodoTMT6plex [C12]	1xiodoTMT6plex [C12]	0.519897	0.388161	0.273772	0.36718	0.363368	0.188786	39.3943	30.6445	0.777891	0.396804
[R].AVQGMLDFDYVCSR.[D]	P53396	P53396 [508-521]	1xiodoTMT6plex [C12]	1xiodoTMT6plex [C12]	1xOxidation [M5]; 1xiodoTMT6plex [C12]	0.519897	0.388161	0.273772	0.36718	0.624204	0.204272	39.3943	39.8552	1.0117	0.97556
[R].AYLEGTCVEWLR.[R]	P10321	P10321 [182-193]	1xiodoTMT6plex [C7]	1xiodoTMT6plex [C7]	1xiodoTMT6plex [C7]	0.586163	0.379666	0.421008	0.628878	0.548962	0.3319	46.2279	50.3247	1.08862	0.725791
[R].CAAAGSSSSGSAAAALDADCR.[L]	Q8N2K0	Q8N2K0 [15-35]	2xiodoTMT6plex [C1; C20]	2xiodoTMT6plex [C1; C20]	2xiodoTMT6plex [C1; C20]	0.57872	0.32266	0.392971	0.447442	0.473251	0.27003	43.145	39.6908	0.919938	0.746132
[R].CADGGLYCK.[E]	Q04446	Q04446 [81-89]	2xiodoTMT6plex [C1; C8]	2xiodoTMT6plex [C1; C8]	2xiodoTMT6plex [C1; C8]	1.08247	0.794682	0.791608	1.20786	0.8	0.6	88.9588	86.9287	0.977179	0.925228
[R].CAQAQTGIDLSGCTK.[W]	Q8N163	Q8N163 [387-401]	2xiodoTMT6plex [C1; C13]	2xiodoTMT6plex [C1; C13]	2xiodoTMT6plex [C1; C13]	0.762006	0.625349	0.598753	0.597046	0.608392	0.4528	66.2036	55.2746	0.834919	0.199443
[R].CCSFDGDADR.[I]	O95394	O95394 [272-281]	2xiodoTMT6plex [C1; C2]	2xiodoTMT6plex [C1; C2]	2xiodoTMT6plex [C1; C2]	0.591938	0.415064	0.565378	0.721757	0.782158	0.4334	52.4126	64.5772	1.23209	0.371191
[R].CCTKPESER.[M]	P02769	P02769 [460-468]	2xiodoTMT6plex [C1; C2]	2xiodoTMT6plex [C1; C2]	2xiodoTMT6plex [C1; C2]	0.828361	0.585316	0.702813	0.688831	0.952011	0.416524	70.5497	68.5788	0.972064	0.913177
[R].CDNFTSSWR.[D]	Q15149	Q15149 [317-325]	1xiodoTMT6plex [C1]	1xiodoTMT6plex [C1]	1xiodoTMT6plex [C1]	0.54234	0.370959	0.426083	0.620901	0.537823	0.329436	44.6461	49.6053	1.11108	0.647026
[R].CDPDTGQCR.[C]	O15230	O15230 [553-561]	2xiodoTMT6plex [C1; C8]	2xiodoTMT6plex [C1; C8]	2xiodoTMT6plex [C1; C8]	1.21407	0.750983	0.64781	0.746988	0.875481	0.850044	87.0953	82.4171	0.946286	0.806198
[R].CEASPNPTSPQDCPR.[T]	Q9Y4D7	Q9Y4D7 [740-754]	2xiodoTMT6plex [C1; C13]	2xiodoTMT6plex [C1; C13]	2xiodoTMT6plex [C1; C13]	0.884956	0.461302	0.545757	0.824228	0.683938	0.6139	63.0672	70.7355	1.12159	0.621323
[R].CEGINISGNFYR.[N]	P40429	P40429 [38-49]	1xiodoTMT6plex [C1]	1xiodoTMT6plex [C1]	1xiodoTMT6plex [C1]	0.663658	0.429275	0.46868	0.547634	0.636522	0.345313	52.0538	50.9823	0.979416	0.928753
[R].CEMEQQNQEYK.[I]	P02533; Q04695	P02533 [389-399]; Q04695 [358-368]	1xiodoTMT6plex [C1]	1xOxidation [M3]; 1xiodoTMT6plex [C1]	1xiodoTMT6plex [C1]	0.688382	0.481952	0.358409	0.388259	0.578554	0.320907	50.9581	42.924	0.842339	0.550372
[R].CEMEQQNQEYK.[I]	P02533; Q04695	P02533 [389-399]; Q04695 [358-368]	1xiodoTMT6plex [C1]	1xOxidation [M3]; 1xiodoTMT6plex [C1]	1xOxidation [M3]; 1xiodoTMT6plex [C1]	0.688382	0.481952	0.358409	0.388259	0.47342	0.261816	50.9581	37.4498	0.734915	0.302392
[R].CEMEQQNQEYK.[I]	P02533; Q04695	P02533 [389-399]; Q04695 [358-368]	1xOxidation [M3]; 1xiodoTMT6plex [C1]	1xOxidation [M3]; 1xiodoTMT6plex [C1]	1xiodoTMT6plex [C1]	0.511847	0.36342	0.358409	0.388259	0.578554	0.320907	41.1225	42.924	1.04381	0.85448
[R].CEMEQQNQEYK.[I]	P02533; Q04695	P02533 [389-399]; Q04695 [358-368]	1xOxidation [M3]; 1xiodoTMT6plex [C1]	1xOxidation [M3]; 1xiodoTMT6plex [C1]	1xOxidation [M3]; 1xiodoTMT6plex [C1]	0.511847	0.36342	0.358409	0.388259	0.47342	0.261816	41.1225	37.4498	0.910689	0.66791
[R].CEMEQQNQEYK.[I]	P02533; Q04695	P02533 [389-399]; Q04695 [358-368]	1xiodoTMT6plex [C1]	1xiodoTMT6plex [C1]	1xiodoTMT6plex [C1]	0.688382	0.481952	0.324074	0.404762	0.578554	0.320907	49.8136	43.4741	0.872735	0.651146
[R].CEMEQQNQEYK.[I]	P02533; Q04695	P02533 [389-399]; Q04695 [358-368]	1xiodoTMT6plex [C1]	1xiodoTMT6plex [C1]	1xOxidation [M3]; 1xiodoTMT6plex [C1]	0.688382	0.481952	0.324074	0.404762	0.47342	0.261816	49.8136	37.9999	0.762843	0.389523
[R].CEMEQQNQEYK.[I]	P02533; Q04695	P02533 [389-399]; Q04695 [358-368]	1xOxidation [M3]; 1xiodoTMT6plex [C1]	1xiodoTMT6plex [C1]	1xiodoTMT6plex [C1]	0.511847	0.36342	0.324074	0.404762	0.578554	0.320907	39.978	43.4741	1.08745	0.73152
[R].CEMEQQNQEYK.[I]	P02533; Q04695	P02533 [389-399]; Q04695 [358-368]	1xOxidation [M3]; 1xiodoTMT6plex [C1]	1xiodoTMT6plex [C1]	1xOxidation [M3]; 1xiodoTMT6plex [C1]	0.511847	0.36342	0.324074	0.404762	0.47342	0.261816	39.978	37.9999	0.95052	0.826561
[R].CEQCQPGYYGDAQR.[G]	P98160	P98160 [1187-1200]	2xiodoTMT6plex [C1; C4]	2xiodoTMT6plex [C1; C4]	2xiodoTMT6plex [C1; C4]	1.1798	0.66855	0.607812	0.872255	0.748804	0.535211	81.8722	71.8757	0.877901	0.653455
[R].CESAPGCGVWQRPVIDNPNYK.[G]	P27824	P27824 [360-380]	2xiodoTMT6plex [C1; C7]	2xiodoTMT6plex [C1; C7]	2xiodoTMT6plex [C1; C7]	0.938722	0.663509	0.893345	0.853866	0.756757	0.349882	83.1859	65.3501	0.785592	0.368971
[R].CFQPPIHQSLASS.[-]	Q7L576	Q7L576 [1241-1253]	1xiodoTMT6plex [C1]	1xiodoTMT6plex [C1]	1xiodoTMT6plex [C1]	0.729973	0.469727	0.491358	0.815418	0.701863	0.3125	56.3686	60.9927	1.08203	0.803142
[R].CGCLDEDTQR.[Q]	P58107	P58107 [421-430]	2xiodoTMT6plex [C1; C3]	2xiodoTMT6plex [C1; C3]	2xiodoTMT6plex [C1; C3]	0.454686	0.350282	0.434469	0.454289	0.541245	0.270559	41.3145	42.2031	1.02151	0.922639
[R].CGEMAQAASAAVTR.[G]	P26640	P26640 [682-695]	1xOxidation [M4]; 1xiodoTMT6plex [C1]	1xOxidation [M4]; 1xiodoTMT6plex [C1]	1xOxidation [M4]; 1xiodoTMT6plex [C1]	0.732673	0.458861	0.622081	0.615711	0.803797	0.414868	60.4538	61.1459	1.01145	0.962299
[R].CGPLIDLCR.[G]	P26639	P26639 [254-262]	1xCarbamidomethyl [C]; 1xiodoTMT6plex [C]	2xiodoTMT6plex [C1; C8]	2xiodoTMT6plex [C1; C8]	6.13514	4.18182	0.453398	0.549533	0.692826	0.308932	359.012	51.7097	0.144034	0.139649
[R].CGPLIDLCR.[G]	P26639	P26639 [254-262]	2xiodoTMT6plex [C1; C8]	2xiodoTMT6plex [C1; C8]	2xiodoTMT6plex [C1; C8]	0.676361	0.406375	0.453398	0.549533	0.692826	0.308932	51.2045	51.7097	1.00987	0.972856
[R].CGSVLVR.[L]	P15880	P15880 [188-194]	1xiodoTMT6plex [C1]	1xiodoTMT6plex [C1]	1xiodoTMT6plex [C1]	0.933708	0.632776	0.609599	0.91542	0.94334	0.509034	72.5361	78.9265	1.0881	0.733351
[R].CIPALDSLTPANEDQK.[I]	P10809	P10809 [447-462]	1xiodoTMT6plex [C1]	1xiodoTMT6plex [C1]	1xiodoTMT6plex [C1]	0.675963	0.498977	0.504101	0.498945	0.700168	0.37265	55.968	52.3921	0.936107	0.764894
[R].CIPEIDDSEFCIR.[I]	Q969U7	Q969U7 [168-180]	2xiodoTMT6plex [C1; C11]	2xiodoTMT6plex [C1; C11]	2xiodoTMT6plex [C1; C11]	0.508371	0.387158	0.490226	0.514803	0.520518	0.273214	46.1918	43.6178	0.944276	0.788659
[R].CLYASVLTAQPR.[L]	P13639	P13639 [728-739]	1xiodoTMT6plex [C1]	1xiodoTMT6plex [C1]	1xiodoTMT6plex [C1]	0.766593	0.545225	0.539712	0.691328	0.630284	0.414754	61.7177	57.8789	0.937801	0.749774
[R].CMMAQYNR.[H]	P31948	P31948 [471-478]	2xOxidation [M2; M3]; 1xiodoTMT6plex [C1]	2xOxidation [M2; M3]; 1xiodoTMT6plex [C1]	2xOxidation [M2; M3]; 1xiodoTMT6plex [C1]	0.589147	0.289474	0.332811	0.391115	0.385178	0.251194	40.3811	34.2496	0.848159	0.587419
[R].CMMAQYNR.[H]	P31948	P31948 [471-478]	2xOxidation [M2; M3]; 1xiodoTMT6plex [C1]	2xOxidation [M2; M3]; 1xiodoTMT6plex [C1]	1xOxidation [M]; 1xiodoTMT6plex [C1]	0.589147	0.289474	0.332811	0.391115	0.387097	0.381995	40.3811	38.6736	0.957715	0.864044
[R].CMMAQYNR.[H]	P31948	P31948 [471-478]	2xOxidation [M2; M3]; 1xiodoTMT6plex [C1]	1xiodoTMT6plex [C1]	2xOxidation [M2; M3]; 1xiodoTMT6plex [C1]	0.589147	0.289474	0.332364	0.409287	0.385178	0.251194	40.3662	34.8553	0.863478	0.629648
[R].CMMAQYNR.[H]	P31948	P31948 [471-478]	2xOxidation [M2; M3]; 1xiodoTMT6plex [C1]	1xiodoTMT6plex [C1]	1xOxidation [M]; 1xiodoTMT6plex [C1]	0.589147	0.289474	0.332364	0.409287	0.387097	0.381995	40.3662	39.2793	0.973075	0.913467
[R].CMMAQYNR.[H]	P31948	P31948 [471-478]	2xOxidation [M2; M3]; 1xiodoTMT6plex [C1]	1xOxidation [M]; 1xiodoTMT6plex [C1]	2xOxidation [M2; M3]; 1xiodoTMT6plex [C1]	0.589147	0.289474	0.374843	0.353659	0.385178	0.251194	41.7821	33.001	0.789836	0.420383
[R].CMMAQYNR.[H]	P31948	P31948 [471-478]	2xOxidation [M2; M3]; 1xiodoTMT6plex [C1]	1xOxidation [M]; 1xiodoTMT6plex [C1]	1xOxidation [M]; 1xiodoTMT6plex [C1]	0.589147	0.289474	0.374843	0.353659	0.387097	0.381995	41.7821	37.425	0.895718	0.652706
[R].CNEPAVWSQLAK.[A]	Q00610	Q00610 [1102-1113]	1xiodoTMT6plex [C1]	1xiodoTMT6plex [C1]	1xiodoTMT6plex [C1]	0.677482	0.450662	0.361968	0.589436	0.656198	0.339204	49.6704	52.8279	1.06357	0.82613
[R].CNGVLEGIR.[I]	P35579	P35579 [694-702]	1xiodoTMT6plex [C1]	1xiodoTMT6plex [C1]	1xiodoTMT6plex [C1]	0.740812	0.463929	0.477884	0.873684	0.71748	0.402477	56.0875	66.4547	1.18484	0.564497
[R].CNNVLYIR.[G]	P62306	P62306 [66-73]	1xiodoTMT6plex [C1]	1xiodoTMT6plex [C1]	1xiodoTMT6plex [C1]	0.408805	0.287477	0.180124	0.241911	0.384279	0.198214	29.2135	27.4801	0.940665	0.851308
[R].CPEALFQPCFLGMESCGIHETTFNSIMK.[S]	P0CG39	P0CG39 [920-947]	1xOxidation [M27]; 2xiodoTMT6plex [C1; C9]	2xCarbamidomethyl [C9; C16]; 1xiodoTMT6plex [C1]	1xOxidation [M]; 2xiodoTMT6plex [C1; C9]	0.294711	0.191831	0.784512	1.02991	0.402516	0.248571	42.3685	56.0334	1.32253	0.673269
[R].CPEALFQPCFLGMESCGIHETTFNSIMK.[S]	P0CG39	P0CG39 [920-947]	1xOxidation [M27]; 2xiodoTMT6plex [C1; C9]	2xCarbamidomethyl [C9; C16]; 1xiodoTMT6plex [C1]	2xiodoTMT6plex [C1; C9]	0.294711	0.191831	0.784512	1.02991	0.212095	0.114537	42.3685	45.2182	1.06726	0.937782
[R].CPEALFQPCFLGMESCGIHETTFNSIMK.[S]	P0CG39	P0CG39 [920-947]	1xOxidation [M27]; 2xiodoTMT6plex [C1; C9]	2xCarbamidomethyl [C9; C16]; 1xiodoTMT6plex [C1]	1xCarbamidomethyl [C9]; 1xOxidation [M27]; 1xiodoTMT6plex [C1]	0.294711	0.191831	0.784512	1.02991	1.55285	0.740614	42.3685	110.779	2.61466	0.0846632
[R].CPEALFQPCFLGMESCGIHETTFNSIMK.[S]	P0CG39	P0CG39 [920-947]	1xOxidation [M27]; 2xiodoTMT6plex [C1; C9]	1xOxidation [M27]; 2xiodoTMT6plex [C1; C9]	1xOxidation [M]; 2xiodoTMT6plex [C1; C9]	0.294711	0.191831	0.241379	0.252092	0.402516	0.248571	24.2641	30.106	1.24076	0.376649
[R].CPEALFQPCFLGMESCGIHETTFNSIMK.[S]	P0CG39	P0CG39 [920-947]	1xOxidation [M27]; 2xiodoTMT6plex [C1; C9]	1xOxidation [M27]; 2xiodoTMT6plex [C1; C9]	2xiodoTMT6plex [C1; C9]	0.294711	0.191831	0.241379	0.252092	0.212095	0.114537	24.2641	19.2908	0.795036	0.380558
[R].CPEALFQPCFLGMESCGIHETTFNSIMK.[S]	P0CG39	P0CG39 [920-947]	1xOxidation [M27]; 2xiodoTMT6plex [C1; C9]	1xOxidation [M27]; 2xiodoTMT6plex [C1; C9]	1xCarbamidomethyl [C9]; 1xOxidation [M27]; 1xiodoTMT6plex [C1]	0.294711	0.191831	0.241379	0.252092	1.55285	0.740614	24.2641	84.8517	3.49701	0.186541
[R].CPEALFQPCFLGMESCGIHETTFNSIMK.[S]	P0CG39	P0CG39 [920-947]	2xiodoTMT6plex [C1; C9]	2xCarbamidomethyl [C9; C16]; 1xiodoTMT6plex [C1]	1xOxidation [M]; 2xiodoTMT6plex [C1; C9]	0.180158	0.122904	0.784512	1.02991	0.402516	0.248571	36.2525	56.0334	1.54564	0.569017
[R].CPEALFQPCFLGMESCGIHETTFNSIMK.[S]	P0CG39	P0CG39 [920-947]	2xiodoTMT6plex [C1; C9]	2xCarbamidomethyl [C9; C16]; 1xiodoTMT6plex [C1]	2xiodoTMT6plex [C1; C9]	0.180158	0.122904	0.784512	1.02991	0.212095	0.114537	36.2525	45.2182	1.24731	0.815191
[R].CPEALFQPCFLGMESCGIHETTFNSIMK.[S]	P0CG39	P0CG39 [920-947]	2xiodoTMT6plex [C1; C9]	2xCarbamidomethyl [C9; C16]; 1xiodoTMT6plex [C1]	1xCarbamidomethyl [C9]; 1xOxidation [M27]; 1xiodoTMT6plex [C1]	0.180158	0.122904	0.784512	1.02991	1.55285	0.740614	36.2525	110.779	3.05577	0.0792264
[R].CPEALFQPCFLGMESCGIHETTFNSIMK.[S]	P0CG39	P0CG39 [920-947]	2xiodoTMT6plex [C1; C9]	1xOxidation [M27]; 2xiodoTMT6plex [C1; C9]	1xOxidation [M]; 2xiodoTMT6plex [C1; C9]	0.180158	0.122904	0.241379	0.252092	0.402516	0.248571	18.148	30.106	1.65891	0.122372
[R].CPEALFQPCFLGMESCGIHETTFNSIMK.[S]	P0CG39	P0CG39 [920-947]	2xiodoTMT6plex [C1; C9]	1xOxidation [M27]; 2xiodoTMT6plex [C1; C9]	2xiodoTMT6plex [C1; C9]	0.180158	0.122904	0.241379	0.252092	0.212095	0.114537	18.148	19.2908	1.06297	0.840666
[R].CPEALFQPCFLGMESCGIHETTFNSIMK.[S]	P0CG39	P0CG39 [920-947]	2xiodoTMT6plex [C1; C9]	1xOxidation [M27]; 2xiodoTMT6plex [C1; C9]	1xCarbamidomethyl [C9]; 1xOxidation [M27]; 1xiodoTMT6plex [C1]	0.180158	0.122904	0.241379	0.252092	1.55285	0.740614	18.148	84.8517	4.67553	0.154789
[R].CPEALFQPSFLGMESCGIHETTFNSIMK.[C]	P60709; P63261	P60709 [257-284]; P63261 [257-284]	2xiodoTMT6plex [C1; C16]	2xOxidation [M13; M27]; 2xiodoTMT6plex [C1; C16]	2xiodoTMT6plex [C1; C16]	0.190821	0.123658	0.162025	0.148148	0.208368	0.0938066	15.8835	15.0108	0.945055	0.831275
[R].CPEALFQPSFLGMESCGIHETTFNSIMK.[C]	P60709; P63261	P60709 [257-284]; P63261 [257-284]	2xiodoTMT6plex [C1; C16]	2xOxidation [M13; M27]; 2xiodoTMT6plex [C1; C16]	1xCarbamidomethyl [C16]; 1xOxidation [M27]; 1xiodoTMT6plex [C1]	0.190821	0.123658	0.162025	0.148148	1.04843	0.707278	15.8835	63.462	3.99547	0.144862
[R].CPEALFQPSFLGMESCGIHETTFNSIMK.[C]	P60709; P63261	P60709 [257-284]; P63261 [257-284]	2xiodoTMT6plex [C1; C16]	2xOxidation [M13; M27]; 2xiodoTMT6plex [C1; C16]	1xOxidation [M27]; 2xiodoTMT6plex [C1; C16]	0.190821	0.123658	0.162025	0.148148	1.08219	0.587021	15.8835	60.5787	3.81394	0.173812
[R].CPEALFQPSFLGMESCGIHETTFNSIMK.[C]	P60709; P63261	P60709 [257-284]; P63261 [257-284]	1xCarbamidomethyl [C16]; 1xiodoTMT6plex [C1]	2xiodoTMT6plex [C1; C16]	2xiodoTMT6plex [C1; C16]	3.24632	1.55959	0.106383	0.118687	0.208368	0.0938066	163.743	14.0287	0.0856752	0.174498
[R].CPEALFQPSFLGMESCGIHETTFNSIMK.[C]	P60709; P63261	P60709 [257-284]; P63261 [257-284]	1xCarbamidomethyl [C16]; 1xiodoTMT6plex [C1]	2xiodoTMT6plex [C1; C16]	1xCarbamidomethyl [C16]; 1xOxidation [M27]; 1xiodoTMT6plex [C1]	3.24632	1.55959	0.106383	0.118687	1.04843	0.707278	163.743	62.4799	0.381573	0.345178
[R].CPEALFQPSFLGMESCGIHETTFNSIMK.[C]	P60709; P63261	P60709 [257-284]; P63261 [257-284]	1xCarbamidomethyl [C16]; 1xiodoTMT6plex [C1]	2xiodoTMT6plex [C1; C16]	1xOxidation [M27]; 2xiodoTMT6plex [C1; C16]	3.24632	1.55959	0.106383	0.118687	1.08219	0.587021	163.743	59.5966	0.363964	0.334055
[R].CPEALFQPSFLGMESCGIHETTFNSIMK.[C]	P60709; P63261	P60709 [257-284]; P63261 [257-284]	1xCarbamidomethyl [C16]; 1xiodoTMT6plex [C1]	1xiodoTMT6plex [C1]	2xiodoTMT6plex [C1; C16]	3.24632	1.55959	0.433131	0.390764	0.208368	0.0938066	174.635	23.098	0.132264	0.139035
[R].CPEALFQPSFLGMESCGIHETTFNSIMK.[C]	P60709; P63261	P60709 [257-284]; P63261 [257-284]	1xCarbamidomethyl [C16]; 1xiodoTMT6plex [C1]	1xiodoTMT6plex [C1]	1xCarbamidomethyl [C16]; 1xOxidation [M27]; 1xiodoTMT6plex [C1]	3.24632	1.55959	0.433131	0.390764	1.04843	0.707278	174.635	71.5492	0.409708	0.286646
[R].CPEALFQPSFLGMESCGIHETTFNSIMK.[C]	P60709; P63261	P60709 [257-284]; P63261 [257-284]	1xCarbamidomethyl [C16]; 1xiodoTMT6plex [C1]	1xiodoTMT6plex [C1]	1xOxidation [M27]; 2xiodoTMT6plex [C1; C16]	3.24632	1.55959	0.433131	0.390764	1.08219	0.587021	174.635	68.6659	0.393197	0.277102
[R].CPEALFQPSFLGMESCGIHETTFNSIMK.[C]	P60709; P63261	P60709 [257-284]; P63261 [257-284]	1xCarbamidomethyl [C16]; 1xiodoTMT6plex [C1]	2xOxidation [M13; M27]; 2xiodoTMT6plex [C1; C16]	2xiodoTMT6plex [C1; C16]	3.24632	1.55959	0.162025	0.148148	0.208368	0.0938066	165.598	15.0108	0.0906459	0.166748
[R].CPEALFQPSFLGMESCGIHETTFNSIMK.[C]	P60709; P63261	P60709 [257-284]; P63261 [257-284]	1xCarbamidomethyl [C16]; 1xiodoTMT6plex [C1]	2xOxidation [M13; M27]; 2xiodoTMT6plex [C1; C16]	1xCarbamidomethyl [C16]; 1xOxidation [M27]; 1xiodoTMT6plex [C1]	3.24632	1.55959	0.162025	0.148148	1.04843	0.707278	165.598	63.462	0.38323	0.333528
[R].CPEALFQPSFLGMESCGIHETTFNSIMK.[C]	P60709; P63261	P60709 [257-284]; P63261 [257-284]	1xCarbamidomethyl [C16]; 1xiodoTMT6plex [C1]	2xOxidation [M13; M27]; 2xiodoTMT6plex [C1; C16]	1xOxidation [M27]; 2xiodoTMT6plex [C1; C16]	3.24632	1.55959	0.162025	0.148148	1.08219	0.587021	165.598	60.5787	0.365818	0.322655
[R].CPEALFQPSFLGMESCGIHETTFNSIMK.[C]	P60709; P63261	P60709 [257-284]; P63261 [257-284]	1xCarbamidomethyl [C16]; 1xiodoTMT6plex [C1]	1xCarbamidomethyl [C16]; 2xOxidation [M13; M27]; 1xiodoTMT6plex [C1]	2xiodoTMT6plex [C1; C16]	3.24632	1.55959	1.18721	2.25517	0.208368	0.0938066	199.771	85.2449	0.426714	0.292537
[R].CPEALFQPSFLGMESCGIHETTFNSIMK.[C]	P60709; P63261	P60709 [257-284]; P63261 [257-284]	1xCarbamidomethyl [C16]; 1xiodoTMT6plex [C1]	1xCarbamidomethyl [C16]; 2xOxidation [M13; M27]; 1xiodoTMT6plex [C1]	1xCarbamidomethyl [C16]; 1xOxidation [M27]; 1xiodoTMT6plex [C1]	3.24632	1.55959	1.18721	2.25517	1.04843	0.707278	199.771	133.696	0.669248	0.449215
[R].CPEALFQPSFLGMESCGIHETTFNSIMK.[C]	P60709; P63261	P60709 [257-284]; P63261 [257-284]	1xCarbamidomethyl [C16]; 1xiodoTMT6plex [C1]	1xCarbamidomethyl [C16]; 2xOxidation [M13; M27]; 1xiodoTMT6plex [C1]	1xOxidation [M27]; 2xiodoTMT6plex [C1; C16]	3.24632	1.55959	1.18721	2.25517	1.08219	0.587021	199.771	130.813	0.654815	0.439271
[R].CPEALFQPSFLGMESCGIHETTFNSIMK.[C]	P60709; P63261	P60709 [257-284]; P63261 [257-284]	1xiodoTMT6plex [C1]	1xiodoTMT6plex [C1]	2xiodoTMT6plex [C1; C16]	0.533475	0.359021	0.433131	0.390764	0.208368	0.0938066	44.1876	23.098	0.522725	0.102998
[R].CPEALFQPSFLGMESCGIHETTFNSIMK.[C]	P60709; P63261	P60709 [257-284]; P63261 [257-284]	1xiodoTMT6plex [C1]	1xiodoTMT6plex [C1]	1xCarbamidomethyl [C16]; 1xOxidation [M27]; 1xiodoTMT6plex [C1]	0.533475	0.359021	0.433131	0.390764	1.04843	0.707278	44.1876	71.5492	1.61922	0.23622
[R].CPEALFQPSFLGMESCGIHETTFNSIMK.[C]	P60709; P63261	P60709 [257-284]; P63261 [257-284]	1xiodoTMT6plex [C1]	1xiodoTMT6plex [C1]	1xOxidation [M27]; 2xiodoTMT6plex [C1; C16]	0.533475	0.359021	0.433131	0.390764	1.08219	0.587021	44.1876	68.6659	1.55396	0.312207
[R].CPEALFQPSFLGMESCGIHETTFNSIMK.[C]	P60709; P63261	P60709 [257-284]; P63261 [257-284]	1xCarbamidomethyl [C16]; 1xOxidation [M27]; 1xiodoTMT6plex [C1]	1xOxidation [M]; 2xiodoTMT6plex [C1; C16]	2xiodoTMT6plex [C1; C16]	4.73702	2.6551	0.128184	0.185287	0.208368	0.0938066	250.677	16.2487	0.0648195	0.153454
[R].CPEALFQPSFLGMESCGIHETTFNSIMK.[C]	P60709; P63261	P60709 [257-284]; P63261 [257-284]	1xCarbamidomethyl [C16]; 1xOxidation [M27]; 1xiodoTMT6plex [C1]	1xOxidation [M]; 2xiodoTMT6plex [C1; C16]	1xCarbamidomethyl [C16]; 1xOxidation [M27]; 1xiodoTMT6plex [C1]	4.73702	2.6551	0.128184	0.185287	1.04843	0.707278	250.677	64.7	0.258101	0.242105
[R].CPEALFQPSFLGMESCGIHETTFNSIMK.[C]	P60709; P63261	P60709 [257-284]; P63261 [257-284]	1xCarbamidomethyl [C16]; 1xOxidation [M27]; 1xiodoTMT6plex [C1]	1xOxidation [M]; 2xiodoTMT6plex [C1; C16]	1xOxidation [M27]; 2xiodoTMT6plex [C1; C16]	4.73702	2.6551	0.128184	0.185287	1.08219	0.587021	250.677	61.8167	0.246599	0.236548
[R].CPEALFQPSFLGMESCGIHETTFNSIMK.[C]	P60709; P63261	P60709 [257-284]; P63261 [257-284]	2xiodoTMT6plex [C1; C16]	1xCarbamidomethyl [C16]; 2xOxidation [M13; M27]; 1xiodoTMT6plex [C1]	2xiodoTMT6plex [C1; C16]	0.190821	0.123658	1.18721	2.25517	0.208368	0.0938066	50.0565	85.2449	1.70298	0.675967
[R].CPEALFQPSFLGMESCGIHETTFNSIMK.[C]	P60709; P63261	P60709 [257-284]; P63261 [257-284]	2xiodoTMT6plex [C1; C16]	1xCarbamidomethyl [C16]; 2xOxidation [M13; M27]; 1xiodoTMT6plex [C1]	1xCarbamidomethyl [C16]; 1xOxidation [M27]; 1xiodoTMT6plex [C1]	0.190821	0.123658	1.18721	2.25517	1.04843	0.707278	50.0565	133.696	2.67091	0.224053
[R].CPEALFQPSFLGMESCGIHETTFNSIMK.[C]	P60709; P63261	P60709 [257-284]; P63261 [257-284]	2xiodoTMT6plex [C1; C16]	1xCarbamidomethyl [C16]; 2xOxidation [M13; M27]; 1xiodoTMT6plex [C1]	1xOxidation [M27]; 2xiodoTMT6plex [C1; C16]	0.190821	0.123658	1.18721	2.25517	1.08219	0.587021	50.0565	130.813	2.61331	0.251141
[R].CPEALFQPSFLGMESCGIHETTFNSIMK.[C]	P60709; P63261	P60709 [257-284]; P63261 [257-284]	1xiodoTMT6plex [C1]	1xCarbamidomethyl [C16]; 2xOxidation [M13; M27]; 1xiodoTMT6plex [C1]	2xiodoTMT6plex [C1; C16]	0.533475	0.359021	1.18721	2.25517	0.208368	0.0938066	69.3237	85.2449	1.22967	0.841439
[R].CPEALFQPSFLGMESCGIHETTFNSIMK.[C]	P60709; P63261	P60709 [257-284]; P63261 [257-284]	1xiodoTMT6plex [C1]	1xCarbamidomethyl [C16]; 2xOxidation [M13; M27]; 1xiodoTMT6plex [C1]	1xCarbamidomethyl [C16]; 1xOxidation [M27]; 1xiodoTMT6plex [C1]	0.533475	0.359021	1.18721	2.25517	1.04843	0.707278	69.3237	133.696	1.92858	0.293619
[R].CPEALFQPSFLGMESCGIHETTFNSIMK.[C]	P60709; P63261	P60709 [257-284]; P63261 [257-284]	1xiodoTMT6plex [C1]	1xCarbamidomethyl [C16]; 2xOxidation [M13; M27]; 1xiodoTMT6plex [C1]	1xOxidation [M27]; 2xiodoTMT6plex [C1; C16]	0.533475	0.359021	1.18721	2.25517	1.08219	0.587021	69.3237	130.813	1.88699	0.330149
[R].CPEALFQPSFLGMESCGIHETTFNSIMK.[C]	P60709; P63261	P60709 [257-284]; P63261 [257-284]	1xiodoTMT6plex [C1]	1xOxidation [M]; 2xiodoTMT6plex [C1; C16]	2xiodoTMT6plex [C1; C16]	0.533475	0.359021	0.128184	0.185287	0.208368	0.0938066	34.0227	16.2487	0.477586	0.220345
[R].CPEALFQPSFLGMESCGIHETTFNSIMK.[C]	P60709; P63261	P60709 [257-284]; P63261 [257-284]	1xiodoTMT6plex [C1]	1xOxidation [M]; 2xiodoTMT6plex [C1; C16]	1xCarbamidomethyl [C16]; 1xOxidation [M27]; 1xiodoTMT6plex [C1]	0.533475	0.359021	0.128184	0.185287	1.04843	0.707278	34.0227	64.7	1.90167	0.33031
[R].CPEALFQPSFLGMESCGIHETTFNSIMK.[C]	P60709; P63261	P60709 [257-284]; P63261 [257-284]	1xiodoTMT6plex [C1]	1xOxidation [M]; 2xiodoTMT6plex [C1; C16]	1xOxidation [M27]; 2xiodoTMT6plex [C1; C16]	0.533475	0.359021	0.128184	0.185287	1.08219	0.587021	34.0227	61.8167	1.81693	0.384221
[R].CPEALFQPSFLGMESCGIHETTFNSIMK.[C]	P60709; P63261	P60709 [257-284]; P63261 [257-284]	1xCarbamidomethyl [C16]; 1xiodoTMT6plex [C1]	1xOxidation [M]; 2xiodoTMT6plex [C1; C16]	2xiodoTMT6plex [C1; C16]	3.24632	1.55959	0.128184	0.185287	0.208368	0.0938066	164.47	16.2487	0.0987947	0.175606
[R].CPEALFQPSFLGMESCGIHETTFNSIMK.[C]	P60709; P63261	P60709 [257-284]; P63261 [257-284]	1xCarbamidomethyl [C16]; 1xiodoTMT6plex [C1]	1xOxidation [M]; 2xiodoTMT6plex [C1; C16]	1xCarbamidomethyl [C16]; 1xOxidation [M27]; 1xiodoTMT6plex [C1]	3.24632	1.55959	0.128184	0.185287	1.04843	0.707278	164.47	64.7	0.393385	0.346266
[R].CPEALFQPSFLGMESCGIHETTFNSIMK.[C]	P60709; P63261	P60709 [257-284]; P63261 [257-284]	1xCarbamidomethyl [C16]; 1xiodoTMT6plex [C1]	1xOxidation [M]; 2xiodoTMT6plex [C1; C16]	1xOxidation [M27]; 2xiodoTMT6plex [C1; C16]	3.24632	1.55959	0.128184	0.185287	1.08219	0.587021	164.47	61.8167	0.375854	0.33514
[R].CPEALFQPSFLGMESCGIHETTFNSIMK.[C]	P60709; P63261	P60709 [257-284]; P63261 [257-284]	1xOxidation [M]; 2xiodoTMT6plex [C1; C16]	2xiodoTMT6plex [C1; C16]	2xiodoTMT6plex [C1; C16]	0.465409	0.294737	0.106383	0.118687	0.208368	0.0938066	28.8843	14.0287	0.485687	0.245913
[R].CPEALFQPSFLGMESCGIHETTFNSIMK.[C]	P60709; P63261	P60709 [257-284]; P63261 [257-284]	1xOxidation [M]; 2xiodoTMT6plex [C1; C16]	2xiodoTMT6plex [C1; C16]	1xCarbamidomethyl [C16]; 1xOxidation [M27]; 1xiodoTMT6plex [C1]	0.465409	0.294737	0.106383	0.118687	1.04843	0.707278	28.8843	62.4799	2.16311	0.312092
[R].CPEALFQPSFLGMESCGIHETTFNSIMK.[C]	P60709; P63261	P60709 [257-284]; P63261 [257-284]	1xOxidation [M]; 2xiodoTMT6plex [C1; C16]	2xiodoTMT6plex [C1; C16]	1xOxidation [M27]; 2xiodoTMT6plex [C1; C16]	0.465409	0.294737	0.106383	0.118687	1.08219	0.587021	28.8843	59.5966	2.06329	0.359328
[R].CPEALFQPSFLGMESCGIHETTFNSIMK.[C]	P60709; P63261	P60709 [257-284]; P63261 [257-284]	1xCarbamidomethyl [C16]; 1xOxidation [M27]; 1xiodoTMT6plex [C1]	1xCarbamidomethyl [C16]; 2xOxidation [M13; M27]; 1xiodoTMT6plex [C1]	2xiodoTMT6plex [C1; C16]	4.73702	2.6551	1.18721	2.25517	0.208368	0.0938066	285.978	85.2449	0.298082	0.182583
[R].CPEALFQPSFLGMESCGIHETTFNSIMK.[C]	P60709; P63261	P60709 [257-284]; P63261 [257-284]	1xCarbamidomethyl [C16]; 1xOxidation [M27]; 1xiodoTMT6plex [C1]	1xCarbamidomethyl [C16]; 2xOxidation [M13; M27]; 1xiodoTMT6plex [C1]	1xCarbamidomethyl [C16]; 1xOxidation [M27]; 1xiodoTMT6plex [C1]	4.73702	2.6551	1.18721	2.25517	1.04843	0.707278	285.978	133.696	0.467505	0.249691
[R].CPEALFQPSFLGMESCGIHETTFNSIMK.[C]	P60709; P63261	P60709 [257-284]; P63261 [257-284]	1xCarbamidomethyl [C16]; 1xOxidation [M27]; 1xiodoTMT6plex [C1]	1xCarbamidomethyl [C16]; 2xOxidation [M13; M27]; 1xiodoTMT6plex [C1]	1xOxidation [M27]; 2xiodoTMT6plex [C1; C16]	4.73702	2.6551	1.18721	2.25517	1.08219	0.587021	285.978	130.813	0.457423	0.245968
[R].CPEALFQPSFLGMESCGIHETTFNSIMK.[C]	P60709; P63261	P60709 [257-284]; P63261 [257-284]	1xOxidation [M]; 2xiodoTMT6plex [C1; C16]	1xCarbamidomethyl [C16]; 2xOxidation [M13; M27]; 1xiodoTMT6plex [C1]	2xiodoTMT6plex [C1; C16]	0.465409	0.294737	1.18721	2.25517	0.208368	0.0938066	64.912	85.2449	1.31324	0.800637
[R].CPEALFQPSFLGMESCGIHETTFNSIMK.[C]	P60709; P63261	P60709 [257-284]; P63261 [257-284]	1xOxidation [M]; 2xiodoTMT6plex [C1; C16]	1xCarbamidomethyl [C16]; 2xOxidation [M13; M27]; 1xiodoTMT6plex [C1]	1xCarbamidomethyl [C16]; 1xOxidation [M27]; 1xiodoTMT6plex [C1]	0.465409	0.294737	1.18721	2.25517	1.04843	0.707278	64.912	133.696	2.05965	0.274291
[R].CPEALFQPSFLGMESCGIHETTFNSIMK.[C]	P60709; P63261	P60709 [257-284]; P63261 [257-284]	1xOxidation [M]; 2xiodoTMT6plex [C1; C16]	1xCarbamidomethyl [C16]; 2xOxidation [M13; M27]; 1xiodoTMT6plex [C1]	1xOxidation [M27]; 2xiodoTMT6plex [C1; C16]	0.465409	0.294737	1.18721	2.25517	1.08219	0.587021	64.912	130.813	2.01523	0.308419
[R].CPEALFQPSFLGMESCGIHETTFNSIMK.[C]	P60709; P63261	P60709 [257-284]; P63261 [257-284]	1xiodoTMT6plex [C1]	2xOxidation [M13; M27]; 2xiodoTMT6plex [C1; C16]	2xiodoTMT6plex [C1; C16]	0.533475	0.359021	0.162025	0.148148	0.208368	0.0938066	35.1507	15.0108	0.42704	0.147309
[R].CPEALFQPSFLGMESCGIHETTFNSIMK.[C]	P60709; P63261	P60709 [257-284]; P63261 [257-284]	1xiodoTMT6plex [C1]	2xOxidation [M13; M27]; 2xiodoTMT6plex [C1; C16]	1xCarbamidomethyl [C16]; 1xOxidation [M27]; 1xiodoTMT6plex [C1]	0.533475	0.359021	0.162025	0.148148	1.04843	0.707278	35.1507	63.462	1.80543	0.374494
[R].CPEALFQPSFLGMESCGIHETTFNSIMK.[C]	P60709; P63261	P60709 [257-284]; P63261 [257-284]	1xiodoTMT6plex [C1]	2xOxidation [M13; M27]; 2xiodoTMT6plex [C1; C16]	1xOxidation [M27]; 2xiodoTMT6plex [C1; C16]	0.533475	0.359021	0.162025	0.148148	1.08219	0.587021	35.1507	60.5787	1.7234	0.430596
[R].CPEALFQPSFLGMESCGIHETTFNSIMK.[C]	P60709; P63261	P60709 [257-284]; P63261 [257-284]	1xCarbamidomethyl [C16]; 1xOxidation [M27]; 1xiodoTMT6plex [C1]	1xiodoTMT6plex [C1]	2xiodoTMT6plex [C1; C16]	4.73702	2.6551	0.433131	0.390764	0.208368	0.0938066	260.842	23.098	0.0885516	0.128955
[R].CPEALFQPSFLGMESCGIHETTFNSIMK.[C]	P60709; P63261	P60709 [257-284]; P63261 [257-284]	1xCarbamidomethyl [C16]; 1xOxidation [M27]; 1xiodoTMT6plex [C1]	1xiodoTMT6plex [C1]	1xCarbamidomethyl [C16]; 1xOxidation [M27]; 1xiodoTMT6plex [C1]	4.73702	2.6551	0.433131	0.390764	1.04843	0.707278	260.842	71.5492	0.274301	0.206574
[R].CPEALFQPSFLGMESCGIHETTFNSIMK.[C]	P60709; P63261	P60709 [257-284]; P63261 [257-284]	1xCarbamidomethyl [C16]; 1xOxidation [M27]; 1xiodoTMT6plex [C1]	1xiodoTMT6plex [C1]	1xOxidation [M27]; 2xiodoTMT6plex [C1; C16]	4.73702	2.6551	0.433131	0.390764	1.08219	0.587021	260.842	68.6659	0.263247	0.201771
[R].CPEALFQPSFLGMESCGIHETTFNSIMK.[C]	P60709; P63261	P60709 [257-284]; P63261 [257-284]	2xiodoTMT6plex [C1; C16]	1xOxidation [M]; 2xiodoTMT6plex [C1; C16]	2xiodoTMT6plex [C1; C16]	0.190821	0.123658	0.128184	0.185287	0.208368	0.0938066	14.7555	16.2487	1.1012	0.735055
[R].CPEALFQPSFLGMESCGIHETTFNSIMK.[C]	P60709; P63261	P60709 [257-284]; P63261 [257-284]	2xiodoTMT6plex [C1; C16]	1xOxidation [M]; 2xiodoTMT6plex [C1; C16]	1xCarbamidomethyl [C16]; 1xOxidation [M27]; 1xiodoTMT6plex [C1]	0.190821	0.123658	0.128184	0.185287	1.04843	0.707278	14.7555	64.7	4.38482	0.118454
[R].CPEALFQPSFLGMESCGIHETTFNSIMK.[C]	P60709; P63261	P60709 [257-284]; P63261 [257-284]	2xiodoTMT6plex [C1; C16]	1xOxidation [M]; 2xiodoTMT6plex [C1; C16]	1xOxidation [M27]; 2xiodoTMT6plex [C1; C16]	0.190821	0.123658	0.128184	0.185287	1.08219	0.587021	14.7555	61.8167	4.18941	0.144874
[R].CPEALFQPSFLGMESCGIHETTFNSIMK.[C]	P60709; P63261	P60709 [257-284]; P63261 [257-284]	2xiodoTMT6plex [C1; C16]	1xiodoTMT6plex [C1]	2xiodoTMT6plex [C1; C16]	0.190821	0.123658	0.433131	0.390764	0.208368	0.0938066	24.9203	23.098	0.926872	0.893428
[R].CPEALFQPSFLGMESCGIHETTFNSIMK.[C]	P60709; P63261	P60709 [257-284]; P63261 [257-284]	2xiodoTMT6plex [C1; C16]	1xiodoTMT6plex [C1]	1xCarbamidomethyl [C16]; 1xOxidation [M27]; 1xiodoTMT6plex [C1]	0.190821	0.123658	0.433131	0.390764	1.04843	0.707278	24.9203	71.5492	2.87112	0.092581
[R].CPEALFQPSFLGMESCGIHETTFNSIMK.[C]	P60709; P63261	P60709 [257-284]; P63261 [257-284]	2xiodoTMT6plex [C1; C16]	1xiodoTMT6plex [C1]	1xOxidation [M27]; 2xiodoTMT6plex [C1; C16]	0.190821	0.123658	0.433131	0.390764	1.08219	0.587021	24.9203	68.6659	2.75542	0.125215
[R].CPEALFQPSFLGMESCGIHETTFNSIMK.[C]	P60709; P63261	P60709 [257-284]; P63261 [257-284]	1xOxidation [M]; 2xiodoTMT6plex [C1; C16]	1xiodoTMT6plex [C1]	2xiodoTMT6plex [C1; C16]	0.465409	0.294737	0.433131	0.390764	0.208368	0.0938066	39.7759	23.098	0.580703	0.174285
[R].CPEALFQPSFLGMESCGIHETTFNSIMK.[C]	P60709; P63261	P60709 [257-284]; P63261 [257-284]	1xOxidation [M]; 2xiodoTMT6plex [C1; C16]	1xiodoTMT6plex [C1]	1xCarbamidomethyl [C16]; 1xOxidation [M27]; 1xiodoTMT6plex [C1]	0.465409	0.294737	0.433131	0.390764	1.04843	0.707278	39.7759	71.5492	1.79881	0.182036
[R].CPEALFQPSFLGMESCGIHETTFNSIMK.[C]	P60709; P63261	P60709 [257-284]; P63261 [257-284]	1xOxidation [M]; 2xiodoTMT6plex [C1; C16]	1xiodoTMT6plex [C1]	1xOxidation [M27]; 2xiodoTMT6plex [C1; C16]	0.465409	0.294737	0.433131	0.390764	1.08219	0.587021	39.7759	68.6659	1.72632	0.245157
[R].CPEALFQPSFLGMESCGIHETTFNSIMK.[C]	P60709; P63261	P60709 [257-284]; P63261 [257-284]	1xOxidation [M]; 2xiodoTMT6plex [C1; C16]	2xOxidation [M13; M27]; 2xiodoTMT6plex [C1; C16]	2xiodoTMT6plex [C1; C16]	0.465409	0.294737	0.162025	0.148148	0.208368	0.0938066	30.739	15.0108	0.488329	0.169011
[R].CPEALFQPSFLGMESCGIHETTFNSIMK.[C]	P60709; P63261	P60709 [257-284]; P63261 [257-284]	1xOxidation [M]; 2xiodoTMT6plex [C1; C16]	2xOxidation [M13; M27]; 2xiodoTMT6plex [C1; C16]	1xCarbamidomethyl [C16]; 1xOxidation [M27]; 1xiodoTMT6plex [C1]	0.465409	0.294737	0.162025	0.148148	1.04843	0.707278	30.739	63.462	2.06454	0.302481
[R].CPEALFQPSFLGMESCGIHETTFNSIMK.[C]	P60709; P63261	P60709 [257-284]; P63261 [257-284]	1xOxidation [M]; 2xiodoTMT6plex [C1; C16]	2xOxidation [M13; M27]; 2xiodoTMT6plex [C1; C16]	1xOxidation [M27]; 2xiodoTMT6plex [C1; C16]	0.465409	0.294737	0.162025	0.148148	1.08219	0.587021	30.739	60.5787	1.97074	0.352274
[R].CPEALFQPSFLGMESCGIHETTFNSIMK.[C]	P60709; P63261	P60709 [257-284]; P63261 [257-284]	1xCarbamidomethyl [C16]; 1xOxidation [M27]; 1xiodoTMT6plex [C1]	2xiodoTMT6plex [C1; C16]	2xiodoTMT6plex [C1; C16]	4.73702	2.6551	0.106383	0.118687	0.208368	0.0938066	249.95	14.0287	0.0561261	0.152983
[R].CPEALFQPSFLGMESCGIHETTFNSIMK.[C]	P60709; P63261	P60709 [257-284]; P63261 [257-284]	1xCarbamidomethyl [C16]; 1xOxidation [M27]; 1xiodoTMT6plex [C1]	2xiodoTMT6plex [C1; C16]	1xCarbamidomethyl [C16]; 1xOxidation [M27]; 1xiodoTMT6plex [C1]	4.73702	2.6551	0.106383	0.118687	1.04843	0.707278	249.95	62.4799	0.24997	0.241941
[R].CPEALFQPSFLGMESCGIHETTFNSIMK.[C]	P60709; P63261	P60709 [257-284]; P63261 [257-284]	1xCarbamidomethyl [C16]; 1xOxidation [M27]; 1xiodoTMT6plex [C1]	2xiodoTMT6plex [C1; C16]	1xOxidation [M27]; 2xiodoTMT6plex [C1; C16]	4.73702	2.6551	0.106383	0.118687	1.08219	0.587021	249.95	59.5966	0.238434	0.236359
[R].CPEALFQPSFLGMESCGIHETTFNSIMK.[C]	P60709; P63261	P60709 [257-284]; P63261 [257-284]	1xOxidation [M]; 2xiodoTMT6plex [C1; C16]	1xOxidation [M]; 2xiodoTMT6plex [C1; C16]	2xiodoTMT6plex [C1; C16]	0.465409	0.294737	0.128184	0.185287	0.208368	0.0938066	29.611	16.2487	0.54874	0.266034
[R].CPEALFQPSFLGMESCGIHETTFNSIMK.[C]	P60709; P63261	P60709 [257-284]; P63261 [257-284]	1xOxidation [M]; 2xiodoTMT6plex [C1; C16]	1xOxidation [M]; 2xiodoTMT6plex [C1; C16]	1xCarbamidomethyl [C16]; 1xOxidation [M27]; 1xiodoTMT6plex [C1]	0.465409	0.294737	0.128184	0.185287	1.04843	0.707278	29.611	64.7	2.185	0.262386
[R].CPEALFQPSFLGMESCGIHETTFNSIMK.[C]	P60709; P63261	P60709 [257-284]; P63261 [257-284]	1xOxidation [M]; 2xiodoTMT6plex [C1; C16]	1xOxidation [M]; 2xiodoTMT6plex [C1; C16]	1xOxidation [M27]; 2xiodoTMT6plex [C1; C16]	0.465409	0.294737	0.128184	0.185287	1.08219	0.587021	29.611	61.8167	2.08762	0.309679
[R].CPEALFQPSFLGMESCGIHETTFNSIMK.[C]	P60709; P63261	P60709 [257-284]; P63261 [257-284]	2xiodoTMT6plex [C1; C16]	2xiodoTMT6plex [C1; C16]	2xiodoTMT6plex [C1; C16]	0.190821	0.123658	0.106383	0.118687	0.208368	0.0938066	14.0287	14.0287	0.999999	0.999996
[R].CPEALFQPSFLGMESCGIHETTFNSIMK.[C]	P60709; P63261	P60709 [257-284]; P63261 [257-284]	2xiodoTMT6plex [C1; C16]	2xiodoTMT6plex [C1; C16]	1xCarbamidomethyl [C16]; 1xOxidation [M27]; 1xiodoTMT6plex [C1]	0.190821	0.123658	0.106383	0.118687	1.04843	0.707278	14.0287	62.4799	4.45371	0.150329
[R].CPEALFQPSFLGMESCGIHETTFNSIMK.[C]	P60709; P63261	P60709 [257-284]; P63261 [257-284]	2xiodoTMT6plex [C1; C16]	2xiodoTMT6plex [C1; C16]	1xOxidation [M27]; 2xiodoTMT6plex [C1; C16]	0.190821	0.123658	0.106383	0.118687	1.08219	0.587021	14.0287	59.5966	4.24818	0.1782
[R].CPEALFQPSFLGMESCGIHETTFNSIMK.[C]	P60709; P63261	P60709 [257-284]; P63261 [257-284]	1xiodoTMT6plex [C1]	2xiodoTMT6plex [C1; C16]	2xiodoTMT6plex [C1; C16]	0.533475	0.359021	0.106383	0.118687	0.208368	0.0938066	33.296	14.0287	0.421334	0.208913
[R].CPEALFQPSFLGMESCGIHETTFNSIMK.[C]	P60709; P63261	P60709 [257-284]; P63261 [257-284]	1xiodoTMT6plex [C1]	2xiodoTMT6plex [C1; C16]	1xCarbamidomethyl [C16]; 1xOxidation [M27]; 1xiodoTMT6plex [C1]	0.533475	0.359021	0.106383	0.118687	1.04843	0.707278	33.296	62.4799	1.8765	0.383598
[R].CPEALFQPSFLGMESCGIHETTFNSIMK.[C]	P60709; P63261	P60709 [257-284]; P63261 [257-284]	1xiodoTMT6plex [C1]	2xiodoTMT6plex [C1; C16]	1xOxidation [M27]; 2xiodoTMT6plex [C1; C16]	0.533475	0.359021	0.106383	0.118687	1.08219	0.587021	33.296	59.5966	1.78991	0.436524
[R].CPEALFQPSFLGMESCGIHETTFNSIMK.[C]	P60709; P63261	P60709 [257-284]; P63261 [257-284]	1xCarbamidomethyl [C16]; 1xOxidation [M27]; 1xiodoTMT6plex [C1]	2xOxidation [M13; M27]; 2xiodoTMT6plex [C1; C16]	2xiodoTMT6plex [C1; C16]	4.73702	2.6551	0.162025	0.148148	0.208368	0.0938066	251.805	15.0108	0.0596127	0.147952
[R].CPEALFQPSFLGMESCGIHETTFNSIMK.[C]	P60709; P63261	P60709 [257-284]; P63261 [257-284]	1xCarbamidomethyl [C16]; 1xOxidation [M27]; 1xiodoTMT6plex [C1]	2xOxidation [M13; M27]; 2xiodoTMT6plex [C1; C16]	1xCarbamidomethyl [C16]; 1xOxidation [M27]; 1xiodoTMT6plex [C1]	4.73702	2.6551	0.162025	0.148148	1.04843	0.707278	251.805	63.462	0.252028	0.234948
[R].CPEALFQPSFLGMESCGIHETTFNSIMK.[C]	P60709; P63261	P60709 [257-284]; P63261 [257-284]	1xCarbamidomethyl [C16]; 1xOxidation [M27]; 1xiodoTMT6plex [C1]	2xOxidation [M13; M27]; 2xiodoTMT6plex [C1; C16]	1xOxidation [M27]; 2xiodoTMT6plex [C1; C16]	4.73702	2.6551	0.162025	0.148148	1.08219	0.587021	251.805	60.5787	0.240578	0.229497
[R].CQLPDGSFR.[R]	O75643	O75643 [428-436]	1xiodoTMT6plex [C1]	1xiodoTMT6plex [C1]	1xiodoTMT6plex [C1]	0.441493	0.335408	0.309013	0.657627	0.449704	0.221317	36.1971	44.2883	1.22353	0.573988
[R].CQTGCWSPDGSR.[L]	Q9NRG9	Q9NRG9 [331-342]	2xiodoTMT6plex [C1; C5]	2xiodoTMT6plex [C1; C5]	2xiodoTMT6plex [C1; C5]	0.610581	0.400844	0.556973	0.818503	0.752768	0.377175	52.2799	64.9482	1.24232	0.449207
[R].CQVFEETQIGGER.[Y]	Q99832	Q99832 [345-357]	1xiodoTMT6plex [C1]	1xiodoTMT6plex [C1]	1xiodoTMT6plex [C1]	1.16212	0.664207	0.649402	0.943548	1.03232	0.551678	82.5242	84.2514	1.02093	0.942249
[R].CQYVTEK.[V]	P04075	P04075 [202-208]	1xiodoTMT6plex [C1]	1xiodoTMT6plex [C1]	1xiodoTMT6plex [C1]	0.778661	0.573786	0.551664	0.680224	0.613006	0.448096	63.4703	58.0442	0.914509	0.615824
[R].CSILAAANPAYGR.[Y]	P33993	P33993 [482-494]	1xiodoTMT6plex [C1]	1xiodoTMT6plex [C1]	1xiodoTMT6plex [C1]	0.658394	0.487778	0.373269	0.523203	0.306024	0.350897	50.648	39.3375	0.776683	0.346225
[R].CSQAVYAAEK.[V]	P21291	P21291 [122-131]	1xiodoTMT6plex [C1]	1xiodoTMT6plex [C1]	1xiodoTMT6plex [C1]	0.740433	0.503673	0.448503	0.734028	0.630229	0.385171	56.4203	58.3143	1.03357	0.896575
[R].CSTSLVGQGFVPDGDQVLCQGCSQAGP.[-]	Q13643	Q13643 [254-280]	3xiodoTMT6plex [C1; C19; C22]	3xiodoTMT6plex [C1; C19; C22]	3xiodoTMT6plex [C1; C19; C22]	0.567873	0.344985	0.318377	0.30128	0.439759	0.294567	41.0412	34.5202	0.841111	0.518331
[R].CSVCGGAIMPEPGQEETVR.[I]	Q15654	Q15654 [399-417]	1xOxidation [M9]; 2xiodoTMT6plex [C1; C4]	2xiodoTMT6plex [C1; C4]	2xiodoTMT6plex [C1; C4]	0.483577	0.246154	0.386243	0.336306	0.503497	0.174242	37.1991	33.8015	0.908663	0.786652
[R].CSVCGGAIMPEPGQEETVR.[I]	Q15654	Q15654 [399-417]	2xiodoTMT6plex [C1; C4]	2xiodoTMT6plex [C1; C4]	2xiodoTMT6plex [C1; C4]	0.59465	0.446032	0.386243	0.336306	0.503497	0.174242	47.5642	33.8015	0.71065	0.291867
[R].CSVLAAANPVYGR.[Y]	P25205	P25205 [446-458]	1xiodoTMT6plex [C1]	1xiodoTMT6plex [C1]	1xiodoTMT6plex [C1]	0.789474	0.446591	0.483307	0.506098	0.659794	0.304348	57.3124	49.008	0.855103	0.608605
[R].CTGGEVGATSALAPK.[I]	P30050	P30050 [17-31]	1xiodoTMT6plex [C1]	1xiodoTMT6plex [C1]	1xiodoTMT6plex [C1]	0.97076	0.701835	0.525547	0.674699	0.625	0.430303	73.2714	57.6667	0.787029	0.355197
[R].CVAYNNQSNR.[L]	Q969X6	Q969X6 [21-30]	1xiodoTMT6plex [C1]	1xiodoTMT6plex [C1]	1xiodoTMT6plex [C1]	0.962815	0.663818	0.975684	0.724395	0.78649	0.686061	86.7439	73.2315	0.844227	0.271401
[R].CVDWSIAVYTR.[G]	Q7KZF4	Q7KZF4 [296-306]	1xiodoTMT6plex [C1]	1xiodoTMT6plex [C1]	1xiodoTMT6plex [C1]	0.507198	0.407991	0.418042	1.27586	0.638989	0.326866	44.441	74.7239	1.68142	0.341863
[R].CVEDPETGLCLLPLTDK.[A]	Q15149	Q15149 [3008-3024]	2xiodoTMT6plex [C1; C10]	2xiodoTMT6plex [C1; C10]	2xiodoTMT6plex [C1; C10]	1.07418	0.750923	0.853293	1.05098	0.809091	0.495002	89.28	78.5025	0.879283	0.595431
[R].CVEDPETGLR.[L]	Q15149	Q15149 [3667-3676]	1xiodoTMT6plex [C1]	1xiodoTMT6plex [C1]	1xiodoTMT6plex [C1]	0.201923	0.209192	0.226644	0.281184	0.249091	0.136364	21.2586	22.2213	1.04528	0.839391
[R].CVEYCPEVNVMVTGSWDQTVK.[L]	O43684	O43684 [101-121]	1xOxidation [M11]; 2xiodoTMT6plex [C1; C5]	1xOxidation [M11]; 2xiodoTMT6plex [C1; C5]	2xiodoTMT6plex [C1; C5]	0.551582	0.343949	0.446483	0.527629	0.583871	0.195471	44.7338	43.5657	0.973888	0.935301
[R].CVEYCPEVNVMVTGSWDQTVK.[L]	O43684	O43684 [101-121]	2xiodoTMT6plex [C1; C5]	1xOxidation [M11]; 2xiodoTMT6plex [C1; C5]	2xiodoTMT6plex [C1; C5]	0.706186	0.576577	0.446483	0.527629	0.583871	0.195471	57.6415	43.5657	0.755804	0.379183
[R].CVEYCPEVNVMVTGSWDQTVK.[L]	O43684	O43684 [101-121]	2xiodoTMT6plex [C1; C5]	2xiodoTMT6plex [C1; C5]	2xiodoTMT6plex [C1; C5]	0.706186	0.576577	0.817021	0.588235	0.583871	0.195471	69.9928	45.5859	0.651294	0.173509
[R].CVEYCPEVNVMVTGSWDQTVK.[L]	O43684	O43684 [101-121]	1xOxidation [M11]; 2xiodoTMT6plex [C1; C5]	2xiodoTMT6plex [C1; C5]	2xiodoTMT6plex [C1; C5]	0.551582	0.343949	0.817021	0.588235	0.583871	0.195471	57.0851	45.5859	0.798561	0.575629
[R].CVFEMPNENDK.[L]	Q9P0L0	Q9P0L0 [128-138]	1xOxidation [M5]; 1xiodoTMT6plex [C1]	1xOxidation [M5]; 1xiodoTMT6plex [C1]	1xOxidation [M5]; 1xiodoTMT6plex [C1]	0.440955	0.299191	0.259259	0.305331	0.514019	0.219298	33.3135	34.6216	1.03927	0.905451
[R].CVFEMPNENDK.[L]	Q9P0L0	Q9P0L0 [128-138]	1xOxidation [M5]; 1xiodoTMT6plex [C1]	1xOxidation [M5]; 1xiodoTMT6plex [C1]	1xiodoTMT6plex [C1]	0.440955	0.299191	0.259259	0.305331	0.289575	0.203098	33.3135	26.6002	0.798479	0.350921
[R].CVPDPDTGLYMLQLAGR.[G]	P58107	P58107 [2404-2420]; [2940-2956]; [3471-3487]; [4005-4021]; [4539-4555]	1xiodoTMT6plex [C1]	1xiodoTMT6plex [C1]	1xOxidation [M11]; 1xiodoTMT6plex [C1]	0.493897	0.264689	0.475578	0.618881	0.690647	0.564263	41.1388	62.4597	1.51827	0.0603268
[R].CVPDPDTGLYMLQLAGR.[G]	P58107	P58107 [2404-2420]; [2940-2956]; [3471-3487]; [4005-4021]; [4539-4555]	1xiodoTMT6plex [C1]	1xiodoTMT6plex [C1]	1xiodoTMT6plex [C1]	0.493897	0.264689	0.475578	0.618881	0.399204	0.225728	41.1388	41.4605	1.00782	0.982195
[R].CVPDPDTGLYMLQLAGR.[G]	P58107	P58107 [2404-2420]; [2940-2956]; [3471-3487]; [4005-4021]; [4539-4555]	1xiodoTMT6plex [C1]	1xOxidation [M11]; 1xiodoTMT6plex [C1]	1xOxidation [M11]; 1xiodoTMT6plex [C1]	0.493897	0.264689	0.476898	0.484794	0.690647	0.564263	41.1828	57.9902	1.40812	0.151651
[R].CVPDPDTGLYMLQLAGR.[G]	P58107	P58107 [2404-2420]; [2940-2956]; [3471-3487]; [4005-4021]; [4539-4555]	1xiodoTMT6plex [C1]	1xOxidation [M11]; 1xiodoTMT6plex [C1]	1xiodoTMT6plex [C1]	0.493897	0.264689	0.476898	0.484794	0.399204	0.225728	41.1828	36.9909	0.898212	0.71278
[R].CVPDPDTGLYMLQLAGR.[G]	P58107	P58107 [2404-2420]; [2940-2956]; [3471-3487]; [4005-4021]; [4539-4555]	1xOxidation [M11]; 1xiodoTMT6plex [C1]	1xOxidation [M11]; 1xiodoTMT6plex [C1]	1xOxidation [M11]; 1xiodoTMT6plex [C1]	0.666029	0.568182	0.476898	0.484794	0.690647	0.564263	57.0369	57.9902	1.01671	0.912082
[R].CVPDPDTGLYMLQLAGR.[G]	P58107	P58107 [2404-2420]; [2940-2956]; [3471-3487]; [4005-4021]; [4539-4555]	1xOxidation [M11]; 1xiodoTMT6plex [C1]	1xOxidation [M11]; 1xiodoTMT6plex [C1]	1xiodoTMT6plex [C1]	0.666029	0.568182	0.476898	0.484794	0.399204	0.225728	57.0369	36.9909	0.648543	0.0992902
[R].CVPDPDTGLYMLQLAGR.[G]	P58107	P58107 [2404-2420]; [2940-2956]; [3471-3487]; [4005-4021]; [4539-4555]	1xOxidation [M11]; 1xiodoTMT6plex [C1]	1xiodoTMT6plex [C1]	1xOxidation [M11]; 1xiodoTMT6plex [C1]	0.666029	0.568182	0.475578	0.618881	0.690647	0.564263	56.993	62.4597	1.09592	0.454379
[R].CVPDPDTGLYMLQLAGR.[G]	P58107	P58107 [2404-2420]; [2940-2956]; [3471-3487]; [4005-4021]; [4539-4555]	1xOxidation [M11]; 1xiodoTMT6plex [C1]	1xiodoTMT6plex [C1]	1xiodoTMT6plex [C1]	0.666029	0.568182	0.475578	0.618881	0.399204	0.225728	56.993	41.4605	0.727466	0.286307
[R].CVTVFSAPNYCDQMGNK.[A]	P53041	P53041 [442-458]	1xOxidation [M14]; 2xiodoTMT6plex [C1; C11]	2xiodoTMT6plex [C1; C11]	1xOxidation [M14]; 2xiodoTMT6plex [C1; C11]	0.529511	0.319489	0.310554	0.329281	0.392523	0.293427	38.6518	33.841	0.875536	0.566884
[R].CVTVFSAPNYCDQMGNK.[A]	P53041	P53041 [442-458]	1xOxidation [M14]; 2xiodoTMT6plex [C1; C11]	2xiodoTMT6plex [C1; C11]	2xiodoTMT6plex [C1; C11]	0.529511	0.319489	0.310554	0.329281	0.693548	0.23494	38.6518	41.9256	1.0847	0.845069
[R].CVTVFSAPNYCDQMGNK.[A]	P53041	P53041 [442-458]	2xiodoTMT6plex [C1; C11]	2xiodoTMT6plex [C1; C11]	1xOxidation [M14]; 2xiodoTMT6plex [C1; C11]	0.465116	0.263648	0.310554	0.329281	0.392523	0.293427	34.6439	33.841	0.976824	0.910927
[R].CVTVFSAPNYCDQMGNK.[A]	P53041	P53041 [442-458]	2xiodoTMT6plex [C1; C11]	2xiodoTMT6plex [C1; C11]	2xiodoTMT6plex [C1; C11]	0.465116	0.263648	0.310554	0.329281	0.693548	0.23494	34.6439	41.9256	1.21019	0.657928
[R].CVTVFSAPNYCDQMGNK.[A]	P53041	P53041 [442-458]	2xiodoTMT6plex [C1; C11]	1xOxidation [M14]; 2xiodoTMT6plex [C1; C11]	1xOxidation [M14]; 2xiodoTMT6plex [C1; C11]	0.465116	0.263648	0.364307	0.333333	0.392523	0.293427	36.4357	33.9761	0.932495	0.723933
[R].CVTVFSAPNYCDQMGNK.[A]	P53041	P53041 [442-458]	2xiodoTMT6plex [C1; C11]	1xOxidation [M14]; 2xiodoTMT6plex [C1; C11]	2xiodoTMT6plex [C1; C11]	0.465116	0.263648	0.364307	0.333333	0.693548	0.23494	36.4357	42.0607	1.15438	0.728476
[R].CVTVFSAPNYCDQMGNK.[A]	P53041	P53041 [442-458]	1xOxidation [M14]; 2xiodoTMT6plex [C1; C11]	1xOxidation [M14]; 2xiodoTMT6plex [C1; C11]	1xOxidation [M14]; 2xiodoTMT6plex [C1; C11]	0.529511	0.319489	0.364307	0.333333	0.392523	0.293427	40.4436	33.9761	0.840088	0.408125
[R].CVTVFSAPNYCDQMGNK.[A]	P53041	P53041 [442-458]	1xOxidation [M14]; 2xiodoTMT6plex [C1; C11]	1xOxidation [M14]; 2xiodoTMT6plex [C1; C11]	2xiodoTMT6plex [C1; C11]	0.529511	0.319489	0.364307	0.333333	0.693548	0.23494	40.4436	42.0607	1.03999	0.921079
[R].CYCADVIYPMAVVATAER.[G]	P78406	P78406 [173-190]	1xOxidation [M10]; 2xiodoTMT6plex [C1; C3]	2xiodoTMT6plex [C1; C3]	1xOxidation [M10]; 2xiodoTMT6plex [C1; C3]	0.528516	0.300263	0.374208	0.441404	0.514706	0.31641	40.0996	42.4173	1.0578	0.806812
[R].CYCADVIYPMAVVATAER.[G]	P78406	P78406 [173-190]	1xOxidation [M10]; 2xiodoTMT6plex [C1; C3]	2xiodoTMT6plex [C1; C3]	2xiodoTMT6plex [C1; C3]	0.528516	0.300263	0.374208	0.441404	0.43652	0.191067	40.0996	35.633	0.888614	0.696582
[R].CYCADVIYPMAVVATAER.[G]	P78406	P78406 [173-190]	2xiodoTMT6plex [C1; C3]	2xiodoTMT6plex [C1; C3]	1xOxidation [M10]; 2xiodoTMT6plex [C1; C3]	0.532574	0.334215	0.374208	0.441404	0.514706	0.31641	41.3666	42.4173	1.0254	0.906245
[R].CYCADVIYPMAVVATAER.[G]	P78406	P78406 [173-190]	2xiodoTMT6plex [C1; C3]	2xiodoTMT6plex [C1; C3]	2xiodoTMT6plex [C1; C3]	0.532574	0.334215	0.374208	0.441404	0.43652	0.191067	41.3666	35.633	0.861397	0.605612
[R].CYCADVIYPMAVVATAER.[G]	P78406	P78406 [173-190]	1xOxidation [M10]; 2xiodoTMT6plex [C1; C3]	1xOxidation [M10]; 2xiodoTMT6plex [C1; C3]	1xOxidation [M10]; 2xiodoTMT6plex [C1; C3]	0.528516	0.300263	0.409445	0.438669	0.514706	0.31641	41.2741	42.3262	1.02549	0.910234
[R].CYCADVIYPMAVVATAER.[G]	P78406	P78406 [173-190]	1xOxidation [M10]; 2xiodoTMT6plex [C1; C3]	1xOxidation [M10]; 2xiodoTMT6plex [C1; C3]	2xiodoTMT6plex [C1; C3]	0.528516	0.300263	0.409445	0.438669	0.43652	0.191067	41.2741	35.5419	0.861118	0.615258
[R].CYCADVIYPMAVVATAER.[G]	P78406	P78406 [173-190]	2xiodoTMT6plex [C1; C3]	1xOxidation [M10]; 2xiodoTMT6plex [C1; C3]	1xOxidation [M10]; 2xiodoTMT6plex [C1; C3]	0.532574	0.334215	0.409445	0.438669	0.514706	0.31641	42.5411	42.3262	0.994947	0.980276
[R].CYCADVIYPMAVVATAER.[G]	P78406	P78406 [173-190]	2xiodoTMT6plex [C1; C3]	1xOxidation [M10]; 2xiodoTMT6plex [C1; C3]	2xiodoTMT6plex [C1; C3]	0.532574	0.334215	0.409445	0.438669	0.43652	0.191067	42.5411	35.5419	0.835471	0.524417
[R].CYVQPQWVFDSVNAR.[L]	O00541	O00541 [391-405]	1xiodoTMT6plex [C1]	1xiodoTMT6plex [C1]	1xiodoTMT6plex [C1]	0.817327	0.482864	0.421844	0.619395	0.515513	0.433752	57.4012	52.2887	0.910934	0.722505
[R].DAGIYTCIATNR.[A]	Q8WX93	Q8WX93 [1202-1213]	1xiodoTMT6plex [C7]	1xiodoTMT6plex [C7]	1xiodoTMT6plex [C7]	0.608273	0.454311	0.552677	0.638066	0.535332	0.407809	53.842	52.7069	0.978917	0.894524
[R].DCPDPCIGW.[-]	Q13510	Q13510 [387-395]	2xiodoTMT6plex [C2; C6]	2xiodoTMT6plex [C2; C6]	2xiodoTMT6plex [C2; C6]	0.59009	0.537012	0.637317	0.76	0.816547	0.366114	58.814	64.7554	1.10102	0.702207
[R].DFTPVCTTELGR.[A]	P30041	P30041 [42-53]	1xiodoTMT6plex [C6]	1xiodoTMT6plex [C6]	1xiodoTMT6plex [C6]	0.623904	0.408025	0.390959	0.461402	0.568836	0.292003	47.4296	44.0747	0.929266	0.7757
[R].DGSDYEGWCWPGSAGYPDFTNPTMR.[A]	Q14697	Q14697 [494-518]	1xOxidation [M24]; 1xiodoTMT6plex [C9]	1xOxidation [M24]; 1xiodoTMT6plex [C9]	1xiodoTMT6plex [C9]	0.363533	0.292403	0.322674	0.59707	0.353271	0.272812	32.6204	40.7718	1.24989	0.459234
[R].DGSDYEGWCWPGSAGYPDFTNPTMR.[A]	Q14697	Q14697 [494-518]	1xOxidation [M24]; 1xiodoTMT6plex [C9]	1xOxidation [M24]; 1xiodoTMT6plex [C9]	1xOxidation [M24]; 1xiodoTMT6plex [C9]	0.363533	0.292403	0.322674	0.59707	0.324324	0.156571	32.6204	35.9322	1.10153	0.811478
[R].DGSDYEGWCWPGSAGYPDFTNPTMR.[A]	Q14697	Q14697 [494-518]	1xiodoTMT6plex [C9]	1xiodoTMT6plex [C9]	1xiodoTMT6plex [C9]	0.461759	0.324261	0.267119	0.41151	0.353271	0.272812	35.1047	34.5864	0.985238	0.944837
[R].DGSDYEGWCWPGSAGYPDFTNPTMR.[A]	Q14697	Q14697 [494-518]	1xiodoTMT6plex [C9]	1xiodoTMT6plex [C9]	1xOxidation [M24]; 1xiodoTMT6plex [C9]	0.461759	0.324261	0.267119	0.41151	0.324324	0.156571	35.1047	29.7469	0.847376	0.601093
[R].DGSDYEGWCWPGSAGYPDFTNPTMR.[A]	Q14697	Q14697 [494-518]	1xiodoTMT6plex [C9]	1xOxidation [M24]; 1xiodoTMT6plex [C9]	1xiodoTMT6plex [C9]	0.461759	0.324261	0.322674	0.59707	0.353271	0.272812	36.9565	40.7718	1.10324	0.741344
[R].DGSDYEGWCWPGSAGYPDFTNPTMR.[A]	Q14697	Q14697 [494-518]	1xiodoTMT6plex [C9]	1xOxidation [M24]; 1xiodoTMT6plex [C9]	1xOxidation [M24]; 1xiodoTMT6plex [C9]	0.461759	0.324261	0.322674	0.59707	0.324324	0.156571	36.9565	35.9322	0.972283	0.943738
[R].DGSDYEGWCWPGSAGYPDFTNPTMR.[A]	Q14697	Q14697 [494-518]	1xOxidation [M24]; 1xiodoTMT6plex [C9]	1xiodoTMT6plex [C9]	1xiodoTMT6plex [C9]	0.363533	0.292403	0.267119	0.41151	0.353271	0.272812	30.7685	34.5864	1.12408	0.483532
[R].DGSDYEGWCWPGSAGYPDFTNPTMR.[A]	Q14697	Q14697 [494-518]	1xOxidation [M24]; 1xiodoTMT6plex [C9]	1xiodoTMT6plex [C9]	1xOxidation [M24]; 1xiodoTMT6plex [C9]	0.363533	0.292403	0.267119	0.41151	0.324324	0.156571	30.7685	29.7469	0.966795	0.90476
[R].DGYYIQAQCAIIMFDVTSR.[V]	P62826	P62826 [77-95]	1xiodoTMT6plex [C9]	1xiodoTMT6plex [C9]	1xOxidation [M13]; 1xiodoTMT6plex [C9]	0.370787	0.245407	0.334385	0.314516	0.522346	0.22585	31.6859	35.4238	1.11796	0.715267
[R].DGYYIQAQCAIIMFDVTSR.[V]	P62826	P62826 [77-95]	1xOxidation [M13]; 1xiodoTMT6plex [C9]	1xOxidation [M13]; 1xiodoTMT6plex [C9]	1xOxidation [M13]; 1xiodoTMT6plex [C9]	0.546022	0.30884	0.442982	0.40458	0.522346	0.22585	43.2615	38.4259	0.888224	0.683463
[R].DGYYIQAQCAIIMFDVTSR.[V]	P62826	P62826 [77-95]	1xiodoTMT6plex [C9]	1xOxidation [M13]; 1xiodoTMT6plex [C9]	1xOxidation [M13]; 1xiodoTMT6plex [C9]	0.370787	0.245407	0.442982	0.40458	0.522346	0.22585	35.3059	38.4259	1.08837	0.778572
[R].DGYYIQAQCAIIMFDVTSR.[V]	P62826	P62826 [77-95]	1xOxidation [M13]; 1xiodoTMT6plex [C9]	1xiodoTMT6plex [C9]	1xOxidation [M13]; 1xiodoTMT6plex [C9]	0.546022	0.30884	0.334385	0.314516	0.522346	0.22585	39.6416	35.4238	0.893601	0.733751
[R].DIICQIAYAR.[I]	P46777	P46777 [59-68]	1xiodoTMT6plex [C4]	1xiodoTMT6plex [C4]	1xiodoTMT6plex [C4]	0.651769	0.327891	0.305476	0.368914	0.263514	0.302059	42.8379	31.1496	0.72715	0.370801
[R].DLNYCFSGMSDHR.[Y]	P31943; P55795	P31943 [263-275]; P55795 [263-275]	1xiodoTMT6plex [C5]	1xOxidation [M9]; 1xiodoTMT6plex [C5]	1xiodoTMT6plex [C5]	0.514937	0.351741	0.294088	0.355358	0.497249	0.314444	38.6922	38.9017	1.00541	0.981789
[R].DLNYCFSGMSDHR.[Y]	P31943; P55795	P31943 [263-275]; P55795 [263-275]	1xiodoTMT6plex [C5]	1xOxidation [M9]; 1xiodoTMT6plex [C5]	1xOxidation [M9]; 1xiodoTMT6plex [C5]	0.514937	0.351741	0.294088	0.355358	0.33312	0.181523	38.6922	29	0.749506	0.321654
[R].DLNYCFSGMSDHR.[Y]	P31943; P55795	P31943 [263-275]; P55795 [263-275]	1xiodoTMT6plex [C5]	1xiodoTMT6plex [C5]	1xiodoTMT6plex [C5]	0.514937	0.351741	0.323556	0.366448	0.497249	0.314444	39.6745	39.2714	0.989839	0.962565
[R].DLNYCFSGMSDHR.[Y]	P31943; P55795	P31943 [263-275]; P55795 [263-275]	1xiodoTMT6plex [C5]	1xiodoTMT6plex [C5]	1xOxidation [M9]; 1xiodoTMT6plex [C5]	0.514937	0.351741	0.323556	0.366448	0.33312	0.181523	39.6745	29.3697	0.740267	0.279464
[R].DLNYCFSGMSDHR.[Y]	P31943; P55795	P31943 [263-275]; P55795 [263-275]	1xOxidation [M9]; 1xiodoTMT6plex [C5]	1xOxidation [M9]; 1xiodoTMT6plex [C5]	1xiodoTMT6plex [C5]	0.403078	0.297305	0.294088	0.355358	0.497249	0.314444	33.149	38.9017	1.17354	0.432325
[R].DLNYCFSGMSDHR.[Y]	P31943; P55795	P31943 [263-275]; P55795 [263-275]	1xOxidation [M9]; 1xiodoTMT6plex [C5]	1xOxidation [M9]; 1xiodoTMT6plex [C5]	1xOxidation [M9]; 1xiodoTMT6plex [C5]	0.403078	0.297305	0.294088	0.355358	0.33312	0.181523	33.149	29	0.874838	0.559759
[R].DLNYCFSGMSDHR.[Y]	P31943; P55795	P31943 [263-275]; P55795 [263-275]	1xOxidation [M9]; 1xiodoTMT6plex [C5]	1xiodoTMT6plex [C5]	1xiodoTMT6plex [C5]	0.403078	0.297305	0.323556	0.366448	0.497249	0.314444	34.1313	39.2714	1.1506	0.460337
[R].DLNYCFSGMSDHR.[Y]	P31943; P55795	P31943 [263-275]; P55795 [263-275]	1xOxidation [M9]; 1xiodoTMT6plex [C5]	1xiodoTMT6plex [C5]	1xOxidation [M9]; 1xiodoTMT6plex [C5]	0.403078	0.297305	0.323556	0.366448	0.33312	0.181523	34.1313	29.3697	0.860491	0.505599
[R].DLQCPVLQSSELEGTPEVSCR.[A]	O75818	O75818 [216-236]	2xiodoTMT6plex [C4; C20]	2xiodoTMT6plex [C4; C20]	2xiodoTMT6plex [C4; C20]	0.363448	0.253312	0.382917	0.310606	0.348133	0.201169	33.3226	28.6636	0.860185	0.479191
[R].DLTTAGAVTQCYR.[D]	Q02543	Q02543 [99-111]	1xiodoTMT6plex [C11]	1xiodoTMT6plex [C11]	1xiodoTMT6plex [C11]	0.562696	0.362335	0.399948	0.54046	0.539112	0.325113	44.166	46.8228	1.06016	0.792213
[R].DSCPLDCK.[V]	P84103	P84103 [4-11]	2xiodoTMT6plex [C3; C7]	2xiodoTMT6plex [C3; C7]	2xiodoTMT6plex [C3; C7]	0.695412	0.460754	0.611765	0.554852	0.673254	0.388889	58.931	53.8998	0.914626	0.663604
[R].DSQDPYCGWCVVEGR.[C]	O15031	O15031 [480-494]	2xiodoTMT6plex [C7; C10]	2xiodoTMT6plex [C7; C10]	2xiodoTMT6plex [C7; C10]	0.735768	0.517647	0.597867	0.630597	0.87574	0.504926	61.7094	67.0421	1.08642	0.694216
[R].EACPELDYFVVFSSVSCGR.[G]	P49327	P49327 [2008-2026]	2xiodoTMT6plex [C3; C17]	1xCarbamidomethyl [C17]; 1xiodoTMT6plex [C3]	1xCarbamidomethyl [C17]; 1xiodoTMT6plex [C3]	0.488395	0.344528	0.735562	0.540925	0.597444	0.415152	52.2828	51.784	0.99046	0.97038
[R].EACPELDYFVVFSSVSCGR.[G]	P49327	P49327 [2008-2026]	2xiodoTMT6plex [C3; C17]	1xCarbamidomethyl [C17]; 1xiodoTMT6plex [C3]	2xiodoTMT6plex [C3; C17]	0.488395	0.344528	0.735562	0.540925	0.421645	0.258916	52.2828	40.7162	0.778769	0.456389
[R].EACPELDYFVVFSSVSCGR.[G]	P49327	P49327 [2008-2026]	1xCarbamidomethyl [C]; 1xiodoTMT6plex [C]	2xiodoTMT6plex [C3; C17]	1xCarbamidomethyl [C17]; 1xiodoTMT6plex [C3]	1.25419	0.656371	0.3836	0.51681	0.597444	0.415152	76.472	50.9802	0.666651	0.38639
[R].EACPELDYFVVFSSVSCGR.[G]	P49327	P49327 [2008-2026]	1xCarbamidomethyl [C]; 1xiodoTMT6plex [C]	2xiodoTMT6plex [C3; C17]	2xiodoTMT6plex [C3; C17]	1.25419	0.656371	0.3836	0.51681	0.421645	0.258916	76.472	39.9124	0.521922	0.244067
[R].EACPELDYFVVFSSVSCGR.[G]	P49327	P49327 [2008-2026]	1xCarbamidomethyl [C]; 1xiodoTMT6plex [C]	1xCarbamidomethyl [C17]; 1xiodoTMT6plex [C3]	1xCarbamidomethyl [C17]; 1xiodoTMT6plex [C3]	1.25419	0.656371	0.735562	0.540925	0.597444	0.415152	88.2041	51.784	0.587093	0.135282
[R].EACPELDYFVVFSSVSCGR.[G]	P49327	P49327 [2008-2026]	1xCarbamidomethyl [C]; 1xiodoTMT6plex [C]	1xCarbamidomethyl [C17]; 1xiodoTMT6plex [C3]	2xiodoTMT6plex [C3; C17]	1.25419	0.656371	0.735562	0.540925	0.421645	0.258916	88.2041	40.7162	0.461614	0.0809607
[R].EACPELDYFVVFSSVSCGR.[G]	P49327	P49327 [2008-2026]	2xiodoTMT6plex [C3; C17]	2xiodoTMT6plex [C3; C17]	1xCarbamidomethyl [C17]; 1xiodoTMT6plex [C3]	0.488395	0.344528	0.3836	0.51681	0.597444	0.415152	40.5507	50.9802	1.25719	0.199963
[R].EACPELDYFVVFSSVSCGR.[G]	P49327	P49327 [2008-2026]	2xiodoTMT6plex [C3; C17]	2xiodoTMT6plex [C3; C17]	2xiodoTMT6plex [C3; C17]	0.488395	0.344528	0.3836	0.51681	0.421645	0.258916	40.5507	39.9124	0.984258	0.944831
[R].EAGDVCYADVYR.[D]	Q07955	Q07955 [143-154]	1xiodoTMT6plex [C6]	1xiodoTMT6plex [C6]	1xiodoTMT6plex [C6]	0.515837	0.251553	0.343284	0.352166	0.257053	0.106912	37.0224	23.871	0.644772	0.27998
[R].EALCGCSINVPTLDGR.[N]	Q9UDY4	Q9UDY4 [260-275]	2xiodoTMT6plex [C4; C6]	2xiodoTMT6plex [C4; C6]	2xiodoTMT6plex [C4; C6]	0.643089	0.408977	0.453563	0.455839	0.579505	0.276506	50.1876	43.7283	0.871297	0.599796
[R].EALCGCTVNVPTLDGR.[T]	P25685	P25685 [264-279]	2xiodoTMT6plex [C4; C6]	2xiodoTMT6plex [C4; C6]	2xiodoTMT6plex [C4; C6]	0.749427	0.486694	0.500875	0.51813	0.60678	0.372019	57.8999	49.8976	0.861792	0.504943
[R].EALEAESAWCYLYGTGSVAGVYLPGSR.[Q]	Q15149	Q15149 [3812-3838]	1xiodoTMT6plex [C10]	1xiodoTMT6plex [C10]	1xiodoTMT6plex [C10]	0.482468	0.358921	0.33978	0.432816	0.613821	0.278746	39.3723	44.1794	1.12209	0.675556
[R].EAVCIVLSDDTCSDEK.[I]	P55072	P55072 [66-81]	2xiodoTMT6plex [C4; C12]	2xiodoTMT6plex [C4; C12]	2xiodoTMT6plex [C4; C12]	0.650463	0.514804	0.493948	0.567502	0.70687	0.324705	55.3072	53.3026	0.963756	0.877422
[R].ECAPGYWGLPEQGCR.[R]	O15230	O15230 [2101-2115]	2xiodoTMT6plex [C2; C14]	2xiodoTMT6plex [C2; C14]	2xiodoTMT6plex [C2; C14]	1.27572	0.64034	0.70771	0.978295	0.855263	0.502674	87.459	77.8744	0.89041	0.717557
[R].EEIVYLPCIYR.[N]	Q13228	Q13228 [24-34]	1xiodoTMT6plex [C8]	1xiodoTMT6plex [C8]	1xiodoTMT6plex [C8]	0.766732	0.624893	0.592834	0.767406	1.12081	0.527859	66.1486	80.5357	1.2175	0.469624
[R].EGGDFVCCALSPR.[G]	Q2TAY7	Q2TAY7 [441-453]	2xiodoTMT6plex [C7; C8]	2xiodoTMT6plex [C7; C8]	2xiodoTMT6plex [C7; C8]	0.428218	0.26177	0.462017	0.356696	0.549637	0.216272	38.4002	37.4202	0.974478	0.936044
[R].ELAQQVQQVAAEYCR.[A]	P17844	P17844 [178-192]	1xiodoTMT6plex [C14]	1xiodoTMT6plex [C14]	1xiodoTMT6plex [C14]	1.09049	0.680397	0.7957	1.00452	0.87909	0.534587	85.5529	80.6066	0.942185	0.803576
[R].ELLNPVVEFVSHPSTTCR.[E]	P78527	P78527 [2453-2470]	1xiodoTMT6plex [C17]	1xiodoTMT6plex [C17]	1xiodoTMT6plex [C17]	0.459817	0.238437	0.270948	0.424178	0.548246	0.202324	32.3067	39.1583	1.21208	0.60572
[R].ELPGHTGYLSCCR.[F]	P62879	P62879 [138-150]	2xiodoTMT6plex [C11; C12]	2xiodoTMT6plex [C11; C12]	2xiodoTMT6plex [C11; C12]	0.594298	0.361624	0.443709	0.541873	0.574748	0.305525	46.6543	47.4049	1.01609	0.948302
[R].ELPPDQAEYCIAR.[M]	P12814; O43707	P12814 [851-863]; O43707 [870-882]	1xiodoTMT6plex [C10]	1xiodoTMT6plex [C10]	1xiodoTMT6plex [C10]	0.320225	0.204554	0.218508	0.265447	0.26006	0.143335	24.7762	22.2948	0.899845	0.669712
[R].ELQCLTPR.[G]	Q08945	Q08945 [204-211]	1xiodoTMT6plex [C4]	1xiodoTMT6plex [C4]	1xiodoTMT6plex [C4]	0.704981	0.404175	0.506347	0.888189	0.58871	0.385238	53.8501	62.0712	1.15267	0.655225
[R].ELQEGTYVMVAGPSFETVAECR.[V]	P00491	P00491 [186-207]	1xOxidation [M9]; 1xiodoTMT6plex [C21]	1xOxidation [M9]; 1xiodoTMT6plex [C21]	1xOxidation [M9]; 1xiodoTMT6plex [C21]	0.32948	0.138024	0.17161	0.310541	0.341121	0.161889	21.3038	27.1184	1.27294	0.512146
[R].ENLLLSDSPSCR.[E]	O75116	O75116 [418-429]	1xiodoTMT6plex [C11]	1xiodoTMT6plex [C11]	1xiodoTMT6plex [C11]	0.423168	0.413563	0.305419	0.385093	0.568966	0.427729	38.0716	46.0596	1.20981	0.300162
[R].ESCDSALR.[A]	P52907	P52907 [122-129]	1xiodoTMT6plex [C3]	1xiodoTMT6plex [C3]	1xiodoTMT6plex [C3]	0.354672	0.248504	0.193403	0.274571	0.29589	0.174117	26.5526	24.8193	0.93472	0.788415
[R].ESNCYDPER.[V]	Q00610	Q00610 [750-758]	1xiodoTMT6plex [C4]	1xiodoTMT6plex [C4]	1xiodoTMT6plex [C4]	0.937993	0.604746	0.725476	1.15489	0.929688	0.611765	75.6072	89.8779	1.18875	0.484016
[R].EVAMTDLCPAGPIQAVEIQVESSSLADICR.[A]	Q0VG06	Q0VG06 [770-799]	2xiodoTMT6plex [C8; C29]	2xiodoTMT6plex [C8; C29]	1xOxidation [M4]; 2xiodoTMT6plex [C8; C29]	0.385522	0.355062	0.300242	0.340102	0.409091	0.243169	34.6942	33.0787	0.953436	0.780525
[R].EVCGFAPYER.[R]	Q9Y3U8	Q9Y3U8 [46-55]	1xiodoTMT6plex [C3]	1xiodoTMT6plex [C3]	1xiodoTMT6plex [C3]	0.642562	0.429812	0.295758	0.401606	0.294178	0.261383	45.6044	31.9056	0.699616	0.279063
[R].EVPGPDCR.[F]	Q16658	Q16658 [83-90]	1xiodoTMT6plex [C7]	1xiodoTMT6plex [C7]	1xiodoTMT6plex [C7]	0.786857	0.552821	0.626819	0.856046	0.777096	0.501481	65.5499	71.1541	1.0855	0.68355
[R].FAEPIGGFQCVFPGC.[-]	Q9Y570	Q9Y570 [372-386]	2xiodoTMT6plex [C10; C15]	1xCarbamidomethyl [C10]; 1xiodoTMT6plex [C15]	2xiodoTMT6plex [C10; C15]	1.12691	0.710156	1.31317	2.02273	0.881038	0.521057	105.008	114.161	1.08717	0.859922
[R].FAEPIGGFQCVFPGC.[-]	Q9Y570	Q9Y570 [372-386]	2xiodoTMT6plex [C10; C15]	2xiodoTMT6plex [C10; C15]	2xiodoTMT6plex [C10; C15]	1.12691	0.710156	0.79952	0.836991	0.881038	0.521057	87.8861	74.6362	0.849237	0.479274
[R].FCPAGVYEFVPVEQGDGFR.[L]	Q16134	Q16134 [560-578]	1xiodoTMT6plex [C2]	1xiodoTMT6plex [C2]	1xiodoTMT6plex [C2]	1.01351	0.661504	0.464286	0.91498	0.904494	0.446154	71.3101	75.5209	1.05905	0.85937
[R].FCTGLTQIETLFK.[S]	P12277	P12277 [253-265]	1xiodoTMT6plex [C2]	1xiodoTMT6plex [C2]	1xiodoTMT6plex [C2]	0.563187	0.394231	0.439216	0.455172	0.567568	0.2528	46.5544	42.518	0.913296	0.720331
[R].FEELCSDLFR.[S]	P0DMV9	P0DMV9 [302-311]	1xiodoTMT6plex [C5]	1xiodoTMT6plex [C5]	1xiodoTMT6plex [C5]	0.255615	0.22823	0.272391	0.29547	0.28441	0.164393	25.2079	24.8091	0.98418	0.931987
[R].FFSDCK.[I]	P31943; P55795	P31943 [30-35]; P55795 [30-35]	1xiodoTMT6plex [C5]	1xiodoTMT6plex [C5]	1xiodoTMT6plex [C5]	0.748175	0.494476	0.528632	0.510131	0.59497	0.409275	59.0428	50.4792	0.85496	0.422392
[R].FIECYIAEQNMVSIAVGCATR.[N]	P29401	P29401 [359-379]	1xOxidation [M11]; 2xiodoTMT6plex [C4; C18]	1xOxidation [M11]; 2xiodoTMT6plex [C4; C18]	2xiodoTMT6plex [C4; C18]	0.250234	0.181328	0.208186	0.23606	0.380507	0.177411	21.3249	26.4659	1.24108	0.464176
[R].FIECYIAEQNMVSIAVGCATR.[N]	P29401	P29401 [359-379]	1xOxidation [M11]; 2xiodoTMT6plex [C4; C18]	1xOxidation [M11]; 2xiodoTMT6plex [C4; C18]	1xOxidation [M11]; 2xiodoTMT6plex [C4; C18]	0.250234	0.181328	0.208186	0.23606	0.342428	0.179187	21.3249	25.2559	1.18433	0.490762
[R].FIECYIAEQNMVSIAVGCATR.[N]	P29401	P29401 [359-379]	1xOxidation [M11]; 2xiodoTMT6plex [C4; C18]	2xiodoTMT6plex [C4; C18]	2xiodoTMT6plex [C4; C18]	0.250234	0.181328	0.198415	0.267331	0.380507	0.177411	20.9993	27.5083	1.30997	0.355113
[R].FIECYIAEQNMVSIAVGCATR.[N]	P29401	P29401 [359-379]	1xOxidation [M11]; 2xiodoTMT6plex [C4; C18]	2xiodoTMT6plex [C4; C18]	1xOxidation [M11]; 2xiodoTMT6plex [C4; C18]	0.250234	0.181328	0.198415	0.267331	0.342428	0.179187	20.9993	26.2982	1.25234	0.361846
[R].FIECYIAEQNMVSIAVGCATR.[N]	P29401	P29401 [359-379]	2xiodoTMT6plex [C4; C18]	2xiodoTMT6plex [C4; C18]	2xiodoTMT6plex [C4; C18]	0.202813	0.16407	0.198415	0.267331	0.380507	0.177411	18.8433	27.5083	1.45985	0.222314
[R].FIECYIAEQNMVSIAVGCATR.[N]	P29401	P29401 [359-379]	2xiodoTMT6plex [C4; C18]	2xiodoTMT6plex [C4; C18]	1xOxidation [M11]; 2xiodoTMT6plex [C4; C18]	0.202813	0.16407	0.198415	0.267331	0.342428	0.179187	18.8433	26.2982	1.39563	0.200853
[R].FIECYIAEQNMVSIAVGCATR.[N]	P29401	P29401 [359-379]	2xiodoTMT6plex [C4; C18]	1xOxidation [M11]; 2xiodoTMT6plex [C4; C18]	2xiodoTMT6plex [C4; C18]	0.202813	0.16407	0.208186	0.23606	0.380507	0.177411	19.169	26.4659	1.38066	0.303982
[R].FIECYIAEQNMVSIAVGCATR.[N]	P29401	P29401 [359-379]	2xiodoTMT6plex [C4; C18]	1xOxidation [M11]; 2xiodoTMT6plex [C4; C18]	1xOxidation [M11]; 2xiodoTMT6plex [C4; C18]	0.202813	0.16407	0.208186	0.23606	0.342428	0.179187	19.169	25.2559	1.31754	0.288853
[R].FLYECPWR.[R]	P11498	P11498 [618-625]	1xiodoTMT6plex [C5]	1xiodoTMT6plex [C5]	1xiodoTMT6plex [C5]	0.498251	0.306842	0.37775	0.446801	0.461538	0.292661	39.4281	40.0333	1.01535	0.941655
[R].FSPNSSNPIIVSCGWDK.[L]	P63244	P63244 [156-172]	1xiodoTMT6plex [C13]	1xiodoTMT6plex [C13]	1xiodoTMT6plex [C13]	0.777015	0.539411	0.546751	0.790339	0.709751	0.494904	62.1059	66.4998	1.07075	0.727915
[R].FSSCGGGGGSFGAGGGFGSR.[S]	P04264	P04264 [46-65]	1xiodoTMT6plex [C4]	1xiodoTMT6plex [C4]	1xiodoTMT6plex [C4]	0.841566	0.532843	1.27403	0.727815	0.948882	0.75	88.2814	80.8899	0.916273	0.76018
[R].FVEGVCPFCGYEEAR.[G]	P56192	P56192 [400-414]	2xiodoTMT6plex [C6; C9]	2xiodoTMT6plex [C6; C9]	2xiodoTMT6plex [C6; C9]	0.71178	0.361554	0.380608	0.554288	0.47318	0.337011	48.4647	45.4826	0.938468	0.830041
[R].FVPDECPR.[T]	O95302	O95302 [42-49]	1xiodoTMT6plex [C6]	1xiodoTMT6plex [C6]	1xiodoTMT6plex [C6]	0.659591	0.474618	0.657014	0.699908	0.751773	0.447531	59.7074	63.3071	1.06029	0.764325
[R].FWTFETGCTVCDEGLR.[S]	Q02809	Q02809 [260-275]	2xiodoTMT6plex [C8; C11]	2xiodoTMT6plex [C8; C11]	1xCarbamidomethyl [C8]; 1xiodoTMT6plex [C11]	0.620163	0.398732	0.486618	0.700359	2.02	0.99697	50.1838	123.911	2.46914	0.142712
[R].FWTFETGCTVCDEGLR.[S]	Q02809	Q02809 [260-275]	2xiodoTMT6plex [C8; C11]	2xiodoTMT6plex [C8; C11]	2xiodoTMT6plex [C8; C11]	0.620163	0.398732	0.486618	0.700359	0.584826	0.295813	50.1838	52.6999	1.05014	0.862667
[R].FWTFETGCTVCDEGLR.[S]	Q02809	Q02809 [260-275]	1xCarbamidomethyl [C11]; 1xiodoTMT6plex [C8]	2xiodoTMT6plex [C8; C11]	1xCarbamidomethyl [C8]; 1xiodoTMT6plex [C11]	0.988406	0.793367	0.486618	0.700359	2.02	0.99697	75.613	123.911	1.63875	0.31981
[R].FWTFETGCTVCDEGLR.[S]	Q02809	Q02809 [260-275]	1xCarbamidomethyl [C11]; 1xiodoTMT6plex [C8]	2xiodoTMT6plex [C8; C11]	2xiodoTMT6plex [C8; C11]	0.988406	0.793367	0.486618	0.700359	0.584826	0.295813	75.613	52.6999	0.696969	0.292571
[R].FWTFETGCTVCDEGLR.[S]	Q02809	Q02809 [260-275]	1xCarbamidomethyl [C11]; 1xiodoTMT6plex [C8]	1xCarbamidomethyl [C8]; 1xiodoTMT6plex [C11]	1xCarbamidomethyl [C8]; 1xiodoTMT6plex [C11]	0.988406	0.793367	1.67442	1.73765	2.02	0.99697	115.206	158.487	1.37568	0.345956
[R].FWTFETGCTVCDEGLR.[S]	Q02809	Q02809 [260-275]	1xCarbamidomethyl [C11]; 1xiodoTMT6plex [C8]	1xCarbamidomethyl [C8]; 1xiodoTMT6plex [C11]	2xiodoTMT6plex [C8; C11]	0.988406	0.793367	1.67442	1.73765	0.584826	0.295813	115.206	87.2764	0.757566	0.616475
[R].FWTFETGCTVCDEGLR.[S]	Q02809	Q02809 [260-275]	2xiodoTMT6plex [C8; C11]	1xCarbamidomethyl [C8]; 1xiodoTMT6plex [C11]	1xCarbamidomethyl [C8]; 1xiodoTMT6plex [C11]	0.620163	0.398732	1.67442	1.73765	2.02	0.99697	89.7771	158.487	1.76534	0.239723
[R].FWTFETGCTVCDEGLR.[S]	Q02809	Q02809 [260-275]	2xiodoTMT6plex [C8; C11]	1xCarbamidomethyl [C8]; 1xiodoTMT6plex [C11]	2xiodoTMT6plex [C8; C11]	0.620163	0.398732	1.67442	1.73765	0.584826	0.295813	89.7771	87.2764	0.972146	0.968258
[R].GCITIIGGGDTATCCAK.[W]	P00558	P00558 [366-382]	3xiodoTMT6plex [C2; C14; C15]	3xiodoTMT6plex [C2; C14; C15]	1xCarbamidomethyl [C15]; 2xiodoTMT6plex [C2; C14]	0.453376	0.298471	0.331227	0.469136	3.06867	1.25	36.1025	159.594	4.42057	0.184722
[R].GCITIIGGGDTATCCAK.[W]	P00558	P00558 [366-382]	1xCarbamidomethyl [C15]; 2xiodoTMT6plex [C2; C14]	1xCarbamidomethyl [C15]; 2xiodoTMT6plex [C2; C14]	1xCarbamidomethyl [C15]; 2xiodoTMT6plex [C2; C14]	2.27092	1.78169	3.20361	4.38795	3.06867	1.25	241.874	290.221	1.19988	0.654263
[R].GCITIIGGGDTATCCAK.[W]	P00558	P00558 [366-382]	3xiodoTMT6plex [C2; C14; C15]	1xCarbamidomethyl [C15]; 2xiodoTMT6plex [C2; C14]	1xCarbamidomethyl [C15]; 2xiodoTMT6plex [C2; C14]	0.453376	0.298471	3.20361	4.38795	3.06867	1.25	131.849	290.221	2.20117	0.293476
[R].GCITIIGGGDTATCCAK.[W]	P00558	P00558 [366-382]	1xCarbamidomethyl [C15]; 2xiodoTMT6plex [C2; C14]	3xiodoTMT6plex [C2; C14; C15]	1xCarbamidomethyl [C15]; 2xiodoTMT6plex [C2; C14]	2.27092	1.78169	0.331227	0.469136	3.06867	1.25	146.128	159.594	1.09215	0.895823
[R].GDFCIQVGR.[N]	O60361	O60361 [91-99]	1xiodoTMT6plex [C4]	1xiodoTMT6plex [C4]	1xiodoTMT6plex [C4]	0.658193	0.387793	0.402662	0.667683	0.719764	0.38865	48.2883	59.2032	1.22604	0.464638
[R].GDGPICLVLAPTR.[E]	Q92841; P17844	Q92841 [242-254]; P17844 [165-177]	1xiodoTMT6plex [C6]	1xiodoTMT6plex [C6]	1xiodoTMT6plex [C6]	0.648402	0.57641	0.594059	1.46453	0.577713	0.375335	60.629	80.586	1.32916	0.58362
[R].GFCFITYTDEEPVK.[K]	O14979	O14979 [275-288]	1xiodoTMT6plex [C3]	1xiodoTMT6plex [C3]	1xiodoTMT6plex [C3]	0.666407	0.498024	0.521661	0.528391	0.452722	0.366751	56.2031	44.9288	0.799402	0.184331
[R].GFFICDQPYEPVSPYSCK.[E]	P07814	P07814 [676-693]	2xiodoTMT6plex [C5; C17]	2xiodoTMT6plex [C5; C17]	2xiodoTMT6plex [C5; C17]	0.60994	0.40903	0.438705	0.605634	0.590609	0.317028	48.5892	50.4424	1.03814	0.877444
[R].GIFPVLCK.[D]	P14618	P14618 [468-475]	1xiodoTMT6plex [C7]	1xiodoTMT6plex [C7]	1xiodoTMT6plex [C7]	0.528816	0.34336	0.420741	0.507042	0.487805	0.346939	43.0972	44.7262	1.0378	0.836006
[R].GLPWSCSADEVQR.[F]	P31943	P31943 [17-29]	1xiodoTMT6plex [C6]	1xiodoTMT6plex [C6]	1xiodoTMT6plex [C6]	0.711933	0.563826	0.532036	0.613396	0.676022	0.39893	60.2598	56.2783	0.933927	0.712349
[R].GQCDLELINVCNENSLFK.[S]	Q00610	Q00610 [924-941]	2xiodoTMT6plex [C3; C11]	2xiodoTMT6plex [C3; C11]	2xiodoTMT6plex [C3; C11]	0.583893	0.320168	0.394032	0.550164	0.566599	0.261349	43.2697	45.9371	1.06164	0.843272
[R].GSAFAIGSDGLCCQSR.[E]	Q92499	Q92499 [99-114]	2xiodoTMT6plex [C12; C13]	2xiodoTMT6plex [C12; C13]	2xiodoTMT6plex [C12; C13]	0.663422	0.473567	0.565072	0.752577	0.890351	0.436345	56.7354	69.3091	1.22162	0.435197
[R].GVAVLCTE.[-]	Q14204	Q14204 [4639-4646]	1xiodoTMT6plex [C6]	1xiodoTMT6plex [C6]	1xiodoTMT6plex [C6]	0.718346	0.287054	0.460177	0.537815	0.590457	0.316176	48.8526	48.1483	0.985583	0.965006
[R].GVEICIATPGR.[L]	Q92841; P17844	Q92841 [294-304]; P17844 [217-227]	1xiodoTMT6plex [C5]	1xiodoTMT6plex [C5]	1xiodoTMT6plex [C5]	0.881529	0.65192	0.836278	0.795276	0.683398	0.39322	78.9909	62.3965	0.78992	0.298106
[R].HCNNGIPEDSK.[V]	Q96TA1	Q96TA1 [193-203]	1xiodoTMT6plex [C2]	1xiodoTMT6plex [C2]	1xiodoTMT6plex [C2]	0.951899	0.571429	0.519149	0.939597	0.744868	0.357715	68.0825	68.0727	0.999855	0.999662
[R].HEASDFPCR.[V]	P18031	P18031 [25-33]	1xiodoTMT6plex [C8]	1xiodoTMT6plex [C8]	1xiodoTMT6plex [C8]	0.498829	0.389351	0.371234	0.517778	0.455574	0.309216	41.9805	42.7522	1.01838	0.921485
[R].HEGVFICR.[G]	P22087	P22087 [93-100]	1xiodoTMT6plex [C7]	1xiodoTMT6plex [C7]	1xiodoTMT6plex [C7]	0.785828	0.488095	0.521265	0.714801	0.790451	0.489987	59.8396	66.508	1.11144	0.636131
[R].HGFCGIPITDTGR.[M]	P12268	P12268 [137-149]	1xiodoTMT6plex [C4]	1xiodoTMT6plex [C4]	1xiodoTMT6plex [C4]	0.768104	0.530709	0.61464	0.746324	0.795107	0.466399	63.7818	66.9277	1.04932	0.811892
[R].HGGEDYVFSLLTGYCEPPTGVSLR.[E]	P08574	P08574 [205-228]	1xiodoTMT6plex [C15]	1xiodoTMT6plex [C15]	1xiodoTMT6plex [C15]	0.551887	0.402016	0.295522	0.648069	0.602219	0.257653	41.6475	50.2647	1.20691	0.581571
[R].HSCDALNR.[W]	Q6P996	Q6P996 [423-430]	1xiodoTMT6plex [C3]	1xiodoTMT6plex [C3]	1xiodoTMT6plex [C3]	0.637449	0.436569	0.548337	0.573034	0.528455	0.332792	54.0785	47.8094	0.884074	0.540986
[R].HSSLAGCQIINYR.[T]	Q00610	Q00610 [145-157]	1xiodoTMT6plex [C7]	1xiodoTMT6plex [C7]	1xiodoTMT6plex [C7]	0.472148	0.35216	0.415507	0.577502	0.697068	0.257104	41.3272	51.0558	1.23541	0.51346
[R].HVGSNLCLDSR.[T]	Q10471	Q10471 [533-543]	1xiodoTMT6plex [C7]	1xiodoTMT6plex [C7]	1xiodoTMT6plex [C7]	0.702128	0.430147	0.603203	0.613744	0.634146	0.423581	57.8493	55.7157	0.963119	0.847448
[R].HYCTVANPVSR.[D]	Q14764	Q14764 [57-67]	1xiodoTMT6plex [C3]	1xiodoTMT6plex [C3]	1xiodoTMT6plex [C3]	0.585253	0.413672	0.403825	0.467066	0.43956	0.303846	46.7583	40.3491	0.862928	0.455019
[R].IAEPSVCGR.[C]	P33991	P33991 [322-330]	1xiodoTMT6plex [C7]	1xiodoTMT6plex [C7]	1xiodoTMT6plex [C7]	0.888401	0.585205	0.578002	0.787824	0.863542	0.509317	68.3869	72.0227	1.05317	0.818666
[R].IAQLICER.[I]	P33316	P33316 [217-224]	1xiodoTMT6plex [C6]	1xiodoTMT6plex [C6]	1xiodoTMT6plex [C6]	0.490316	0.386783	0.314485	0.450949	0.404255	0.265696	39.7195	37.3633	0.94068	0.770528
[R].IEYDCELVPR.[R]	Q9P258	Q9P258 [301-310]	1xiodoTMT6plex [C5]	1xiodoTMT6plex [C5]	1xiodoTMT6plex [C5]	0.879132	0.474482	0.60166	0.803693	0.719601	0.412335	65.1758	64.5209	0.989953	0.970876
[R].IGLEGCLCQDFYR.[I]	Q9P2I0	Q9P2I0 [758-770]	2xiodoTMT6plex [C6; C8]	2xiodoTMT6plex [C6; C8]	2xiodoTMT6plex [C6; C8]	0.449293	0.290812	0.376167	0.460031	0.605063	0.304562	37.209	45.6552	1.22699	0.437837
[R].IGLSVSEVIEGYEIACR.[K]	P50990	P50990 [121-137]	1xiodoTMT6plex [C16]	1xiodoTMT6plex [C16]	1xiodoTMT6plex [C16]	0.685902	0.408338	0.526863	0.655424	0.761905	0.360113	54.0368	59.2481	1.09644	0.736778
[R].IGQNCSIGPNVSLGPGVVVEDGVCIR.[R]	Q9Y5P6	Q9Y5P6 [262-287]	2xiodoTMT6plex [C5; C24]	2xiodoTMT6plex [C5; C24]	2xiodoTMT6plex [C5; C24]	0.531067	0.338749	0.443892	0.498507	0.519544	0.242055	43.7903	42.0036	0.959198	0.873268
[R].IGRPSETGIIGIIDPECR.[M]	Q16531	Q16531 [112-129]	1xiodoTMT6plex [C17]	1xiodoTMT6plex [C17]	1xiodoTMT6plex [C17]	0.850957	0.538521	0.640777	0.991404	0.544715	0.331839	67.6752	62.2653	0.920061	0.813739
[R].IIPGFMCQGGDFTR.[H]	P62937	P62937 [56-69]	1xiodoTMT6plex [C7]	1xOxidation [M6]; 1xiodoTMT6plex [C7]	1xOxidation [M6]; 1xiodoTMT6plex [C7]	0.543762	0.356668	0.41558	0.445152	0.503304	0.288613	43.867	41.2356	0.940016	0.771358
[R].IIPGFMCQGGDFTR.[H]	P62937	P62937 [56-69]	1xiodoTMT6plex [C7]	1xOxidation [M6]; 1xiodoTMT6plex [C7]	1xiodoTMT6plex [C7]	0.543762	0.356668	0.41558	0.445152	0.498651	0.29834	43.867	41.4048	0.943871	0.777521
[R].IIPGFMCQGGDFTR.[H]	P62937	P62937 [56-69]	1xiodoTMT6plex [C7]	1xiodoTMT6plex [C7]	1xOxidation [M6]; 1xiodoTMT6plex [C7]	0.543762	0.356668	0.409644	0.467694	0.503304	0.288613	43.6691	41.987	0.961481	0.855581
[R].IIPGFMCQGGDFTR.[H]	P62937	P62937 [56-69]	1xiodoTMT6plex [C7]	1xiodoTMT6plex [C7]	1xiodoTMT6plex [C7]	0.543762	0.356668	0.409644	0.467694	0.498651	0.29834	43.6691	42.1562	0.965354	0.865059
[R].IIPGFMCQGGDFTR.[H]	P62937	P62937 [56-69]	1xOxidation [M6]; 1xiodoTMT6plex [C7]	1xOxidation [M6]; 1xiodoTMT6plex [C7]	1xOxidation [M6]; 1xiodoTMT6plex [C7]	0.551831	0.360433	0.41558	0.445152	0.503304	0.288613	44.2615	41.2356	0.931638	0.741872
[R].IIPGFMCQGGDFTR.[H]	P62937	P62937 [56-69]	1xOxidation [M6]; 1xiodoTMT6plex [C7]	1xOxidation [M6]; 1xiodoTMT6plex [C7]	1xiodoTMT6plex [C7]	0.551831	0.360433	0.41558	0.445152	0.498651	0.29834	44.2615	41.4048	0.935459	0.746853
[R].IIPGFMCQGGDFTR.[H]	P62937	P62937 [56-69]	1xOxidation [M6]; 1xiodoTMT6plex [C7]	1xiodoTMT6plex [C7]	1xOxidation [M6]; 1xiodoTMT6plex [C7]	0.551831	0.360433	0.409644	0.467694	0.503304	0.288613	44.0636	41.987	0.952874	0.824619
[R].IIPGFMCQGGDFTR.[H]	P62937	P62937 [56-69]	1xOxidation [M6]; 1xiodoTMT6plex [C7]	1xiodoTMT6plex [C7]	1xiodoTMT6plex [C7]	0.551831	0.360433	0.409644	0.467694	0.498651	0.29834	44.0636	42.1562	0.956712	0.832799
[R].IISLDPSDCLQPLSMQALPAQPESLCIVEMGGTEK.[Q]	Q15393	Q15393 [616-650]	2xiodoTMT6plex [C9; C26]	1xOxidation [M]; 2xiodoTMT6plex [C9; C26]	2xiodoTMT6plex [C9; C26]	0.187406	0.164331	0.101209	0.119625	0.164352	0.0751604	15.0982	11.9712	0.79289	0.439005
[R].IISLDPSDCLQPLSMQALPAQPESLCIVEMGGTEK.[Q]	Q15393	Q15393 [616-650]	2xiodoTMT6plex [C9; C26]	1xOxidation [M]; 2xiodoTMT6plex [C9; C26]	1xOxidation [M15]; 2xiodoTMT6plex [C9; C26]	0.187406	0.164331	0.101209	0.119625	0.158904	0.0909091	15.0982	12.3146	0.815632	0.439165
[R].IISLDPSDCLQPLSMQALPAQPESLCIVEMGGTEK.[Q]	Q15393	Q15393 [616-650]	1xOxidation [M30]; 2xiodoTMT6plex [C9; C26]	1xOxidation [M]; 2xiodoTMT6plex [C9; C26]	2xiodoTMT6plex [C9; C26]	0.176471	0.174658	0.101209	0.119625	0.164352	0.0751604	15.0779	11.9712	0.793958	0.433785
[R].IISLDPSDCLQPLSMQALPAQPESLCIVEMGGTEK.[Q]	Q15393	Q15393 [616-650]	1xOxidation [M30]; 2xiodoTMT6plex [C9; C26]	1xOxidation [M]; 2xiodoTMT6plex [C9; C26]	1xOxidation [M15]; 2xiodoTMT6plex [C9; C26]	0.176471	0.174658	0.101209	0.119625	0.158904	0.0909091	15.0779	12.3146	0.816731	0.432153
[R].IISLDPSDCLQPLSMQALPAQPESLCIVEMGGTEK.[Q]	Q15393	Q15393 [616-650]	2xOxidation [M15; M30]; 2xiodoTMT6plex [C9; C26]	1xOxidation [M]; 2xiodoTMT6plex [C9; C26]	2xiodoTMT6plex [C9; C26]	0.154557	0.101578	0.101209	0.119625	0.164352	0.0751604	11.9115	11.9712	1.00502	0.985667
[R].IISLDPSDCLQPLSMQALPAQPESLCIVEMGGTEK.[Q]	Q15393	Q15393 [616-650]	2xOxidation [M15; M30]; 2xiodoTMT6plex [C9; C26]	1xOxidation [M]; 2xiodoTMT6plex [C9; C26]	1xOxidation [M15]; 2xiodoTMT6plex [C9; C26]	0.154557	0.101578	0.101209	0.119625	0.158904	0.0909091	11.9115	12.3146	1.03384	0.886475
[R].IIYGGSVTGATCK.[E]	P60174	P60174 [244-256]	1xiodoTMT6plex [C12]	1xiodoTMT6plex [C12]	1xiodoTMT6plex [C12]	0.327345	0.193962	0.250657	0.280323	0.32483	0.162557	25.7321	25.5903	0.994489	0.982831
[R].ILCDVPCSGDGTMR.[K]	Q08J23	Q08J23 [265-278]	2xiodoTMT6plex [C3; C7]	2xiodoTMT6plex [C3; C7]	2xiodoTMT6plex [C3; C7]	0.430704	0.275635	0.294252	0.375761	0.345114	0.174647	33.353	29.8507	0.894994	0.681913
[R].ILCDVPCSGDGTMR.[K]	Q08J23	Q08J23 [265-278]	2xiodoTMT6plex [C3; C7]	2xiodoTMT6plex [C3; C7]	1xOxidation [M13]; 2xiodoTMT6plex [C3; C7]	0.430704	0.275635	0.294252	0.375761	0.472222	0.188424	33.353	34.5469	1.0358	0.907596
[R].ILCDVPCSGDGTMR.[K]	Q08J23	Q08J23 [265-278]	1xOxidation [M13]; 2xiodoTMT6plex [C3; C7]	1xOxidation [M13]; 2xiodoTMT6plex [C3; C7]	2xiodoTMT6plex [C3; C7]	0.278354	0.240081	0.231726	0.285714	0.345114	0.174647	25.0054	26.8492	1.07374	0.74071
[R].ILCDVPCSGDGTMR.[K]	Q08J23	Q08J23 [265-278]	1xOxidation [M13]; 2xiodoTMT6plex [C3; C7]	1xOxidation [M13]; 2xiodoTMT6plex [C3; C7]	1xOxidation [M13]; 2xiodoTMT6plex [C3; C7]	0.278354	0.240081	0.231726	0.285714	0.472222	0.188424	25.0054	31.5453	1.26154	0.482117
[R].ILCDVPCSGDGTMR.[K]	Q08J23	Q08J23 [265-278]	1xOxidation [M13]; 2xiodoTMT6plex [C3; C7]	2xiodoTMT6plex [C3; C7]	2xiodoTMT6plex [C3; C7]	0.278354	0.240081	0.294252	0.375761	0.345114	0.174647	27.0896	29.8507	1.10193	0.691036
[R].ILCDVPCSGDGTMR.[K]	Q08J23	Q08J23 [265-278]	1xOxidation [M13]; 2xiodoTMT6plex [C3; C7]	2xiodoTMT6plex [C3; C7]	1xOxidation [M13]; 2xiodoTMT6plex [C3; C7]	0.278354	0.240081	0.294252	0.375761	0.472222	0.188424	27.0896	34.5469	1.27529	0.429095
[R].ILCDVPCSGDGTMR.[K]	Q08J23	Q08J23 [265-278]	2xiodoTMT6plex [C3; C7]	1xOxidation [M13]; 2xiodoTMT6plex [C3; C7]	2xiodoTMT6plex [C3; C7]	0.430704	0.275635	0.231726	0.285714	0.345114	0.174647	31.2688	26.8492	0.858656	0.602808
[R].ILCDVPCSGDGTMR.[K]	Q08J23	Q08J23 [265-278]	2xiodoTMT6plex [C3; C7]	1xOxidation [M13]; 2xiodoTMT6plex [C3; C7]	1xOxidation [M13]; 2xiodoTMT6plex [C3; C7]	0.430704	0.275635	0.231726	0.285714	0.472222	0.188424	31.2688	31.5453	1.00884	0.979836
[R].ILESGPFVSCVK.[K]	Q0IIK2	Q0IIK2 [48-59]	1xiodoTMT6plex [C10]	1xiodoTMT6plex [C10]	1xiodoTMT6plex [C10]	0.890244	0.450195	0.443182	1.01579	0.954545	0.415929	59.454	79.5421	1.33788	0.451783
[R].ILQDSLGGNCR.[T]	P33176	P33176 [285-295]	1xiodoTMT6plex [C10]	1xiodoTMT6plex [C10]	1xiodoTMT6plex [C10]	0.65275	0.450515	0.560997	0.702731	0.655119	0.388567	55.4754	58.2139	1.04936	0.821824
[R].ILYLDSSEICFPTVPGCPGAWDVDSENPQR.[G]	Q9BSJ8	Q9BSJ8 [595-624]	2xiodoTMT6plex [C10; C17]	2xiodoTMT6plex [C10; C17]	2xiodoTMT6plex [C10; C17]	0.610042	0.460722	0.53617	0.586626	0.90146	0.265152	53.5645	58.4413	1.09105	0.8088
[R].IMSCSPDTQCSR.[D]	Q9C0C9	Q9C0C9 [397-408]	1xOxidation [M2]; 2xiodoTMT6plex [C4; C10]	2xiodoTMT6plex [C4; C10]	1xOxidation [M2]; 2xiodoTMT6plex [C4; C10]	0.43335	0.337535	0.386207	0.682724	0.453125	0.232342	38.5697	45.6064	1.18244	0.624583
[R].IMSCSPDTQCSR.[D]	Q9C0C9	Q9C0C9 [397-408]	1xOxidation [M2]; 2xiodoTMT6plex [C4; C10]	1xOxidation [M2]; 2xiodoTMT6plex [C4; C10]	1xOxidation [M2]; 2xiodoTMT6plex [C4; C10]	0.43335	0.337535	0.349593	0.53411	0.453125	0.232342	37.3493	40.6526	1.08844	0.745773
[R].INFYCPGSALGR.[N]	Q9Y5B9	Q9Y5B9 [570-581]	1xiodoTMT6plex [C5]	1xiodoTMT6plex [C5]	1xiodoTMT6plex [C5]	0.568637	0.42741	0.47033	0.521246	0.506024	0.411602	48.8792	47.9624	0.981244	0.873585
[R].INGCAIQCR.[V]	P11498	P11498 [369-377]	2xiodoTMT6plex [C4; C8]	2xiodoTMT6plex [C4; C8]	2xiodoTMT6plex [C4; C8]	0.727867	0.487203	0.545988	0.685328	0.634825	0.458435	58.702	59.2863	1.00995	0.956158
[R].INISEGNCPER.[I]	Q15366; Q15365	Q15366 [47-57]; Q15365 [47-57]	1xiodoTMT6plex [C8]	1xiodoTMT6plex [C8]	1xiodoTMT6plex [C8]	0.489423	0.330241	0.348002	0.484053	0.473529	0.276875	38.9222	41.1486	1.0572	0.804334
[R].IQAESGCK.[I]	Q96I24	Q96I24 [103-110]	1xiodoTMT6plex [C7]	1xiodoTMT6plex [C7]	1xiodoTMT6plex [C7]	0.825936	0.628324	0.515142	0.683946	0.571006	0.423009	65.6467	55.932	0.852016	0.457075
[R].IQFVGACNPPTDPGR.[K]	Q14204	Q14204 [2706-2720]	1xiodoTMT6plex [C7]	1xiodoTMT6plex [C7]	1xiodoTMT6plex [C7]	0.584089	0.383281	0.635282	0.66358	0.709571	0.300645	53.4217	55.7932	1.04439	0.882399
[R].ISSVLAGGSCR.[A]	P02533	P02533 [31-41]	1xiodoTMT6plex [C10]	1xiodoTMT6plex [C10]	1xiodoTMT6plex [C10]	0.886392	2.3057	1.40414	0.437884	0.469265	1.05835	153.208	65.5166	0.427633	0.130018
[R].ITEFCHR.[F]	P07237	P07237 [339-345]	1xiodoTMT6plex [C5]	1xiodoTMT6plex [C5]	1xiodoTMT6plex [C5]	0.426923	0.312275	0.353953	0.338924	0.497087	0.236135	36.4384	35.7382	0.980784	0.936793
[R].ITNQVIYLNPPIEECR.[Y]	Q14204	Q14204 [964-979]	1xiodoTMT6plex [C15]	1xiodoTMT6plex [C15]	1xiodoTMT6plex [C15]	0.638196	0.384677	0.4421	0.660727	0.418406	0.294774	48.8324	45.7969	0.937838	0.829486
[R].IVAECNAVR.[Q]	P35221	P35221 [333-341]	1xiodoTMT6plex [C5]	1xiodoTMT6plex [C5]	1xiodoTMT6plex [C5]	0.651629	0.453645	0.558269	0.702312	0.632296	0.325673	55.4514	55.3427	0.998039	0.993679
[R].IVEAGCVCNDAVIR.[N]	P98194	P98194 [404-417]	2xiodoTMT6plex [C6; C8]	2xiodoTMT6plex [C6; C8]	2xiodoTMT6plex [C6; C8]	0.575975	0.41164	0.598416	0.651255	0.578125	0.269189	52.8677	49.9523	0.944855	0.834856
[R].IVSGCPLPEACELYYVNR.[D]	Q9H0A0	Q9H0A0 [495-512]	2xiodoTMT6plex [C5; C11]	2xiodoTMT6plex [C5; C11]	2xiodoTMT6plex [C5; C11]	0.590559	0.341487	0.420586	0.561908	0.669368	0.322139	45.0878	51.7805	1.14844	0.624025
[R].IWGDCTVR.[K]	P49591	P49591 [158-165]	1xiodoTMT6plex [C5]	1xiodoTMT6plex [C5]	1xiodoTMT6plex [C5]	0.623525	0.42317	0.435521	0.764848	0.620915	0.272124	49.4072	55.2629	1.11852	0.732911
[R].IWSVPNASCVQVVR.[A]	Q9UMS4	Q9UMS4 [290-303]	1xiodoTMT6plex [C9]	1xiodoTMT6plex [C9]	1xiodoTMT6plex [C9]	0.701566	0.47093	0.507222	0.603774	0.550082	0.354651	55.9906	50.2836	0.898072	0.613008
[R].IYGFYDECK.[R]	P62136; P62140	P62136 [133-141]; P62140 [132-140]	1xiodoTMT6plex [C8]	1xiodoTMT6plex [C8]	1xiodoTMT6plex [C8]	0.645531	0.472739	0.488838	0.603397	0.586696	0.365248	53.5702	51.8447	0.967789	0.863976
[R].LACDVDQVTR.[Q]	P78527	P78527 [972-981]	1xiodoTMT6plex [C3]	1xiodoTMT6plex [C3]	1xiodoTMT6plex [C3]	0.33795	0.365957	0.316614	0.40381	0.240909	0.217659	34.0174	28.7459	0.845036	0.431203
[R].LACGVIGIAQ.[-]	P00441	P00441 [145-154]	1xiodoTMT6plex [C3]	1xiodoTMT6plex [C3]	1xiodoTMT6plex [C3]	0.64897	0.476603	0.503559	0.46701	0.652098	0.374543	54.3044	49.7884	0.916839	0.667592
[R].LASPSGSTSSGLEVVAPEGTSAPGGGPGTLDDSATICR.[V]	Q13263	Q13263 [592-629]	1xiodoTMT6plex [C37]	1xiodoTMT6plex [C37]	1xiodoTMT6plex [C37]	1.17701	0.693487	0.656732	0.858277	1.04	0.533268	84.2409	81.0515	0.96214	0.89355
[R].LATCSSDR.[S]	P55735	P55735 [28-35]	1xiodoTMT6plex [C4]	1xiodoTMT6plex [C4]	1xiodoTMT6plex [C4]	0.472	0.41289	0.409524	0.488249	0.525785	0.310932	43.1471	44.1655	1.0236	0.890259
[R].LCLQQGQLCEPLPSLAESR.[A]	Q6XQN6	Q6XQN6 [476-494]	2xiodoTMT6plex [C2; C9]	2xiodoTMT6plex [C2; C9]	2xiodoTMT6plex [C2; C9]	0.774278	0.488848	0.676538	0.930124	0.810667	0.388558	64.6554	70.9783	1.09779	0.748932
[R].LCTSATESEVAR.[G]	P31930	P31930 [379-390]	1xiodoTMT6plex [C2]	1xiodoTMT6plex [C2]	1xiodoTMT6plex [C2]	0.654691	0.685934	0.660232	0.685009	0.616883	0.541391	66.6952	61.4428	0.921247	0.284895
[R].LCTSVTESEVAR.[A]	O75439	O75439 [388-399]	1xiodoTMT6plex [C2]	1xiodoTMT6plex [C2]	1xiodoTMT6plex [C2]	0.765896	0.657005	0.605505	0.654545	0.739726	0.414894	67.6135	60.3055	0.891915	0.536177
[R].LDTPLYFSYSHLVCR.[T]	Q32P28	Q32P28 [555-569]	1xiodoTMT6plex [C14]	1xiodoTMT6plex [C14]	1xiodoTMT6plex [C14]	0.860806	0.545879	0.65088	0.830769	0.805726	0.423711	68.5855	68.6736	1.00128	0.995897
[R].LDVGNFSWGSECCTR.[K]	P62241	P62241 [60-74]	1xCarbamidomethyl [C13]; 1xiodoTMT6plex [C12]	2xiodoTMT6plex [C12; C13]	1xCarbamidomethyl [C13]; 1xiodoTMT6plex [C12]	7.54257	3.65479	0.516172	0.652003	4.56364	2.51344	390.451	257.636	0.659842	0.598404
[R].LDVGNFSWGSECCTR.[K]	P62241	P62241 [60-74]	1xCarbamidomethyl [C13]; 1xiodoTMT6plex [C12]	2xiodoTMT6plex [C12; C13]	2xiodoTMT6plex [C12; C13]	7.54257	3.65479	0.516172	0.652003	0.628357	0.295367	390.451	52.5242	0.134522	0.172209
[R].LDVGNFSWGSECCTR.[K]	P62241	P62241 [60-74]	2xiodoTMT6plex [C12; C13]	2xiodoTMT6plex [C12; C13]	1xCarbamidomethyl [C13]; 1xiodoTMT6plex [C12]	0.663036	0.389623	0.516172	0.652003	4.56364	2.51344	52.2944	257.636	4.92665	0.143986
[R].LDVGNFSWGSECCTR.[K]	P62241	P62241 [60-74]	2xiodoTMT6plex [C12; C13]	2xiodoTMT6plex [C12; C13]	2xiodoTMT6plex [C12; C13]	0.663036	0.389623	0.516172	0.652003	0.628357	0.295367	52.2944	52.5242	1.00439	0.987656
[R].LDVGNFSWGSECCTR.[K]	P62241	P62241 [60-74]	2xiodoTMT6plex [C12; C13]	1xCarbamidomethyl [C13]; 1xiodoTMT6plex [C12]	1xCarbamidomethyl [C13]; 1xiodoTMT6plex [C12]	0.663036	0.389623	5.67581	9.68847	4.56364	2.51344	224.282	558.852	2.49173	0.28905
[R].LDVGNFSWGSECCTR.[K]	P62241	P62241 [60-74]	2xiodoTMT6plex [C12; C13]	1xCarbamidomethyl [C13]; 1xiodoTMT6plex [C12]	2xiodoTMT6plex [C12; C13]	0.663036	0.389623	5.67581	9.68847	0.628357	0.295367	224.282	353.74	1.57721	0.731984
[R].LDVGNFSWGSECCTR.[K]	P62241	P62241 [60-74]	1xCarbamidomethyl [C13]; 1xiodoTMT6plex [C12]	1xCarbamidomethyl [C13]; 1xiodoTMT6plex [C12]	1xCarbamidomethyl [C13]; 1xiodoTMT6plex [C12]	7.54257	3.65479	5.67581	9.68847	4.56364	2.51344	562.439	558.852	0.993622	0.988842
[R].LDVGNFSWGSECCTR.[K]	P62241	P62241 [60-74]	1xCarbamidomethyl [C13]; 1xiodoTMT6plex [C12]	1xCarbamidomethyl [C13]; 1xiodoTMT6plex [C12]	2xiodoTMT6plex [C12; C13]	7.54257	3.65479	5.67581	9.68847	0.628357	0.295367	562.439	353.74	0.628939	0.558659
[R].LECVEPNCR.[S]	Q969Q0	Q969Q0 [70-78]	2xiodoTMT6plex [C3; C8]	2xiodoTMT6plex [C3; C8]	2xiodoTMT6plex [C3; C8]	0.924846	0.484891	0.602894	0.97792	0.788587	0.347181	67.0877	70.4563	1.05021	0.889922
[R].LEYCEALAMLR.[E]	P14868	P14868 [346-356]	1xOxidation [M9]; 1xiodoTMT6plex [C4]	1xiodoTMT6plex [C4]	1xiodoTMT6plex [C4]	0.526803	0.332823	0.248062	0.479484	0.475806	0.270544	36.9229	40.8611	1.10666	0.732845
[R].LEYCEALAMLR.[E]	P14868	P14868 [346-356]	1xiodoTMT6plex [C4]	1xOxidation [M9]; 1xiodoTMT6plex [C4]	1xiodoTMT6plex [C4]	0.403952	0.271922	0.385063	0.454545	0.475806	0.270544	35.3646	40.0299	1.13192	0.577819
[R].LEYCEALAMLR.[E]	P14868	P14868 [346-356]	1xiodoTMT6plex [C4]	1xiodoTMT6plex [C4]	1xiodoTMT6plex [C4]	0.403952	0.271922	0.248062	0.479484	0.475806	0.270544	30.7979	40.8611	1.32675	0.298841
[R].LEYCEALAMLR.[E]	P14868	P14868 [346-356]	1xOxidation [M9]; 1xiodoTMT6plex [C4]	1xOxidation [M9]; 1xiodoTMT6plex [C4]	1xiodoTMT6plex [C4]	0.526803	0.332823	0.385063	0.454545	0.475806	0.270544	41.4896	40.0299	0.964815	0.875181
[R].LEYCNPYR.[L]	P22830	P22830 [291-298]	1xiodoTMT6plex [C4]	1xiodoTMT6plex [C4]	1xiodoTMT6plex [C4]	0.716088	0.45122	0.491543	0.929825	0.64359	0.439446	55.295	67.0954	1.21341	0.512492
[R].LGFSEYCR.[I]	Q14566	Q14566 [715-722]	1xiodoTMT6plex [C7]	1xiodoTMT6plex [C7]	1xiodoTMT6plex [C7]	0.367923	0.283203	0.284475	0.551905	0.412228	0.175879	31.1867	38.0004	1.21848	0.579881
[R].LGPSTGSTAETQCR.[N]	Q5T200	Q5T200 [30-43]	1xiodoTMT6plex [C13]	1xiodoTMT6plex [C13]	1xiodoTMT6plex [C13]	0.602667	0.461777	0.443373	0.542601	0.699088	0.368816	50.2606	53.6835	1.0681	0.766814
[R].LIGPNCPGVINPGECK.[I]	P53597	P53597 [167-182]	2xiodoTMT6plex [C6; C15]	2xiodoTMT6plex [C6; C15]	2xiodoTMT6plex [C6; C15]	0.682166	0.38457	0.459527	0.472748	0.536141	0.292073	50.8754	43.3654	0.852385	0.550897
[R].LLDAQLATGGLVCPAR.[R]	P58107	P58107 [394-409]	1xiodoTMT6plex [C13]	1xiodoTMT6plex [C13]	1xiodoTMT6plex [C13]	0.78686	0.553603	0.588295	0.752047	0.663073	0.46978	64.2919	62.83	0.977261	0.901181
[R].LLLAGYDDFNCNIWDAMK.[G]	P62879	P62879 [284-301]	1xiodoTMT6plex [C11]	1xOxidation [M17]; 1xiodoTMT6plex [C11]	1xiodoTMT6plex [C11]	0.656977	0.341642	0.347122	0.521092	0.655556	0.32263	44.858	49.9759	1.11409	0.737049
[R].LLLAGYDDFNCNVWDALK.[A]	P62873	P62873 [284-301]	1xiodoTMT6plex [C11]	1xiodoTMT6plex [C11]	1xiodoTMT6plex [C11]	0.663082	0.414925	0.640964	0.64359	0.540773	0.4375	57.2991	54.0621	0.943507	0.760383
[R].LLQFYAETCPAPER.[G]	O00159	O00159 [153-166]	1xiodoTMT6plex [C9]	1xiodoTMT6plex [C9]	1xiodoTMT6plex [C9]	0.576425	0.363926	0.396536	0.493671	0.546229	0.286478	44.5629	44.2126	0.992138	0.974548
[R].LLSAACR.[L]	P49327	P49327 [1181-1187]	1xiodoTMT6plex [C6]	1xiodoTMT6plex [C6]	1xiodoTMT6plex [C6]	0.447349	0.3812	0.373324	0.518593	0.435886	0.339581	40.0624	43.1354	1.0767	0.617238
[R].LMTDTINEPILLCR.[F]	O43776	O43776 [426-439]	1xiodoTMT6plex [C13]	1xOxidation [M2]; 1xiodoTMT6plex [C13]	1xOxidation [M2]; 1xiodoTMT6plex [C13]	0.4874	0.302947	0.358364	0.455111	0.516484	0.3062	38.2903	42.5932	1.11237	0.631399
[R].LMTDTINEPILLCR.[F]	O43776	O43776 [426-439]	1xOxidation [M2]; 1xiodoTMT6plex [C13]	1xOxidation [M2]; 1xiodoTMT6plex [C13]	1xOxidation [M2]; 1xiodoTMT6plex [C13]	0.421527	0.286412	0.358364	0.455111	0.516484	0.3062	35.5434	42.5932	1.19834	0.392554
[R].LMTDTINEPILLCR.[F]	O43776	O43776 [426-439]	1xOxidation [M2]; 1xiodoTMT6plex [C13]	1xiodoTMT6plex [C13]	1xOxidation [M2]; 1xiodoTMT6plex [C13]	0.421527	0.286412	0.362573	0.45443	0.516484	0.3062	35.6837	42.5705	1.19299	0.402555
[R].LMTDTINEPILLCR.[F]	O43776	O43776 [426-439]	1xiodoTMT6plex [C13]	1xiodoTMT6plex [C13]	1xOxidation [M2]; 1xiodoTMT6plex [C13]	0.4874	0.302947	0.362573	0.45443	0.516484	0.3062	38.4307	42.5705	1.10772	0.643081
[R].LNFSTPTSTNIVSVCR.[A]	O15067	O15067 [94-109]	1xiodoTMT6plex [C15]	1xiodoTMT6plex [C15]	1xiodoTMT6plex [C15]	0.979612	0.540861	0.547936	0.58903	0.591703	0.336624	68.9469	50.5785	0.733587	0.335517
[R].LNIISNLDCVNEVIGIR.[Q]	P30153	P30153 [382-398]	1xiodoTMT6plex [C9]	1xiodoTMT6plex [C9]	1xiodoTMT6plex [C9]	0.566125	0.342347	0.474453	0.473639	0.544	0.308679	46.0975	44.2106	0.959068	0.852704
[R].LNPQEYLTSTACR.[R]	Q92922	Q92922 [500-512]	1xiodoTMT6plex [C12]	1xiodoTMT6plex [C12]	1xiodoTMT6plex [C12]	0.786924	0.555228	0.585389	0.696113	0.62963	0.461873	64.2514	59.5872	0.927407	0.66741
[R].LPACVVDCGTGYTK.[L]	P61158	P61158 [5-18]	2xiodoTMT6plex [C4; C8]	2xiodoTMT6plex [C4; C8]	2xiodoTMT6plex [C4; C8]	1.02734	0.623563	0.957295	0.967617	1.05172	0.329305	86.9401	78.2882	0.900485	0.755919
[R].LPAVEPTDQAQYLCR.[A]	P98160	P98160 [1920-1934]	1xiodoTMT6plex [C14]	1xiodoTMT6plex [C14]	1xiodoTMT6plex [C14]	1.05393	0.526718	0.876812	0.791837	0.977901	0.497159	81.9154	75.5632	0.922454	0.776087
[R].LPCIYLVDSGGAYLPR.[Q]	Q9HCC0	Q9HCC0 [165-180]	1xiodoTMT6plex [C3]	1xiodoTMT6plex [C3]	1xiodoTMT6plex [C3]	0.808133	0.463252	0.714286	0.83558	0.443609	0.407787	66.189	56.2325	0.849575	0.592434
[R].LPPGFNDVDALCR.[A]	Q8IY67	Q8IY67 [228-240]	1xiodoTMT6plex [C12]	1xiodoTMT6plex [C12]	1xiodoTMT6plex [C12]	0.836601	0.654956	0.486301	0.695087	0.474138	0.331924	65.9286	50.0383	0.758977	0.338385
[R].LQFHDVAGDIFHQQCK.[R]	P11413	P11413 [371-386]	1xiodoTMT6plex [C15]	1xiodoTMT6plex [C15]	1xiodoTMT6plex [C15]	0.449812	0.333333	0.354698	0.433839	0.577899	0.31377	37.9281	44.1836	1.16493	0.499402
[R].LQLEACETR.[T]	Q15149	Q15149 [1131-1139]	1xiodoTMT6plex [C6]	1xiodoTMT6plex [C6]	1xiodoTMT6plex [C6]	0.738095	0.444572	0.585134	0.694384	0.549753	0.376471	58.9267	54.0203	0.916737	0.714731
[R].LQWFCDR.[C]	P42704	P42704 [923-929]	1xiodoTMT6plex [C5]	1xiodoTMT6plex [C5]	1xiodoTMT6plex [C5]	0.657869	0.443916	0.506622	0.859199	0.647131	0.402736	53.6136	63.6355	1.18693	0.531151
[R].LSCFAQTVSPAEK.[W]	Q16658	Q16658 [119-131]	1xiodoTMT6plex [C3]	1xiodoTMT6plex [C3]	1xiodoTMT6plex [C3]	0.817347	0.657051	0.596413	0.80791	0.565217	0.386308	69.027	58.6478	0.849636	0.496195
[R].LSGGLGAGSCR.[L]	Q04695	Q04695 [31-41]	1xiodoTMT6plex [C10]	1xiodoTMT6plex [C10]	1xiodoTMT6plex [C10]	0.954445	0.67588	0.781072	0.859079	0.878468	0.550691	80.3799	76.2746	0.948926	0.774082
[R].LSIPTYGLQCTR.[A]	P49327	P49327 [2264-2275]	1xiodoTMT6plex [C10]	1xiodoTMT6plex [C10]	1xiodoTMT6plex [C10]	0.645635	0.37626	0.527683	0.783831	0.666667	0.519643	51.6526	65.6714	1.2714	0.268448
[R].LTAIDILTTCAADIQR.[Q]	O75643	O75643 [1571-1586]	1xiodoTMT6plex [C10]	1xiodoTMT6plex [C10]	1xiodoTMT6plex [C10]	0.595261	0.35872	0.457064	0.611345	0.684211	0.377814	47.0348	55.779	1.18591	0.489731
[R].LTEGCSFR.[R]	Q71UM5	Q71UM5 [73-80]	1xiodoTMT6plex [C5]	1xiodoTMT6plex [C5]	1xiodoTMT6plex [C5]	0.646623	0.45539	0.452941	0.714286	0.686409	0.361386	51.8318	58.736	1.1332	0.623939
[R].LTVVDTPGYGDAINCR.[D]	Q15019	Q15019 [97-112]	1xiodoTMT6plex [C15]	1xiodoTMT6plex [C15]	1xiodoTMT6plex [C15]	1.06814	0.749683	0.848505	1.11137	1.13216	0.600286	88.8775	94.7938	1.06657	0.779711
[R].LVSSPCCIVTSTYGWTANMER.[I]	P08238	P08238 [584-604]	1xCarbamidomethyl [C6]; 1xiodoTMT6plex [C7]	1xOxidation [M19]; 2xiodoTMT6plex [C6; C7]	2xiodoTMT6plex [C6; C7]	1.42063	0.80543	0.36282	0.500286	0.590433	0.236683	86.2962	44.2467	0.512731	0.264828
[R].LVSSPCCIVTSTYGWTANMER.[I]	P08238	P08238 [584-604]	1xCarbamidomethyl [C6]; 1xiodoTMT6plex [C7]	1xOxidation [M19]; 2xiodoTMT6plex [C6; C7]	1xOxidation [M19]; 2xiodoTMT6plex [C6; C7]	1.42063	0.80543	0.36282	0.500286	0.352113	0.222513	86.2962	35.8304	0.415203	0.186649
[R].LVSSPCCIVTSTYGWTANMER.[I]	P08238	P08238 [584-604]	1xCarbamidomethyl [C6]; 1xiodoTMT6plex [C7]	2xiodoTMT6plex [C6; C7]	2xiodoTMT6plex [C6; C7]	1.42063	0.80543	0.386675	0.413261	0.590433	0.236683	87.0913	41.3459	0.474742	0.222668
[R].LVSSPCCIVTSTYGWTANMER.[I]	P08238	P08238 [584-604]	1xCarbamidomethyl [C6]; 1xiodoTMT6plex [C7]	2xiodoTMT6plex [C6; C7]	1xOxidation [M19]; 2xiodoTMT6plex [C6; C7]	1.42063	0.80543	0.386675	0.413261	0.352113	0.222513	87.0913	32.9296	0.378104	0.150919
[R].LVSSPCCIVTSTYGWTANMER.[I]	P08238	P08238 [584-604]	2xiodoTMT6plex [C6; C7]	2xiodoTMT6plex [C6; C7]	2xiodoTMT6plex [C6; C7]	0.432225	0.330885	0.386675	0.413261	0.590433	0.236683	38.3262	41.3459	1.07879	0.790336
[R].LVSSPCCIVTSTYGWTANMER.[I]	P08238	P08238 [584-604]	2xiodoTMT6plex [C6; C7]	2xiodoTMT6plex [C6; C7]	1xOxidation [M19]; 2xiodoTMT6plex [C6; C7]	0.432225	0.330885	0.386675	0.413261	0.352113	0.222513	38.3262	32.9296	0.859193	0.442689
[R].LVSSPCCIVTSTYGWTANMER.[I]	P08238	P08238 [584-604]	1xCarbamidomethyl [C6]; 1xOxidation [M19]; 1xiodoTMT6plex [C7]	1xOxidation [M19]; 2xiodoTMT6plex [C6; C7]	2xiodoTMT6plex [C6; C7]	3.63953	2.24752	0.36282	0.500286	0.590433	0.236683	208.329	44.2467	0.212388	0.161027
[R].LVSSPCCIVTSTYGWTANMER.[I]	P08238	P08238 [584-604]	1xCarbamidomethyl [C6]; 1xOxidation [M19]; 1xiodoTMT6plex [C7]	1xOxidation [M19]; 2xiodoTMT6plex [C6; C7]	1xOxidation [M19]; 2xiodoTMT6plex [C6; C7]	3.63953	2.24752	0.36282	0.500286	0.352113	0.222513	208.329	35.8304	0.171989	0.144489
[R].LVSSPCCIVTSTYGWTANMER.[I]	P08238	P08238 [584-604]	1xOxidation [M19]; 2xiodoTMT6plex [C6; C7]	2xiodoTMT6plex [C6; C7]	2xiodoTMT6plex [C6; C7]	0.407692	0.333912	0.386675	0.413261	0.590433	0.236683	37.6093	41.3459	1.09935	0.738617
[R].LVSSPCCIVTSTYGWTANMER.[I]	P08238	P08238 [584-604]	1xOxidation [M19]; 2xiodoTMT6plex [C6; C7]	2xiodoTMT6plex [C6; C7]	1xOxidation [M19]; 2xiodoTMT6plex [C6; C7]	0.407692	0.333912	0.386675	0.413261	0.352113	0.222513	37.6093	32.9296	0.875569	0.481471
[R].LVSSPCCIVTSTYGWTANMER.[I]	P08238	P08238 [584-604]	1xCarbamidomethyl [C6]; 1xOxidation [M19]; 1xiodoTMT6plex [C7]	2xiodoTMT6plex [C6; C7]	2xiodoTMT6plex [C6; C7]	3.63953	2.24752	0.386675	0.413261	0.590433	0.236683	209.124	41.3459	0.19771	0.1514
[R].LVSSPCCIVTSTYGWTANMER.[I]	P08238	P08238 [584-604]	1xCarbamidomethyl [C6]; 1xOxidation [M19]; 1xiodoTMT6plex [C7]	2xiodoTMT6plex [C6; C7]	1xOxidation [M19]; 2xiodoTMT6plex [C6; C7]	3.63953	2.24752	0.386675	0.413261	0.352113	0.222513	209.124	32.9296	0.157464	0.135365
[R].LVSSPCCIVTSTYGWTANMER.[I]	P08238	P08238 [584-604]	1xOxidation [M19]; 2xiodoTMT6plex [C6; C7]	1xOxidation [M19]; 2xiodoTMT6plex [C6; C7]	2xiodoTMT6plex [C6; C7]	0.407692	0.333912	0.36282	0.500286	0.590433	0.236683	36.8142	44.2467	1.2019	0.530171
[R].LVSSPCCIVTSTYGWTANMER.[I]	P08238	P08238 [584-604]	1xOxidation [M19]; 2xiodoTMT6plex [C6; C7]	1xOxidation [M19]; 2xiodoTMT6plex [C6; C7]	1xOxidation [M19]; 2xiodoTMT6plex [C6; C7]	0.407692	0.333912	0.36282	0.500286	0.352113	0.222513	36.8142	35.8304	0.973278	0.911437
[R].LVSSPCCIVTSTYGWTANMER.[I]	P08238	P08238 [584-604]	2xiodoTMT6plex [C6; C7]	1xOxidation [M19]; 2xiodoTMT6plex [C6; C7]	2xiodoTMT6plex [C6; C7]	0.432225	0.330885	0.36282	0.500286	0.590433	0.236683	37.531	44.2467	1.17894	0.575391
[R].LVSSPCCIVTSTYGWTANMER.[I]	P08238	P08238 [584-604]	2xiodoTMT6plex [C6; C7]	1xOxidation [M19]; 2xiodoTMT6plex [C6; C7]	1xOxidation [M19]; 2xiodoTMT6plex [C6; C7]	0.432225	0.330885	0.36282	0.500286	0.352113	0.222513	37.531	35.8304	0.954688	0.852278
[R].LVTSPCCIVTSTYGWTANMER.[I]	P07900	P07900 [592-612]	1xOxidation [M19]; 2xiodoTMT6plex [C6; C7]	2xiodoTMT6plex [C6; C7]	2xiodoTMT6plex [C6; C7]	0.438315	0.338762	0.401126	0.507347	0.489627	0.216566	39.2734	40.4513	1.02999	0.910574
[R].LVTSPCCIVTSTYGWTANMER.[I]	P07900	P07900 [592-612]	1xOxidation [M19]; 2xiodoTMT6plex [C6; C7]	2xiodoTMT6plex [C6; C7]	1xOxidation [M19]; 2xiodoTMT6plex [C6; C7]	0.438315	0.338762	0.401126	0.507347	0.457317	0.209239	39.2734	39.1301	0.99635	0.988876
[R].LVTSPCCIVTSTYGWTANMER.[I]	P07900	P07900 [592-612]	1xOxidation [M19]; 2xiodoTMT6plex [C6; C7]	1xOxidation [M19]; 2xiodoTMT6plex [C6; C7]	2xiodoTMT6plex [C6; C7]	0.438315	0.338762	0.379851	0.452766	0.489627	0.216566	38.5643	38.632	1.00176	0.994377
[R].LVTSPCCIVTSTYGWTANMER.[I]	P07900	P07900 [592-612]	1xOxidation [M19]; 2xiodoTMT6plex [C6; C7]	1xOxidation [M19]; 2xiodoTMT6plex [C6; C7]	1xOxidation [M19]; 2xiodoTMT6plex [C6; C7]	0.438315	0.338762	0.379851	0.452766	0.457317	0.209239	38.5643	37.3107	0.967495	0.892263
[R].LVTSPCCIVTSTYGWTANMER.[I]	P07900	P07900 [592-612]	2xiodoTMT6plex [C6; C7]	1xOxidation [M19]; 2xiodoTMT6plex [C6; C7]	2xiodoTMT6plex [C6; C7]	0.404255	0.339823	0.379851	0.452766	0.489627	0.216566	37.4643	38.632	1.03117	0.900374
[R].LVTSPCCIVTSTYGWTANMER.[I]	P07900	P07900 [592-612]	2xiodoTMT6plex [C6; C7]	1xOxidation [M19]; 2xiodoTMT6plex [C6; C7]	1xOxidation [M19]; 2xiodoTMT6plex [C6; C7]	0.404255	0.339823	0.379851	0.452766	0.457317	0.209239	37.4643	37.3107	0.995901	0.986301
[R].LVTSPCCIVTSTYGWTANMER.[I]	P07900	P07900 [592-612]	2xiodoTMT6plex [C6; C7]	2xiodoTMT6plex [C6; C7]	2xiodoTMT6plex [C6; C7]	0.404255	0.339823	0.401126	0.507347	0.489627	0.216566	38.1735	40.4513	1.05967	0.824853
[R].LVTSPCCIVTSTYGWTANMER.[I]	P07900	P07900 [592-612]	2xiodoTMT6plex [C6; C7]	2xiodoTMT6plex [C6; C7]	1xOxidation [M19]; 2xiodoTMT6plex [C6; C7]	0.404255	0.339823	0.401126	0.507347	0.457317	0.209239	38.1735	39.1301	1.02506	0.92426
[R].MAAISNTVQFLEEYCK.[F]	O95361	O95361 [272-287]	1xOxidation [M1]; 1xiodoTMT6plex [C15]	1xOxidation [M1]; 1xiodoTMT6plex [C15]	1xiodoTMT6plex [C15]	0.523132	0.349934	0.325503	0.316279	0.439856	0.242812	39.9523	33.2982	0.83345	0.476045
[R].MAAISNTVQFLEEYCK.[F]	O95361	O95361 [272-287]	1xiodoTMT6plex [C15]	1xiodoTMT6plex [C15]	1xiodoTMT6plex [C15]	0.454039	0.336053	0.284783	0.327183	0.439856	0.242812	35.8292	33.6617	0.939506	0.789527
[R].MAAISNTVQFLEEYCK.[F]	O95361	O95361 [272-287]	1xiodoTMT6plex [C15]	1xOxidation [M1]; 1xiodoTMT6plex [C15]	1xiodoTMT6plex [C15]	0.454039	0.336053	0.325503	0.316279	0.439856	0.242812	37.1865	33.2982	0.895438	0.61175
[R].MAAISNTVQFLEEYCK.[F]	O95361	O95361 [272-287]	1xOxidation [M1]; 1xiodoTMT6plex [C15]	1xiodoTMT6plex [C15]	1xiodoTMT6plex [C15]	0.523132	0.349934	0.284783	0.327183	0.439856	0.242812	38.5949	33.6617	0.872179	0.617252
[R].MCHPSIEGFTPR.[L]	P31327	P31327 [815-826]	1xOxidation [M1]; 1xiodoTMT6plex [C2]	1xOxidation [M1]; 1xiodoTMT6plex [C2]	1xiodoTMT6plex [C2]	0.457655	0.301457	0.380606	0.432961	0.545946	0.438235	37.9906	47.2381	1.24341	0.187347
[R].MCHPSIEGFTPR.[L]	P31327	P31327 [815-826]	1xOxidation [M1]; 1xiodoTMT6plex [C2]	1xOxidation [M1]; 1xiodoTMT6plex [C2]	1xOxidation [M1]; 1xiodoTMT6plex [C2]	0.457655	0.301457	0.380606	0.432961	0.7	0.279843	37.9906	47.0935	1.23961	0.524741
[R].MCHPSIEGFTPR.[L]	P31327	P31327 [815-826]	1xiodoTMT6plex [C2]	1xOxidation [M1]; 1xiodoTMT6plex [C2]	1xiodoTMT6plex [C2]	0.344	0.461538	0.380606	0.432961	0.545946	0.438235	39.5382	47.2381	1.19475	0.202785
[R].MCHPSIEGFTPR.[L]	P31327	P31327 [815-826]	1xiodoTMT6plex [C2]	1xOxidation [M1]; 1xiodoTMT6plex [C2]	1xOxidation [M1]; 1xiodoTMT6plex [C2]	0.344	0.461538	0.380606	0.432961	0.7	0.279843	39.5382	47.0935	1.19109	0.585575
[R].MCHPSIEGFTPR.[L]	P31327	P31327 [815-826]	1xiodoTMT6plex [C2]	1xiodoTMT6plex [C2]	1xiodoTMT6plex [C2]	0.344	0.461538	0.436385	0.650741	0.545946	0.438235	41.3975	54.4974	1.31644	0.138761
[R].MCHPSIEGFTPR.[L]	P31327	P31327 [815-826]	1xiodoTMT6plex [C2]	1xiodoTMT6plex [C2]	1xOxidation [M1]; 1xiodoTMT6plex [C2]	0.344	0.461538	0.436385	0.650741	0.7	0.279843	41.3975	54.3528	1.31295	0.398927
[R].MCHPSIEGFTPR.[L]	P31327	P31327 [815-826]	1xOxidation [M1]; 1xiodoTMT6plex [C2]	1xiodoTMT6plex [C2]	1xiodoTMT6plex [C2]	0.457655	0.301457	0.436385	0.650741	0.545946	0.438235	39.8499	54.4974	1.36757	0.135307
[R].MCHPSIEGFTPR.[L]	P31327	P31327 [815-826]	1xOxidation [M1]; 1xiodoTMT6plex [C2]	1xiodoTMT6plex [C2]	1xOxidation [M1]; 1xiodoTMT6plex [C2]	0.457655	0.301457	0.436385	0.650741	0.7	0.279843	39.8499	54.3528	1.36394	0.362837
[R].MEEADALIESLCR.[D]	Q99460	Q99460 [560-572]	1xOxidation [M1]; 1xiodoTMT6plex [C12]	1xOxidation [M1]; 1xiodoTMT6plex [C12]	1xOxidation [M1]; 1xiodoTMT6plex [C12]	0.479947	0.273196	0.311056	0.421722	0.369352	0.258799	35.4733	34.9958	0.986539	0.955073
[R].MNDLTIIQTTQGFCR.[Y]	Q96G03	Q96G03 [73-87]	1xiodoTMT6plex [C14]	1xOxidation [M1]; 1xiodoTMT6plex [C14]	1xOxidation [M1]; 1xiodoTMT6plex [C14]	0.707006	0.262383	0.371795	0.511261	0.447368	0.283883	44.7061	41.4171	0.926429	0.837083
[R].MNDLTIIQTTQGFCR.[Y]	Q96G03	Q96G03 [73-87]	1xOxidation [M1]; 1xiodoTMT6plex [C14]	1xOxidation [M1]; 1xiodoTMT6plex [C14]	1xOxidation [M1]; 1xiodoTMT6plex [C14]	0.455497	0.317702	0.371795	0.511261	0.447368	0.283883	38.1665	41.4171	1.08517	0.700691
[R].MNDLTIIQTTQGFCR.[Y]	Q96G03	Q96G03 [73-87]	1xiodoTMT6plex [C14]	1xiodoTMT6plex [C14]	1xOxidation [M1]; 1xiodoTMT6plex [C14]	0.707006	0.262383	0.282342	0.443618	0.447368	0.283883	41.7244	39.1623	0.938596	0.876481
[R].MNDLTIIQTTQGFCR.[Y]	Q96G03	Q96G03 [73-87]	1xOxidation [M1]; 1xiodoTMT6plex [C14]	1xiodoTMT6plex [C14]	1xOxidation [M1]; 1xiodoTMT6plex [C14]	0.455497	0.317702	0.282342	0.443618	0.447368	0.283883	35.1847	39.1623	1.11305	0.625966
[R].MPCTEDYLSLILNR.[L]	P02769	P02769 [469-482]	1xOxidation [M1]; 1xiodoTMT6plex [C3]	1xOxidation [M1]; 1xiodoTMT6plex [C3]	1xOxidation [M1]; 1xiodoTMT6plex [C3]	0.681741	0.628521	0.543243	0.70516	0.665289	0.329429	61.7835	56.6626	0.917115	0.704795
[R].MPCTEDYLSLILNR.[L]	P02769	P02769 [469-482]	1xOxidation [M1]; 1xiodoTMT6plex [C3]	1xOxidation [M1]; 1xiodoTMT6plex [C3]	1xiodoTMT6plex [C3]	0.681741	0.628521	0.543243	0.70516	0.769925	0.416928	61.7835	63.0671	1.02078	0.917043
[R].MPCTEDYLSLILNR.[L]	P02769	P02769 [469-482]	1xOxidation [M1]; 1xiodoTMT6plex [C3]	1xiodoTMT6plex [C3]	1xOxidation [M1]; 1xiodoTMT6plex [C3]	0.681741	0.628521	0.695652	0.598954	0.665289	0.329429	66.8638	53.1224	0.794487	0.259671
[R].MPCTEDYLSLILNR.[L]	P02769	P02769 [469-482]	1xOxidation [M1]; 1xiodoTMT6plex [C3]	1xiodoTMT6plex [C3]	1xiodoTMT6plex [C3]	0.681741	0.628521	0.695652	0.598954	0.769925	0.416928	66.8638	59.5269	0.890271	0.519245
[R].MPCTEDYLSLILNR.[L]	P02769	P02769 [469-482]	1xiodoTMT6plex [C3]	1xiodoTMT6plex [C3]	1xOxidation [M1]; 1xiodoTMT6plex [C3]	0.731383	0.685857	0.695652	0.598954	0.665289	0.329429	70.4297	53.1224	0.754261	0.170207
[R].MPCTEDYLSLILNR.[L]	P02769	P02769 [469-482]	1xiodoTMT6plex [C3]	1xiodoTMT6plex [C3]	1xiodoTMT6plex [C3]	0.731383	0.685857	0.695652	0.598954	0.769925	0.416928	70.4297	59.5269	0.845195	0.348889
[R].MPCTEDYLSLILNR.[L]	P02769	P02769 [469-482]	1xiodoTMT6plex [C3]	1xOxidation [M1]; 1xiodoTMT6plex [C3]	1xOxidation [M1]; 1xiodoTMT6plex [C3]	0.731383	0.685857	0.543243	0.70516	0.665289	0.329429	65.3495	56.6626	0.867071	0.546268
[R].MPCTEDYLSLILNR.[L]	P02769	P02769 [469-482]	1xiodoTMT6plex [C3]	1xOxidation [M1]; 1xiodoTMT6plex [C3]	1xiodoTMT6plex [C3]	0.731383	0.685857	0.543243	0.70516	0.769925	0.416928	65.3495	63.0671	0.965074	0.861157
[R].NACIECSVNQNSIR.[N]	Q9UBB4	Q9UBB4 [90-103]	2xiodoTMT6plex [C3; C6]	2xiodoTMT6plex [C3; C6]	2xiodoTMT6plex [C3; C6]	0.731656	0.409651	0.520082	0.629613	0.687952	0.330743	55.3796	54.9436	0.992126	0.977524
[R].NALANPLYCPDYR.[I]	P22695	P22695 [184-196]	1xiodoTMT6plex [C9]	1xiodoTMT6plex [C9]	1xiodoTMT6plex [C9]	0.701437	0.48437	0.521026	0.625631	0.650411	0.348542	56.8944	54.1528	0.951811	0.827302
[R].NFILDQCNVYNSGQR.[R]	Q1KMD3	Q1KMD3 [532-546]	1xiodoTMT6plex [C7]	1xiodoTMT6plex [C7]	1xiodoTMT6plex [C7]	0.739425	0.532655	0.598675	0.59185	0.666962	0.460018	62.3585	57.2943	0.918789	0.587121
[R].NIAFFSTNCVEGTAR.[G]	P05023	P05023 [241-255]	1xiodoTMT6plex [C9]	1xiodoTMT6plex [C9]	1xiodoTMT6plex [C9]	0.60023	0.369114	0.513937	0.725335	0.600962	0.33119	49.4427	55.2495	1.11745	0.688102
[R].NIDCYSTDFCVR.[V]	Q96N66	Q96N66 [301-312]	2xiodoTMT6plex [C4; C10]	2xiodoTMT6plex [C4; C10]	2xiodoTMT6plex [C4; C10]	0.463437	0.303332	0.359128	0.466038	0.496241	0.214572	37.5299	39.2284	1.04526	0.874444
[R].NLFNVVDCK.[L]	P55884	P55884 [508-516]	1xiodoTMT6plex [C8]	1xiodoTMT6plex [C8]	1xiodoTMT6plex [C8]	0.611742	0.487863	0.587081	0.770921	0.642691	0.440355	56.2229	61.7989	1.09918	0.618323
[R].NLQDAMQVCR.[N]	P49368	P49368 [390-399]	1xOxidation [M6]; 1xiodoTMT6plex [C9]	1xOxidation [M6]; 1xiodoTMT6plex [C9]	1xOxidation [M6]; 1xiodoTMT6plex [C9]	0.341369	0.225606	0.25672	0.333085	0.392132	0.277156	27.4565	33.4124	1.21692	0.28196
[R].NLQDAMQVCR.[N]	P49368	P49368 [390-399]	1xOxidation [M6]; 1xiodoTMT6plex [C9]	1xOxidation [M6]; 1xiodoTMT6plex [C9]	1xiodoTMT6plex [C9]	0.341369	0.225606	0.25672	0.333085	0.387879	0.197329	27.4565	30.6098	1.11485	0.659462
[R].NLQDAMQVCR.[N]	P49368	P49368 [390-399]	1xiodoTMT6plex [C9]	1xOxidation [M6]; 1xiodoTMT6plex [C9]	1xOxidation [M6]; 1xiodoTMT6plex [C9]	0.386158	0.301809	0.25672	0.333085	0.392132	0.277156	31.4896	33.4124	1.06106	0.72226
[R].NLQDAMQVCR.[N]	P49368	P49368 [390-399]	1xiodoTMT6plex [C9]	1xOxidation [M6]; 1xiodoTMT6plex [C9]	1xiodoTMT6plex [C9]	0.386158	0.301809	0.25672	0.333085	0.387879	0.197329	31.4896	30.6098	0.97206	0.903536
[R].NLQDAMQVCR.[N]	P49368	P49368 [390-399]	1xOxidation [M6]; 1xiodoTMT6plex [C9]	1xiodoTMT6plex [C9]	1xOxidation [M6]; 1xiodoTMT6plex [C9]	0.341369	0.225606	0.231198	0.47311	0.392132	0.277156	26.6057	38.0799	1.43127	0.167821
[R].NLQDAMQVCR.[N]	P49368	P49368 [390-399]	1xOxidation [M6]; 1xiodoTMT6plex [C9]	1xiodoTMT6plex [C9]	1xiodoTMT6plex [C9]	0.341369	0.225606	0.231198	0.47311	0.387879	0.197329	26.6057	35.2773	1.32593	0.38897
[R].NLQDAMQVCR.[N]	P49368	P49368 [390-399]	1xiodoTMT6plex [C9]	1xiodoTMT6plex [C9]	1xOxidation [M6]; 1xiodoTMT6plex [C9]	0.386158	0.301809	0.231198	0.47311	0.392132	0.277156	30.6388	38.0799	1.24286	0.361999
[R].NLQDAMQVCR.[N]	P49368	P49368 [390-399]	1xiodoTMT6plex [C9]	1xiodoTMT6plex [C9]	1xiodoTMT6plex [C9]	0.386158	0.301809	0.231198	0.47311	0.387879	0.197329	30.6388	35.2773	1.15139	0.644194
[R].NLSEVPQCVWR.[I]	Q9H9A6	Q9H9A6 [47-57]	1xiodoTMT6plex [C8]	1xiodoTMT6plex [C8]	1xiodoTMT6plex [C8]	0.783755	0.48987	0.501894	0.734211	0.489899	0.477578	59.184	56.7229	0.958417	0.856115
[R].NLSGQPNFPCR.[V]	Q9HD45	Q9HD45 [419-429]	1xiodoTMT6plex [C10]	1xiodoTMT6plex [C10]	1xiodoTMT6plex [C10]	0.632465	0.391992	0.481645	0.653204	0.528807	0.322212	50.2034	50.1407	0.998752	0.996061
[R].NMGMDFCR.[Q]	O00469	O00469 [373-380]	1xOxidation [M2]; 1xiodoTMT6plex [C7]	2xOxidation [M2; M4]; 1xiodoTMT6plex [C7]	1xOxidation [M2]; 1xiodoTMT6plex [C7]	0.440258	0.266141	0.290965	0.403194	0.529781	0.243802	33.2455	39.2259	1.17989	0.578395
[R].NMGMDFCR.[Q]	O00469	O00469 [373-380]	2xOxidation [M2; M4]; 1xiodoTMT6plex [C7]	1xOxidation [M2]; 1xiodoTMT6plex [C7]	1xOxidation [M2]; 1xiodoTMT6plex [C7]	0.411862	0.433249	0.321705	0.471831	0.529781	0.243802	38.8939	41.5138	1.06736	0.793727
[R].NMGMDFCR.[Q]	O00469	O00469 [373-380]	1xOxidation [M2]; 1xiodoTMT6plex [C7]	1xOxidation [M2]; 1xiodoTMT6plex [C7]	1xOxidation [M2]; 1xiodoTMT6plex [C7]	0.440258	0.266141	0.321705	0.471831	0.529781	0.243802	34.2701	41.5138	1.21137	0.513965
[R].NMGMDFCR.[Q]	O00469	O00469 [373-380]	2xOxidation [M2; M4]; 1xiodoTMT6plex [C7]	2xOxidation [M2; M4]; 1xiodoTMT6plex [C7]	1xOxidation [M2]; 1xiodoTMT6plex [C7]	0.411862	0.433249	0.290965	0.403194	0.529781	0.243802	37.8692	39.2259	1.03583	0.892049
[R].NNSGEEFDCAFR.[L]	Q08J23	Q08J23 [591-602]	1xiodoTMT6plex [C9]	1xiodoTMT6plex [C9]	1xiodoTMT6plex [C9]	0.791016	0.672337	0.597059	0.855422	0.674903	0.417978	68.6804	64.9434	0.945589	0.80122
[R].NPVCANR.[R]	Q14566	Q14566 [182-188]	1xiodoTMT6plex [C4]	1xiodoTMT6plex [C4]	1xiodoTMT6plex [C4]	0.778571	0.508921	0.577283	0.62892	0.767168	0.436142	62.1592	61.0743	0.982547	0.935298
[R].NTGIICTIGPASR.[S]	P14618	P14618 [44-56]	1xiodoTMT6plex [C6]	1xiodoTMT6plex [C6]	1xiodoTMT6plex [C6]	0.734911	0.536687	0.518642	0.715473	0.769719	0.377001	59.6747	62.0731	1.04019	0.873233
[R].NTLEWCLPVIDAK.[N]	P48444	P48444 [436-448]	1xiodoTMT6plex [C6]	1xiodoTMT6plex [C6]	1xiodoTMT6plex [C6]	0.463977	0.346698	0.471816	0.601173	0.787879	0.335196	42.7497	57.4749	1.34445	0.344321
[R].NTPLCDSFVFR.[K]	O95573	O95573 [425-435]	1xiodoTMT6plex [C5]	1xiodoTMT6plex [C5]	1xiodoTMT6plex [C5]	0.591941	0.3725	0.403185	0.622761	0.576471	0.518106	45.5876	57.2446	1.25571	0.195048
[R].NVSATLVNISPDTSLLLDCGEGTFGQLCR.[H]	Q9BQ52	Q9BQ52 [498-526]	2xiodoTMT6plex [C19; C28]	2xiodoTMT6plex [C19; C28]	2xiodoTMT6plex [C19; C28]	0.584548	0.50068	0.545833	0.968354	0.634636	0.363514	54.3687	65.5501	1.20566	0.560997
[R].NVTICPNPEDTCDFAR.[A]	O60566	O60566 [598-613]	2xiodoTMT6plex [C5; C12]	2xiodoTMT6plex [C5; C12]	2xiodoTMT6plex [C5; C12]	0.998471	0.626883	0.584559	0.983133	0.768566	0.415385	73.6638	72.2361	0.98062	0.949395
[R].NVVTIFSAPNYCYR.[C]	P67775	P67775 [255-268]	1xiodoTMT6plex [C12]	1xiodoTMT6plex [C12]	1xiodoTMT6plex [C12]	1.01336	0.700955	0.732473	0.950901	0.888388	0.451294	81.5595	76.3528	0.93616	0.793301
[R].QITQVYGFYDECLR.[K]	P67775	P67775 [122-135]	1xiodoTMT6plex [C12]	1xiodoTMT6plex [C12]	1xiodoTMT6plex [C12]	0.598232	0.414495	0.451	0.780488	0.437143	0.324786	48.7909	51.4139	1.05376	0.868051
[R].QLVLQTGALVLSDNGICCIDEFDK.[M]	P33991	P33991 [555-578]	2xiodoTMT6plex [C17; C18]	2xiodoTMT6plex [C17; C18]	2xiodoTMT6plex [C17; C18]	0.761243	0.524704	0.522222	0.735868	0.703704	0.528144	60.2723	65.5905	1.08824	0.630354
[R].QQICNQQPPCSR.[L]	Q7Z2W4	Q7Z2W4 [159-170]	2xiodoTMT6plex [C4; C10]	2xiodoTMT6plex [C4; C10]	2xiodoTMT6plex [C4; C10]	0.608834	0.420626	0.459322	0.476943	0.622581	0.336882	49.6261	47.8802	0.964819	0.870496
[R].QQTCPTCR.[M]	Q86TM6	Q86TM6 [323-330]	2xiodoTMT6plex [C4; C7]	2xiodoTMT6plex [C4; C7]	2xiodoTMT6plex [C4; C7]	0.486957	0.336945	0.392392	0.636291	0.461042	0.269998	40.5431	45.5777	1.12418	0.682815
[R].QTFIGHESDINAVAFFPNGYAFTTGSDDATCR.[L]	P62879	P62879 [220-251]	1xiodoTMT6plex [C31]	1xiodoTMT6plex [C31]	1xiodoTMT6plex [C31]	0.58444	0.506711	0.463801	0.582278	0.68906	0.365132	51.8318	54.549	1.05242	0.80241
[R].QVQSLTCEVDALK.[G]	P08670	P08670 [322-334]	1xiodoTMT6plex [C7]	1xiodoTMT6plex [C7]	1xiodoTMT6plex [C7]	0.690373	0.38076	0.409182	0.477223	0.432515	0.248057	49.3438	38.5932	0.782128	0.425077
[R].QVSTEEAQAWCR.[D]	P51151	P51151 [132-143]	1xiodoTMT6plex [C11]	1xiodoTMT6plex [C11]	1xiodoTMT6plex [C11]	0.483244	0.35106	0.334713	0.408327	0.403242	0.243276	38.9673	35.1615	0.902334	0.623889
[R].QWNNCAFLESSAK.[S]	P61224	P61224 [137-149]	1xiodoTMT6plex [C5]	1xiodoTMT6plex [C5]	1xiodoTMT6plex [C5]	0.742857	0.497526	0.60682	0.782322	0.64588	0.350191	61.5735	59.2797	0.962748	0.882735
[R].QYEMGECTR.[G]	Q8WU68	Q8WU68 [157-165]	1xOxidation [M4]; 1xiodoTMT6plex [C7]	1xOxidation [M4]; 1xiodoTMT6plex [C7]	1xOxidation [M4]; 1xiodoTMT6plex [C7]	0.685379	0.379907	0.470539	0.618275	0.56388	0.362418	51.1942	51.4858	1.0057	0.98169
[R].QYLFSLYECR.[Y]	Q15008	Q15008 [258-267]	1xiodoTMT6plex [C9]	1xiodoTMT6plex [C9]	1xiodoTMT6plex [C9]	0.327586	0.230257	0.302048	0.355353	0.297214	0.262609	28.663	30.5058	1.06429	0.667131
[R].SAYALGGLGSGICPNR.[E]	P31327	P31327 [588-603]	1xiodoTMT6plex [C13]	1xiodoTMT6plex [C13]	1xiodoTMT6plex [C13]	0.485876	0.327767	0.360009	0.502003	0.49439	0.261227	39.1217	41.9207	1.07154	0.777468
[R].SCTTESCDFVR.[A]	P50416	P50416 [607-617]	2xiodoTMT6plex [C2; C7]	2xiodoTMT6plex [C2; C7]	2xiodoTMT6plex [C2; C7]	0.726667	0.426176	0.544323	0.995767	0.84507	0.32619	56.5722	72.2343	1.27685	0.517329
[R].SCYDLSCHAR.[A]	P41250	P41250 [465-474]	2xiodoTMT6plex [C2; C7]	2xiodoTMT6plex [C2; C7]	2xiodoTMT6plex [C2; C7]	0.746849	0.441421	0.608159	0.832344	0.666667	0.584314	59.881	69.4442	1.1597	0.450659
[R].SFPGFQAFCETQGDR.[L]	Q01780	Q01780 [65-79]	1xiodoTMT6plex [C9]	1xiodoTMT6plex [C9]	1xiodoTMT6plex [C9]	0.846939	0.496206	0.705151	0.935714	0.642553	0.382664	68.2765	65.3644	0.957348	0.885284
[R].SGETEDTFIADLVVGLCTGQIK.[T]	P06733	P06733 [373-394]	1xiodoTMT6plex [C17]	1xiodoTMT6plex [C17]	1xiodoTMT6plex [C17]	1.02388	0.727679	0.78219	0.82704	0.917031	0.673522	84.4581	80.5864	0.954158	0.754285
[R].SGGSGGCSGAGGASNCGTGSGR.[S]	Q15005	Q15005 [11-32]	2xiodoTMT6plex [C7; C16]	2xiodoTMT6plex [C7; C16]	2xiodoTMT6plex [C7; C16]	1.02716	0.629303	0.823647	0.997969	1.04753	0.486592	82.6702	84.4032	1.02096	0.939042
[R].SGPENPGSACR.[A]	Q28107	Q28107 [1703-1713]	1xiodoTMT6plex [C10]	1xiodoTMT6plex [C10]	1xiodoTMT6plex [C10]	0.749775	0.474903	0.671806	0.652318	0.715423	0.377983	63.2162	58.1908	0.920505	0.722725
[R].SGQGAFGNMCR.[G]	P36578	P36578 [87-97]	1xOxidation [M9]; 1xiodoTMT6plex [C10]	1xiodoTMT6plex [C10]	1xOxidation [M9]; 1xiodoTMT6plex [C10]	0.405826	0.234746	0.247489	0.290999	0.291895	0.236327	29.602	27.3074	0.922483	0.712633
[R].SGQGAFGNMCR.[G]	P36578	P36578 [87-97]	1xOxidation [M9]; 1xiodoTMT6plex [C10]	1xiodoTMT6plex [C10]	1xiodoTMT6plex [C10]	0.405826	0.234746	0.247489	0.290999	0.353542	0.243889	29.602	29.6144	1.00042	0.998543
[R].SGQGAFGNMCR.[G]	P36578	P36578 [87-97]	1xOxidation [M9]; 1xiodoTMT6plex [C10]	1xOxidation [M9]; 1xiodoTMT6plex [C10]	1xOxidation [M9]; 1xiodoTMT6plex [C10]	0.405826	0.234746	0.256098	0.256368	0.291895	0.236327	29.889	26.153	0.875004	0.542708
[R].SGQGAFGNMCR.[G]	P36578	P36578 [87-97]	1xOxidation [M9]; 1xiodoTMT6plex [C10]	1xOxidation [M9]; 1xiodoTMT6plex [C10]	1xiodoTMT6plex [C10]	0.405826	0.234746	0.256098	0.256368	0.353542	0.243889	29.889	28.46	0.952189	0.834296
[R].SGQGAFGNMCR.[G]	P36578	P36578 [87-97]	1xiodoTMT6plex [C10]	1xOxidation [M9]; 1xiodoTMT6plex [C10]	1xOxidation [M9]; 1xiodoTMT6plex [C10]	0.437026	0.287619	0.256098	0.256368	0.291895	0.236327	32.6914	26.153	0.799995	0.32353
[R].SGQGAFGNMCR.[G]	P36578	P36578 [87-97]	1xiodoTMT6plex [C10]	1xOxidation [M9]; 1xiodoTMT6plex [C10]	1xiodoTMT6plex [C10]	0.437026	0.287619	0.256098	0.256368	0.353542	0.243889	32.6914	28.46	0.870564	0.554554
[R].SGQGAFGNMCR.[G]	P36578	P36578 [87-97]	1xiodoTMT6plex [C10]	1xiodoTMT6plex [C10]	1xOxidation [M9]; 1xiodoTMT6plex [C10]	0.437026	0.287619	0.247489	0.290999	0.291895	0.236327	32.4044	27.3074	0.842704	0.4471
[R].SGQGAFGNMCR.[G]	P36578	P36578 [87-97]	1xiodoTMT6plex [C10]	1xiodoTMT6plex [C10]	1xiodoTMT6plex [C10]	0.437026	0.287619	0.247489	0.290999	0.353542	0.243889	32.4044	29.6144	0.913898	0.693499
[R].SHFEQWGTLTDCVVMR.[D]	P09651	P09651 [32-47]	1xiodoTMT6plex [C12]	1xOxidation [M15]; 1xiodoTMT6plex [C12]	1xOxidation [M15]; 1xiodoTMT6plex [C12]	0.403189	0.267409	0.285985	0.468137	0.53719	0.31283	31.8861	43.9386	1.37798	0.200836
[R].SHFEQWGTLTDCVVMR.[D]	P09651	P09651 [32-47]	1xiodoTMT6plex [C12]	1xOxidation [M15]; 1xiodoTMT6plex [C12]	1xiodoTMT6plex [C12]	0.403189	0.267409	0.285985	0.468137	0.0916667	0.294737	31.8861	28.4847	0.893326	0.785359
[R].SHFEQWGTLTDCVVMR.[D]	P09651	P09651 [32-47]	1xOxidation [M15]; 1xiodoTMT6plex [C12]	1xiodoTMT6plex [C12]	1xOxidation [M15]; 1xiodoTMT6plex [C12]	0.360882	0.255232	0.386441	0.297468	0.53719	0.31283	33.4185	38.2496	1.14456	0.609326
[R].SHFEQWGTLTDCVVMR.[D]	P09651	P09651 [32-47]	1xOxidation [M15]; 1xiodoTMT6plex [C12]	1xiodoTMT6plex [C12]	1xiodoTMT6plex [C12]	0.360882	0.255232	0.386441	0.297468	0.0916667	0.294737	33.4185	22.7957	0.68213	0.250442
[R].SHFEQWGTLTDCVVMR.[D]	P09651	P09651 [32-47]	1xiodoTMT6plex [C12]	1xiodoTMT6plex [C12]	1xOxidation [M15]; 1xiodoTMT6plex [C12]	0.403189	0.267409	0.386441	0.297468	0.53719	0.31283	35.2346	38.2496	1.08557	0.750444
[R].SHFEQWGTLTDCVVMR.[D]	P09651	P09651 [32-47]	1xiodoTMT6plex [C12]	1xiodoTMT6plex [C12]	1xiodoTMT6plex [C12]	0.403189	0.267409	0.386441	0.297468	0.0916667	0.294737	35.2346	22.7957	0.646969	0.19694
[R].SHFEQWGTLTDCVVMR.[D]	P09651	P09651 [32-47]	1xOxidation [M15]; 1xiodoTMT6plex [C12]	1xOxidation [M15]; 1xiodoTMT6plex [C12]	1xOxidation [M15]; 1xiodoTMT6plex [C12]	0.360882	0.255232	0.285985	0.468137	0.53719	0.31283	30.0699	43.9386	1.46121	0.131785
[R].SHFEQWGTLTDCVVMR.[D]	P09651	P09651 [32-47]	1xOxidation [M15]; 1xiodoTMT6plex [C12]	1xOxidation [M15]; 1xiodoTMT6plex [C12]	1xiodoTMT6plex [C12]	0.360882	0.255232	0.285985	0.468137	0.0916667	0.294737	30.0699	28.4847	0.947282	0.895419
[R].SIAQYWLGCPVPGQA.[-]	Q3ZBS7	Q3ZBS7 [470-484]	1xiodoTMT6plex [C9]	1xiodoTMT6plex [C9]	1xiodoTMT6plex [C9]	0.768271	0.597911	0.557035	0.49554	0.634298	0.398367	64.1072	50.9401	0.794608	0.234652
[R].SIHDALCVIR.[C]	P50991	P50991 [404-413]	1xiodoTMT6plex [C7]	1xiodoTMT6plex [C7]	1xiodoTMT6plex [C7]	0.634491	0.418448	0.52501	0.631469	0.772152	0.383372	52.5983	59.5664	1.13248	0.619428
[R].SIQFVDWCPTGFK.[V]	P68366	P68366 [340-352]	1xiodoTMT6plex [C8]	1xiodoTMT6plex [C8]	1xiodoTMT6plex [C8]	0.646274	0.45266	0.54601	0.599669	0.705125	0.366485	54.8315	55.7093	1.01601	0.942624
[R].SLPSVETLGCTSVICSDK.[T]	P16615	P16615 [335-352]	2xiodoTMT6plex [C10; C15]	2xiodoTMT6plex [C10; C15]	2xiodoTMT6plex [C10; C15]	0.761576	0.447249	0.5	0.7625	0.900398	0.413002	56.9608	69.1967	1.21481	0.522052
[R].SLSVNTLDVLGPCLVCGTDAEAIYVTR.[H]	Q8NFH3	Q8NFH3 [350-376]	2xiodoTMT6plex [C13; C16]	2xiodoTMT6plex [C13; C16]	2xiodoTMT6plex [C13; C16]	0.805627	0.533271	0.819825	0.81531	0.877483	0.485731	71.9574	72.6175	1.00917	0.967699
[R].SPEACCELTLQPLR.[R]	P06132	P06132 [61-74]	2xiodoTMT6plex [C5; C6]	2xiodoTMT6plex [C5; C6]	2xiodoTMT6plex [C5; C6]	0.708959	0.424551	0.538931	0.698976	0.667763	0.355844	55.748	57.4194	1.02998	0.908921
[R].SPYTVTVGQACNPSACR.[A]	P21333	P21333 [468-484]	1xCarbamidomethyl [C]; 1xiodoTMT6plex [C]	2xiodoTMT6plex [C11; C16]	1xCarbamidomethyl [C]; 1xiodoTMT6plex [C]	6.38314	4.07865	0.490793	0.484164	14.7355	3.48724	365.086	623.563	1.70799	0.608964
[R].SPYTVTVGQACNPSACR.[A]	P21333	P21333 [468-484]	1xCarbamidomethyl [C]; 1xiodoTMT6plex [C]	2xiodoTMT6plex [C11; C16]	2xiodoTMT6plex [C11; C16]	6.38314	4.07865	0.490793	0.484164	0.585198	0.28819	365.086	45.2517	0.123948	0.135896
[R].SPYTVTVGQACNPSACR.[A]	P21333	P21333 [468-484]	1xCarbamidomethyl [C]; 1xiodoTMT6plex [C]	1xCarbamidomethyl [C]; 1xiodoTMT6plex [C]	1xCarbamidomethyl [C]; 1xiodoTMT6plex [C]	6.38314	4.07865	6.89661	9.15351	14.7355	3.48724	578.613	912.541	1.57712	0.376652
[R].SPYTVTVGQACNPSACR.[A]	P21333	P21333 [468-484]	1xCarbamidomethyl [C]; 1xiodoTMT6plex [C]	1xCarbamidomethyl [C]; 1xiodoTMT6plex [C]	2xiodoTMT6plex [C11; C16]	6.38314	4.07865	6.89661	9.15351	0.585198	0.28819	578.613	334.23	0.577639	0.465597
[R].SPYTVTVGQACNPSACR.[A]	P21333	P21333 [468-484]	2xiodoTMT6plex [C11; C16]	1xCarbamidomethyl [C]; 1xiodoTMT6plex [C]	1xCarbamidomethyl [C]; 1xiodoTMT6plex [C]	0.651081	0.411751	6.89661	9.15351	14.7355	3.48724	265.315	912.541	3.43947	0.170574
[R].SPYTVTVGQACNPSACR.[A]	P21333	P21333 [468-484]	2xiodoTMT6plex [C11; C16]	1xCarbamidomethyl [C]; 1xiodoTMT6plex [C]	2xiodoTMT6plex [C11; C16]	0.651081	0.411751	6.89661	9.15351	0.585198	0.28819	265.315	334.23	1.25975	0.857493
[R].SPYTVTVGQACNPSACR.[A]	P21333	P21333 [468-484]	2xiodoTMT6plex [C11; C16]	2xiodoTMT6plex [C11; C16]	1xCarbamidomethyl [C]; 1xiodoTMT6plex [C]	0.651081	0.411751	0.490793	0.484164	14.7355	3.48724	51.7875	623.563	12.0408	0.257897
[R].SPYTVTVGQACNPSACR.[A]	P21333	P21333 [468-484]	2xiodoTMT6plex [C11; C16]	2xiodoTMT6plex [C11; C16]	2xiodoTMT6plex [C11; C16]	0.651081	0.411751	0.490793	0.484164	0.585198	0.28819	51.7875	45.2517	0.873796	0.591042
[R].STAEPEEICTLVIAETFPEDAGIFTCSAR.[N]	Q8WX93	Q8WX93 [496-524]	2xiodoTMT6plex [C9; C26]	2xiodoTMT6plex [C9; C26]	2xiodoTMT6plex [C9; C26]	0.621197	0.439728	0.49187	0.464286	0.735945	0.297366	51.7599	49.9199	0.964452	0.900887
[R].STSSFSCLSR.[H]	P35908	P35908 [36-45]	1xiodoTMT6plex [C7]	1xiodoTMT6plex [C7]	1xiodoTMT6plex [C7]	0.728904	0.672948	0.972142	0.710871	0.810811	0.584946	79.1331	70.2209	0.887377	0.473357
[R].SVMDATQIAGLNCLR.[L]	P34932	P34932 [155-169]	1xOxidation [M3]; 1xiodoTMT6plex [C13]	1xOxidation [M3]; 1xiodoTMT6plex [C13]	1xOxidation [M3]; 1xiodoTMT6plex [C13]	0.553922	0.419385	0.438326	0.570248	0.47619	0.424361	47.0544	49.0267	1.04191	0.758575
[R].SVMDATQIAGLNCLR.[L]	P34932	P34932 [155-169]	1xOxidation [M3]; 1xiodoTMT6plex [C13]	1xiodoTMT6plex [C13]	1xOxidation [M3]; 1xiodoTMT6plex [C13]	0.553922	0.419385	0.563934	0.47079	0.47619	0.424361	51.2414	45.7114	0.89208	0.325828
[R].TAPGMGDQSGCYR.[C]	Q9BQ04	Q9BQ04 [152-164]	1xiodoTMT6plex [C11]	1xOxidation [M5]; 1xiodoTMT6plex [C11]	1xiodoTMT6plex [C11]	0.730038	0.875817	0.506639	0.685897	0.566775	0.300388	70.4165	51.7687	0.735178	0.299473
[R].TAPGMGDQSGCYR.[C]	Q9BQ04	Q9BQ04 [152-164]	1xiodoTMT6plex [C11]	1xOxidation [M5]; 1xiodoTMT6plex [C11]	1xOxidation [M5]; 1xiodoTMT6plex [C11]	0.730038	0.875817	0.506639	0.685897	0.565217	0.308598	70.4165	51.9904	0.738328	0.299198
[R].TAPGMGDQSGCYR.[C]	Q9BQ04	Q9BQ04 [152-164]	1xOxidation [M5]; 1xiodoTMT6plex [C11]	1xOxidation [M5]; 1xiodoTMT6plex [C11]	1xiodoTMT6plex [C11]	0.61413	0.339056	0.506639	0.685897	0.566775	0.300388	48.6609	51.7687	1.06387	0.834338
[R].TAPGMGDQSGCYR.[C]	Q9BQ04	Q9BQ04 [152-164]	1xOxidation [M5]; 1xiodoTMT6plex [C11]	1xOxidation [M5]; 1xiodoTMT6plex [C11]	1xOxidation [M5]; 1xiodoTMT6plex [C11]	0.61413	0.339056	0.506639	0.685897	0.565217	0.308598	48.6609	51.9904	1.06842	0.819993
[R].TCDLEEFQTCLVR.[H]	Q9BQ52	Q9BQ52 [631-643]	2xiodoTMT6plex [C2; C10]	2xiodoTMT6plex [C2; C10]	2xiodoTMT6plex [C2; C10]	0.583096	0.310458	0.306675	0.399835	0.378378	0.232514	40.0076	33.6909	0.842113	0.581733
[R].TDCSPIQFESAWALTNIASGTSEQTK.[A]	P52292	P52292 [131-156]	1xiodoTMT6plex [C3]	1xiodoTMT6plex [C3]	1xiodoTMT6plex [C3]	0.768953	0.47929	0.479021	0.659919	0.528796	0.363239	57.5755	51.7318	0.898504	0.674558
[R].TDDYLDQPCYETINR.[I]	P50395	P50395 [194-208]	1xiodoTMT6plex [C9]	1xiodoTMT6plex [C9]	1xiodoTMT6plex [C9]	0.353448	0.322515	0.445561	0.372549	0.421127	0.25295	37.3842	34.8875	0.933217	0.708438
[R].TEDSGLQTQVIAAATQCALSTSQLVACTK.[V]	Q9Y490	Q9Y490 [693-721]	2xiodoTMT6plex [C17; C27]	2xiodoTMT6plex [C17; C27]	2xiodoTMT6plex [C17; C27]	0.617284	0.462428	0.508738	0.737838	0.648352	0.273973	52.9483	55.3387	1.04515	0.880558
[R].TELFIAAEGIHTGQFVYCGK.[K]	P62917	P62917 [73-92]	1xiodoTMT6plex [C18]	1xiodoTMT6plex [C18]	1xiodoTMT6plex [C18]	0.923948	0.468231	0.47774	0.678788	0.404908	0.409836	62.3306	49.7844	0.798715	0.514128
[R].TEVMALVPPADCR.[Y]	Q14353	Q14353 [209-221]	1xOxidation [M4]; 1xiodoTMT6plex [C12]	1xOxidation [M4]; 1xiodoTMT6plex [C12]	1xOxidation [M4]; 1xiodoTMT6plex [C12]	0.559081	0.413764	0.479675	0.459075	0.549383	0.36983	48.4173	45.9429	0.948894	0.729541
[R].TGQPLCIC.[-]	P12081	P12081 [502-509]	1xCarbamidomethyl [C6]; 1xiodoTMT6plex [C8]	2xiodoTMT6plex [C6; C8]	2xiodoTMT6plex [C6; C8]	4.54945	2.23134	0.490591	0.572385	0.584721	0.30963	242.38	48.8912	0.201713	0.176132
[R].TGQPLCIC.[-]	P12081	P12081 [502-509]	2xiodoTMT6plex [C6; C8]	1xCarbamidomethyl [C6]; 1xiodoTMT6plex [C8]	2xiodoTMT6plex [C6; C8]	0.668484	0.455163	3.30841	4.69014	0.584721	0.30963	147.735	186.15	1.26002	0.831115
[R].TGQPLCIC.[-]	P12081	P12081 [502-509]	2xiodoTMT6plex [C6; C8]	2xiodoTMT6plex [C6; C8]	2xiodoTMT6plex [C6; C8]	0.668484	0.455163	0.490591	0.572385	0.584721	0.30963	53.808	48.8912	0.908623	0.68169
[R].TGQPLCIC.[-]	P12081	P12081 [502-509]	1xCarbamidomethyl [C6]; 1xiodoTMT6plex [C8]	1xCarbamidomethyl [C6]; 1xiodoTMT6plex [C8]	2xiodoTMT6plex [C6; C8]	4.54945	2.23134	3.30841	4.69014	0.584721	0.30963	336.307	186.15	0.553512	0.392175
[R].TGSQGQCTQVR.[V]	P62857	P62857 [21-31]	1xiodoTMT6plex [C7]	1xiodoTMT6plex [C7]	1xiodoTMT6plex [C7]	0.594317	0.351233	0.35293	0.387409	0.476946	0.213937	43.2827	35.9431	0.830426	0.547064
[R].TIAPCQK.[A]	P38646	P38646 [362-368]	1xiodoTMT6plex [C5]	1xiodoTMT6plex [C5]	1xiodoTMT6plex [C5]	0.738509	0.632725	0.548499	0.674201	0.600606	0.354406	63.9911	54.3071	0.848666	0.433079
[R].TIQFVDWCPTGFK.[V]	Q9BQE3	Q9BQE3 [340-352]	1xiodoTMT6plex [C8]	1xiodoTMT6plex [C8]	1xiodoTMT6plex [C8]	0.62749	0.453017	0.493317	0.674895	0.742126	0.356449	52.4608	59.1157	1.12685	0.635969
[R].TLFVLNVPPYCTEESLSR.[L]	Q9Y3A4	Q9Y3A4 [60-77]	1xiodoTMT6plex [C11]	1xiodoTMT6plex [C11]	1xiodoTMT6plex [C11]	0.87957	0.537954	0.662577	0.723247	0.649123	0.43149	69.3367	60.1287	0.867199	0.526142
[R].TLIQNCGASTIR.[L]	P49368	P49368 [450-461]	1xiodoTMT6plex [C6]	1xiodoTMT6plex [C6]	1xiodoTMT6plex [C6]	0.744449	0.401141	0.464441	0.642232	0.662667	0.370811	53.6677	55.857	1.04079	0.8844
[R].TLPPSPNWYCAR.[C]	Q8TEQ6	Q8TEQ6 [7-18]	1xiodoTMT6plex [C10]	1xiodoTMT6plex [C10]	1xiodoTMT6plex [C10]	0.653355	0.591263	0.630703	0.872358	0.792373	0.539013	62.5107	73.4582	1.17513	0.34399
[R].TLSGMESYCVR.[A]	P50991	P50991 [442-452]	1xOxidation [M5]; 1xiodoTMT6plex [C9]	1xiodoTMT6plex [C9]	1xOxidation [M5]; 1xiodoTMT6plex [C9]	0.470553	0.348308	0.291913	0.520505	0.487319	0.230326	37.0258	41.2717	1.11467	0.708641
[R].TLSGMESYCVR.[A]	P50991	P50991 [442-452]	1xOxidation [M5]; 1xiodoTMT6plex [C9]	1xOxidation [M5]; 1xiodoTMT6plex [C9]	1xOxidation [M5]; 1xiodoTMT6plex [C9]	0.470553	0.348308	0.331556	0.682021	0.487319	0.230326	38.3472	46.6555	1.21666	0.579462
[R].TLTEPCPLASESR.[V]	Q969N2	Q969N2 [267-279]	1xiodoTMT6plex [C6]	1xiodoTMT6plex [C6]	1xiodoTMT6plex [C6]	0.605839	0.463651	0.647887	0.585366	0.619718	0.423706	57.2459	54.293	0.948417	0.73762
[R].TPTCQSSTDCSPYAR.[I]	O95235	O95235 [857-871]	2xiodoTMT6plex [C4; C10]	2xiodoTMT6plex [C4; C10]	2xiodoTMT6plex [C4; C10]	0.927451	0.633015	0.764277	1.47908	0.844371	0.614719	77.4914	97.939	1.26387	0.494253
[R].TQYACPPFDLTECSFK.[D]	P11717	P11717 [1357-1372]	2xiodoTMT6plex [C5; C13]	2xiodoTMT6plex [C5; C13]	2xiodoTMT6plex [C5; C13]	0.838327	0.519398	0.546538	0.916667	0.695502	0.402532	63.4754	67.1567	1.058	0.848379
[R].TVEACNLPIVQGPCR.[S]	P00978	P00978 [283-297]	2xiodoTMT6plex [C5; C14]	2xiodoTMT6plex [C5; C14]	2xiodoTMT6plex [C5; C14]	1.14876	0.665468	0.927873	1.14273	0.878713	0.418824	91.4033	81.3421	0.889926	0.711683
[R].TVEICPFSFDSR.[D]	Q9ULW0	Q9ULW0 [532-543]	1xiodoTMT6plex [C5]	1xiodoTMT6plex [C5]	1xiodoTMT6plex [C5]	0.632883	0.459581	0.334847	0.554675	0.585925	0.310539	47.577	48.3713	1.01669	0.951479
[R].TVYGGGCSEMLMAHAVTQLANR.[T]	P78371	P78371 [406-427]	1xiodoTMT6plex [C7]	1xiodoTMT6plex [C7]	1xiodoTMT6plex [C7]	0.567164	0.542	0.235165	0.434053	0.434211	0.171362	44.811	34.6542	0.773341	0.50274
[R].TVYGGGCSEMLMAHAVTQLANR.[T]	P78371	P78371 [406-427]	1xiodoTMT6plex [C7]	1xiodoTMT6plex [C7]	1xOxidation [M12]; 1xiodoTMT6plex [C7]	0.567164	0.542	0.235165	0.434053	0.544872	0.25323	44.811	41.0718	0.916557	0.797602
[R].TVYGGGCSEMLMAHAVTQLANR.[T]	P78371	P78371 [406-427]	1xOxidation [M]; 1xiodoTMT6plex [C7]	1xiodoTMT6plex [C7]	1xiodoTMT6plex [C7]	0.612944	0.425287	0.235165	0.434053	0.434211	0.171362	42.4465	34.6542	0.816419	0.607164
[R].TVYGGGCSEMLMAHAVTQLANR.[T]	P78371	P78371 [406-427]	1xOxidation [M]; 1xiodoTMT6plex [C7]	1xiodoTMT6plex [C7]	1xOxidation [M12]; 1xiodoTMT6plex [C7]	0.612944	0.425287	0.235165	0.434053	0.544872	0.25323	42.4465	41.0718	0.967613	0.925583
[R].TVYGGGCSEMLMAHAVTQLANR.[T]	P78371	P78371 [406-427]	1xOxidation [M]; 1xiodoTMT6plex [C7]	1xOxidation [M10]; 1xiodoTMT6plex [C7]	1xiodoTMT6plex [C7]	0.612944	0.425287	0.394033	0.486842	0.434211	0.171362	47.7421	36.4138	0.762718	0.39553
[R].TVYGGGCSEMLMAHAVTQLANR.[T]	P78371	P78371 [406-427]	1xOxidation [M]; 1xiodoTMT6plex [C7]	1xOxidation [M10]; 1xiodoTMT6plex [C7]	1xOxidation [M12]; 1xiodoTMT6plex [C7]	0.612944	0.425287	0.394033	0.486842	0.544872	0.25323	47.7421	42.8315	0.897142	0.684548
[R].TVYGGGCSEMLMAHAVTQLANR.[T]	P78371	P78371 [406-427]	1xiodoTMT6plex [C7]	1xOxidation [M10]; 1xiodoTMT6plex [C7]	1xiodoTMT6plex [C7]	0.567164	0.542	0.394033	0.486842	0.434211	0.171362	50.1066	36.4138	0.726727	0.286849
[R].TVYGGGCSEMLMAHAVTQLANR.[T]	P78371	P78371 [406-427]	1xiodoTMT6plex [C7]	1xOxidation [M10]; 1xiodoTMT6plex [C7]	1xOxidation [M12]; 1xiodoTMT6plex [C7]	0.567164	0.542	0.394033	0.486842	0.544872	0.25323	50.1066	42.8315	0.854807	0.523581
[R].TYSVGVCTFAVGPEQGGCK.[D]	P11717	P11717 [1833-1851]	2xiodoTMT6plex [C7; C18]	2xiodoTMT6plex [C7; C18]	2xiodoTMT6plex [C7; C18]	0.760218	0.550708	0.620482	0.847826	0.813804	0.405534	64.3802	68.9055	1.07029	0.784674
[R].VAAAESMPLLLECAR.[V]	O00410	O00410 [721-735]	1xOxidation [M7]; 1xiodoTMT6plex [C13]	1xOxidation [M7]; 1xiodoTMT6plex [C13]	1xiodoTMT6plex [C13]	0.702991	0.519417	0.374707	0.643123	0.367816	0.313008	53.2372	44.1316	0.828961	0.549487
[R].VAAAESMPLLLECAR.[V]	O00410	O00410 [721-735]	1xiodoTMT6plex [C13]	1xOxidation [M7]; 1xiodoTMT6plex [C13]	1xiodoTMT6plex [C13]	1.01117	0.672396	0.374707	0.643123	0.367816	0.313008	68.6092	44.1316	0.643231	0.309189
[R].VACVQVVIIPCGITNALSEEDK.[E]	P07814	P07814 [1299-1320]	2xiodoTMT6plex [C3; C11]	2xiodoTMT6plex [C3; C11]	2xiodoTMT6plex [C3; C11]	0.622601	0.387786	0.378517	0.503627	0.383333	0.257636	46.2968	38.1532	0.8241	0.488511
[R].VAEGQVTCPYLPPFPAR.[G]	Q96DV4	Q96DV4 [245-261]	1xiodoTMT6plex [C8]	1xiodoTMT6plex [C8]	1xiodoTMT6plex [C8]	0.820679	0.459144	0.649616	0.717262	0.690544	0.542403	64.3146	65.007	1.01076	0.955926
[R].VAYCFEVAAQR.[S]	Q9H488	Q9H488 [123-133]	1xiodoTMT6plex [C4]	1xiodoTMT6plex [C4]	1xiodoTMT6plex [C4]	0.876553	0.573948	0.641167	0.837312	0.679335	0.461538	69.7223	65.9395	0.945745	0.803668
[R].VCENIPIVLCGNK.[V]	P62826	P62826 [111-123]	1xCarbamidomethyl [C]; 1xiodoTMT6plex [C]	2xiodoTMT6plex [C2; C10]	1xCarbamidomethyl [C10]; 1xiodoTMT6plex [C2]	1.01375	0.574321	0.327128	0.362938	0.787879	0.656676	63.8398	60.2497	0.943764	0.886856
[R].VCENIPIVLCGNK.[V]	P62826	P62826 [111-123]	1xCarbamidomethyl [C]; 1xiodoTMT6plex [C]	2xiodoTMT6plex [C2; C10]	2xiodoTMT6plex [C2; C10]	1.01375	0.574321	0.327128	0.362938	0.37984	0.234549	63.8398	32.5775	0.510301	0.203645
[R].VCENIPIVLCGNK.[V]	P62826	P62826 [111-123]	2xiodoTMT6plex [C2; C10]	2xiodoTMT6plex [C2; C10]	1xCarbamidomethyl [C10]; 1xiodoTMT6plex [C2]	0.404973	0.280093	0.327128	0.362938	0.787879	0.656676	33.7398	60.2497	1.78572	0.112621
[R].VCENIPIVLCGNK.[V]	P62826	P62826 [111-123]	2xiodoTMT6plex [C2; C10]	2xiodoTMT6plex [C2; C10]	2xiodoTMT6plex [C2; C10]	0.404973	0.280093	0.327128	0.362938	0.37984	0.234549	33.7398	32.5775	0.965552	0.852375
[R].VCEPCYEQLNR.[K]	O14964	O14964 [211-221]	2xiodoTMT6plex [C2; C5]	2xiodoTMT6plex [C2; C5]	2xiodoTMT6plex [C2; C5]	0.848456	0.49403	0.621667	0.704482	0.71629	0.394666	65.4718	60.5146	0.924285	0.754089
[R].VDALSPQLQQLACECYSR.[L]	Q8IZL8	Q8IZL8 [225-242]	2xiodoTMT6plex [C13; C15]	2xiodoTMT6plex [C13; C15]	2xiodoTMT6plex [C13; C15]	0.536	0.359288	0.286464	0.411301	0.408451	0.219487	39.3917	34.6413	0.879405	0.651774
[R].VFIWTCDDASSNTWSPK.[L]	P55735	P55735 [240-256]	1xiodoTMT6plex [C6]	1xiodoTMT6plex [C6]	1xiodoTMT6plex [C6]	0.732394	0.469631	0.503215	0.652246	0.527027	0.486842	56.8414	55.5372	0.977056	0.898941
[R].VFNVFCLYGNVEK.[V]	P14866	P14866 [399-411]	1xiodoTMT6plex [C6]	1xiodoTMT6plex [C6]	1xiodoTMT6plex [C6]	0.684058	0.50179	0.620922	0.739785	0.53137	0.273236	60.2257	51.4797	0.85478	0.579257
[R].VGAPLVCCEIK.[L]	O95573	O95573 [497-507]	2xiodoTMT6plex [C7; C8]	2xiodoTMT6plex [C7; C8]	2xiodoTMT6plex [C7; C8]	0.528461	0.365546	0.491169	0.675966	0.673228	0.305296	46.1725	55.1497	1.19443	0.535533
[R].VGEFCHNR.[G]	P22314	P22314 [175-182]	1xiodoTMT6plex [C5]	1xiodoTMT6plex [C5]	1xiodoTMT6plex [C5]	0.597478	0.440425	0.401698	0.506935	0.489882	0.274393	47.9867	42.3737	0.88303	0.58951
[R].VGQSMNMGSDFDVFAHITNNTAEEYVCR.[L]	P21980	P21980 [479-506]	1xiodoTMT6plex [C27]	2xOxidation [M5; M7]; 1xiodoTMT6plex [C27]	1xiodoTMT6plex [C27]	0.635452	0.313646	0.330025	0.623188	0.429379	0.297414	42.6374	44.9994	1.0554	0.875155
[R].VGSVLQEGCGK.[I]	P31040	P31040 [528-538]	1xiodoTMT6plex [C9]	1xiodoTMT6plex [C9]	1xiodoTMT6plex [C9]	0.457227	0.596542	0.605634	0.733577	0.742268	0.39899	55.3134	62.4945	1.12982	0.590056
[R].VICAEEPYICK.[D]	P49915	P49915 [447-457]	2xiodoTMT6plex [C3; C10]	2xiodoTMT6plex [C3; C10]	2xiodoTMT6plex [C3; C10]	0.646563	0.408557	0.526009	0.565708	0.654226	0.332171	52.7043	51.7369	0.981644	0.938651
[R].VIGSGCNLDSAR.[F]	P07195; P00338	P07195 [159-170]; P00338 [158-169]	1xiodoTMT6plex [C6]	1xiodoTMT6plex [C6]	1xiodoTMT6plex [C6]	0.808812	0.528695	0.650288	0.699771	0.760899	0.425954	66.2598	62.8875	0.949104	0.809661
[R].VISICYFEQENDWWVCK.[H]	O15143	O15143 [119-135]	2xiodoTMT6plex [C5; C16]	2xiodoTMT6plex [C5; C16]	2xiodoTMT6plex [C5; C16]	0.656279	0.38425	0.584192	0.821101	0.487952	0.36526	54.1574	55.8104	1.03052	0.922026
[R].VLCPSNSSQR.[V]	O14965	O14965 [47-56]	1xiodoTMT6plex [C3]	1xiodoTMT6plex [C3]	1xiodoTMT6plex [C3]	0.570637	0.579449	0.488189	0.722074	0.928	0.458824	54.6092	70.2966	1.28727	0.321722
[R].VLECLASGIVMPDGSGIYDPCEK.[E]	Q12906	Q12906 [275-297]	2xiodoTMT6plex [C4; C21]	2xiodoTMT6plex [C4; C21]	2xiodoTMT6plex [C4; C21]	0.44357	0.300254	0.366743	0.333714	0.364842	0.172881	37.0189	29.0479	0.784679	0.333154
[R].VLECLASGIVMPDGSGIYDPCEK.[E]	Q12906	Q12906 [275-297]	2xiodoTMT6plex [C4; C21]	2xiodoTMT6plex [C4; C21]	1xOxidation [M11]; 2xiodoTMT6plex [C4; C21]	0.44357	0.300254	0.366743	0.333714	0.20197	0.173986	37.0189	23.6557	0.639017	0.10639
[R].VLECLASGIVMPDGSGIYDPCEK.[E]	Q12906	Q12906 [275-297]	1xOxidation [M11]; 2xiodoTMT6plex [C4; C21]	2xiodoTMT6plex [C4; C21]	2xiodoTMT6plex [C4; C21]	0.417047	0.205947	0.366743	0.333714	0.364842	0.172881	32.9912	29.0479	0.880474	0.674297
[R].VLECLASGIVMPDGSGIYDPCEK.[E]	Q12906	Q12906 [275-297]	1xOxidation [M11]; 2xiodoTMT6plex [C4; C21]	2xiodoTMT6plex [C4; C21]	1xOxidation [M11]; 2xiodoTMT6plex [C4; C21]	0.417047	0.205947	0.366743	0.333714	0.20197	0.173986	32.9912	23.6557	0.71703	0.310603
[R].VMFSSFGQIEECR.[I]	Q92879	Q92879 [126-138]	1xiodoTMT6plex [C12]	1xiodoTMT6plex [C12]	1xOxidation [M2]; 1xiodoTMT6plex [C12]	0.823615	0.514349	0.58408	0.600396	0.725146	0.393551	64.0681	57.3031	0.894409	0.641694
[R].VMFSSFGQIEECR.[I]	Q92879	Q92879 [126-138]	1xiodoTMT6plex [C12]	1xiodoTMT6plex [C12]	1xiodoTMT6plex [C12]	0.823615	0.514349	0.58408	0.600396	0.854839	0.440945	64.0681	63.206	0.986543	0.957665
[R].VMFSSFGQIEECR.[I]	Q92879	Q92879 [126-138]	1xOxidation [M2]; 1xiodoTMT6plex [C12]	1xOxidation [M2]; 1xiodoTMT6plex [C12]	1xOxidation [M2]; 1xiodoTMT6plex [C12]	0.723949	0.441118	0.518035	0.583404	0.725146	0.393551	56.1034	56.7367	1.01129	0.962879
[R].VMFSSFGQIEECR.[I]	Q92879	Q92879 [126-138]	1xOxidation [M2]; 1xiodoTMT6plex [C12]	1xOxidation [M2]; 1xiodoTMT6plex [C12]	1xiodoTMT6plex [C12]	0.723949	0.441118	0.518035	0.583404	0.854839	0.440945	56.1034	62.6396	1.1165	0.681324
[R].VMFSSFGQIEECR.[I]	Q92879	Q92879 [126-138]	1xOxidation [M2]; 1xiodoTMT6plex [C12]	1xiodoTMT6plex [C12]	1xOxidation [M2]; 1xiodoTMT6plex [C12]	0.723949	0.441118	0.58408	0.600396	0.725146	0.393551	58.3049	57.3031	0.982819	0.940711
[R].VMFSSFGQIEECR.[I]	Q92879	Q92879 [126-138]	1xOxidation [M2]; 1xiodoTMT6plex [C12]	1xiodoTMT6plex [C12]	1xiodoTMT6plex [C12]	0.723949	0.441118	0.58408	0.600396	0.854839	0.440945	58.3049	63.206	1.08406	0.75329
[R].VMFSSFGQIEECR.[I]	Q92879	Q92879 [126-138]	1xiodoTMT6plex [C12]	1xOxidation [M2]; 1xiodoTMT6plex [C12]	1xOxidation [M2]; 1xiodoTMT6plex [C12]	0.823615	0.514349	0.518035	0.583404	0.725146	0.393551	61.8666	56.7367	0.917081	0.733439
[R].VMFSSFGQIEECR.[I]	Q92879	Q92879 [126-138]	1xiodoTMT6plex [C12]	1xOxidation [M2]; 1xiodoTMT6plex [C12]	1xiodoTMT6plex [C12]	0.823615	0.514349	0.518035	0.583404	0.854839	0.440945	61.8666	62.6396	1.01249	0.963529
[R].VNFCPLPSEQCYQAPGGPEDR.[G]	Q15654	Q15654 [44-64]	2xiodoTMT6plex [C4; C11]	2xiodoTMT6plex [C4; C11]	2xiodoTMT6plex [C4; C11]	0.894212	0.562953	0.730564	0.686766	0.782313	0.427119	72.9243	63.2066	0.866743	0.533672
[R].VPLDVACAR.[G]	Q15149	Q15149 [3289-3297]	1xiodoTMT6plex [C7]	1xiodoTMT6plex [C7]	1xiodoTMT6plex [C7]	0.794973	0.659091	0.698098	0.912366	1.0672	0.53713	71.7387	83.8899	1.16938	0.496085
[R].VPTANVSVVDLTCR.[L]	P04406	P04406 [235-248]	1xiodoTMT6plex [C13]	1xiodoTMT6plex [C13]	1xiodoTMT6plex [C13]	0.400881	0.263521	0.250565	0.269586	0.296233	0.150292	30.4989	23.8704	0.782663	0.370571
[R].VSDINFTLNTNESGNIALFEACCK.[E]	Q5H9R7	Q5H9R7 [583-606]	2xiodoTMT6plex [C22; C23]	2xiodoTMT6plex [C22; C23]	2xiodoTMT6plex [C22; C23]	0.817073	0.674055	0.700368	0.912766	0.678414	0.530457	73.0499	70.7212	0.968123	0.855189
[R].VTAVIPCFPYAR.[Q]	P60891	P60891 [85-96]	1xiodoTMT6plex [C7]	1xiodoTMT6plex [C7]	1xiodoTMT6plex [C7]	0.808346	0.521661	0.582692	0.646072	0.921182	0.31793	63.7566	62.8395	0.985615	0.964732
[R].VTCACQEHR.[T]	Q9BZG1	Q9BZG1 [36-44]	2xiodoTMT6plex [C3; C5]	2xiodoTMT6plex [C3; C5]	2xiodoTMT6plex [C3; C5]	0.409527	0.256582	0.299161	0.359426	0.393059	0.243009	32.1757	33.1831	1.03131	0.883217
[R].VTDGALVVVDCVSGVCVQTETVLR.[Q]	P13639	P13639 [121-144]	2xiodoTMT6plex [C11; C16]	2xiodoTMT6plex [C11; C16]	2xiodoTMT6plex [C11; C16]	0.90342	0.503961	0.672659	0.951849	1.01909	0.416503	69.3347	79.5815	1.14779	0.669805
[R].VTIFTVPENCR.[S]	Q08554	Q08554 [246-256]	1xiodoTMT6plex [C10]	1xiodoTMT6plex [C10]	1xiodoTMT6plex [C10]	0.67581	0.518325	1.43202	1.14579	0.921182	0.408602	87.5384	82.5193	0.942664	0.894853
[R].VTWDSSFCAVNPR.[F]	Q9ULV4	Q9ULV4 [32-44]	1xiodoTMT6plex [C8]	1xiodoTMT6plex [C8]	1xiodoTMT6plex [C8]	0.832912	0.511261	0.619408	0.711378	0.784508	0.443733	65.4527	64.654	0.987797	0.957303
[R].VVPDSCCK.[T]	P48509	P48509 [179-186]	2xiodoTMT6plex [C6; C7]	2xiodoTMT6plex [C6; C7]	2xiodoTMT6plex [C6; C7]	0.620059	0.458503	0.349068	1.03709	0.63789	0.324889	47.5877	66.6622	1.40083	0.436021
[R].VVSHPECR.[D]	Q9H0H5	Q9H0H5 [321-328]	1xiodoTMT6plex [C7]	1xiodoTMT6plex [C7]	1xiodoTMT6plex [C7]	0.975288	0.676157	0.698052	1.04279	0.811949	0.553586	78.3166	80.2777	1.02504	0.91421
[R].VWQCGGSLEIIPCSR.[V]	Q10471	Q10471 [342-356]	1xCarbamidomethyl [C4]; 1xiodoTMT6plex [C13]	1xCarbamidomethyl [C]; 1xiodoTMT6plex [C]	2xiodoTMT6plex [C4; C13]	1.41016	0.763923	1.26161	1.61829	0.699367	0.338542	114.523	88.5399	0.773117	0.5767
[R].VWQCGGSLEIIPCSR.[V]	Q10471	Q10471 [342-356]	2xiodoTMT6plex [C4; C13]	2xiodoTMT6plex [C4; C13]	2xiodoTMT6plex [C4; C13]	0.812596	0.519231	0.462576	0.536998	0.699367	0.338542	59.8134	52.4969	0.877677	0.652303
[R].VWQCGGSLEIIPCSR.[V]	Q10471	Q10471 [342-356]	2xiodoTMT6plex [C4; C13]	1xCarbamidomethyl [C]; 1xiodoTMT6plex [C]	2xiodoTMT6plex [C4; C13]	0.812596	0.519231	1.26161	1.61829	0.699367	0.338542	86.448	88.5399	1.0242	0.964187
[R].VWQCGGSLEIIPCSR.[V]	Q10471	Q10471 [342-356]	1xCarbamidomethyl [C4]; 1xiodoTMT6plex [C13]	2xiodoTMT6plex [C4; C13]	2xiodoTMT6plex [C4; C13]	1.41016	0.763923	0.462576	0.536998	0.699367	0.338542	87.8887	52.4969	0.597311	0.301177
[R].VYPYLCR.[A]	Q14566	Q14566 [86-92]	1xiodoTMT6plex [C6]	1xiodoTMT6plex [C6]	1xiodoTMT6plex [C6]	0.629947	0.393981	0.447534	0.537529	0.512108	0.339012	49.0487	46.2883	0.94372	0.785431
[R].WFLTCINQPQFR.[A]	P26641	P26641 [190-201]	1xiodoTMT6plex [C5]	1xiodoTMT6plex [C5]	1xiodoTMT6plex [C5]	0.618397	0.427963	0.511886	0.658436	0.490385	0.331439	51.9415	49.342	0.949953	0.823715
[R].WLCTGDIGEFEPDGCLK.[I]	O95573	O95573 [559-575]	2xiodoTMT6plex [C3; C15]	2xiodoTMT6plex [C3; C15]	2xiodoTMT6plex [C3; C15]	0.756002	0.410454	0.527146	0.668859	0.516086	0.341608	56.4534	50.8851	0.901364	0.708597
[R].WLHEINQNCDDVCR.[I]	Q15286	Q15286 [102-115]	2xiodoTMT6plex [C9; C13]	2xiodoTMT6plex [C9; C13]	2xiodoTMT6plex [C9; C13]	0.602649	0.334258	0.398599	0.565403	0.656863	0.270776	44.5168	49.768	1.11796	0.729956
[R].WTELAGCTADFR.[N]	Q12907	Q12907 [196-207]	1xiodoTMT6plex [C7]	1xiodoTMT6plex [C7]	1xiodoTMT6plex [C7]	0.605731	0.363478	0.420117	0.544391	0.547826	0.368515	46.3109	48.6911	1.0514	0.812811
[R].WVDPNSPVLLEDPVLCALAK.[K]	P42330	P42330 [227-246]	1xiodoTMT6plex [C16]	1xiodoTMT6plex [C16]	1xiodoTMT6plex [C16]	0.762419	0.494403	0.486239	0.730315	0.681818	0.31994	58.102	57.7358	0.993697	0.982628
[R].YAIQLITAASLVCR.[K]	Q9Y230	Q9Y230 [401-414]	1xiodoTMT6plex [C13]	1xiodoTMT6plex [C13]	1xiodoTMT6plex [C13]	0.762075	0.562784	0.468992	0.783133	1.15278	0.418142	59.795	78.4684	1.31229	0.460599
[R].YASPEMCFVFSDR.[Y]	P30566	P30566 [21-33]	1xiodoTMT6plex [C7]	1xiodoTMT6plex [C7]	1xiodoTMT6plex [C7]	0.503896	0.326689	0.398718	0.575964	0.4	0.313187	40.9768	42.9717	1.04868	0.840403
[R].YASPEMCFVFSDR.[Y]	P30566	P30566 [21-33]	1xOxidation [M6]; 1xiodoTMT6plex [C7]	1xiodoTMT6plex [C7]	1xiodoTMT6plex [C7]	0.67963	0.448925	0.398718	0.575964	0.4	0.313187	50.9091	42.9717	0.844087	0.531399
[R].YFAGNLASGGAAGATSLCFVYPLDFAR.[T]	P12236	P12236 [112-138]	1xiodoTMT6plex [C18]	1xiodoTMT6plex [C18]	1xiodoTMT6plex [C18]	0.651475	0.503304	0.541958	0.668605	0.540373	0.466087	56.5579	55.8355	0.987227	0.926872
[R].YGDGGSTFQSTTGHCVHMR.[G]	P31943	P31943 [276-294]	1xOxidation [M18]; 1xiodoTMT6plex [C15]	1xOxidation [M18]; 1xiodoTMT6plex [C15]	1xOxidation [M18]; 1xiodoTMT6plex [C15]	0.336134	0.282625	0.273171	0.317901	0.274756	0.221338	29.731	27.1332	0.912622	0.488858
[R].YILQLAQEYCGDCK.[N]	Q5T4S7	Q5T4S7 [3795-3808]	2xiodoTMT6plex [C10; C13]	2xiodoTMT6plex [C10; C13]	2xiodoTMT6plex [C10; C13]	0.713322	0.526244	0.661337	0.862971	0.465385	0.338677	63.3634	55.5678	0.876969	0.66583
[R].YLCGLGAVGGVR.[L]	P58107	P58107 [925-936]	1xiodoTMT6plex [C3]	1xiodoTMT6plex [C3]	1xiodoTMT6plex [C3]	0.686239	0.479584	0.588832	0.729246	0.871795	0.38322	58.4885	66.142	1.13086	0.651142
[R].YLLQYQEPIPCEQLVTALCDIK.[Q]	P25789	P25789 [97-118]	2xiodoTMT6plex [C11; C19]	2xiodoTMT6plex [C11; C19]	2xiodoTMT6plex [C11; C19]	0.435096	0.367598	0.387938	0.405063	0.669611	0.223187	39.6877	43.262	1.09006	0.798684
[R].YNLAIEEHCTFGDPIV.[-]	Q9UBR2	Q9UBR2 [288-303]	1xiodoTMT6plex [C9]	1xiodoTMT6plex [C9]	1xiodoTMT6plex [C9]	0.787062	0.485493	0.468293	0.414894	0.409877	0.2749	58.0283	36.6557	0.631687	0.132074
[R].YNLSPSIFFCATPPDDGNLCR.[F]	Q00796	Q00796 [111-131]	2xiodoTMT6plex [C10; C20]	1xCarbamidomethyl [C]; 1xiodoTMT6plex [C]	2xiodoTMT6plex [C10; C20]	0.627517	0.629834	1.50678	2.06866	0.560944	0.359112	92.1376	99.624	1.08125	0.908788
[R].YNLSPSIFFCATPPDDGNLCR.[F]	Q00796	Q00796 [111-131]	2xiodoTMT6plex [C10; C20]	1xCarbamidomethyl [C]; 1xiodoTMT6plex [C]	1xCarbamidomethyl [C20]; 1xiodoTMT6plex [C10]	0.627517	0.629834	1.50678	2.06866	1.78899	0.710018	92.1376	152.256	1.65248	0.301503
[R].YNLSPSIFFCATPPDDGNLCR.[F]	Q00796	Q00796 [111-131]	1xCarbamidomethyl [C10]; 1xiodoTMT6plex [C20]	2xiodoTMT6plex [C10; C20]	2xiodoTMT6plex [C10; C20]	1.13817	0.587515	0.491857	0.797101	0.560944	0.359112	73.918	57.2386	0.774352	0.521817
[R].YNLSPSIFFCATPPDDGNLCR.[F]	Q00796	Q00796 [111-131]	1xCarbamidomethyl [C10]; 1xiodoTMT6plex [C20]	2xiodoTMT6plex [C10; C20]	1xCarbamidomethyl [C20]; 1xiodoTMT6plex [C10]	1.13817	0.587515	0.491857	0.797101	1.78899	0.710018	73.918	109.87	1.48638	0.419991
[R].YNLSPSIFFCATPPDDGNLCR.[F]	Q00796	Q00796 [111-131]	1xCarbamidomethyl [C10]; 1xiodoTMT6plex [C20]	1xCarbamidomethyl [C]; 1xiodoTMT6plex [C]	2xiodoTMT6plex [C10; C20]	1.13817	0.587515	1.50678	2.06866	0.560944	0.359112	107.749	99.624	0.924595	0.89914
[R].YNLSPSIFFCATPPDDGNLCR.[F]	Q00796	Q00796 [111-131]	1xCarbamidomethyl [C10]; 1xiodoTMT6plex [C20]	1xCarbamidomethyl [C]; 1xiodoTMT6plex [C]	1xCarbamidomethyl [C20]; 1xiodoTMT6plex [C10]	1.13817	0.587515	1.50678	2.06866	1.78899	0.710018	107.749	152.256	1.41306	0.417575
[R].YNLSPSIFFCATPPDDGNLCR.[F]	Q00796	Q00796 [111-131]	2xiodoTMT6plex [C10; C20]	2xiodoTMT6plex [C10; C20]	2xiodoTMT6plex [C10; C20]	0.627517	0.629834	0.491857	0.797101	0.560944	0.359112	58.3069	57.2386	0.981677	0.94052
[R].YNLSPSIFFCATPPDDGNLCR.[F]	Q00796	Q00796 [111-131]	2xiodoTMT6plex [C10; C20]	2xiodoTMT6plex [C10; C20]	1xCarbamidomethyl [C20]; 1xiodoTMT6plex [C10]	0.627517	0.629834	0.491857	0.797101	1.78899	0.710018	58.3069	109.87	1.88434	0.213669
[R].YVENPSQVLNCER.[R]	O75694	O75694 [1334-1346]	1xiodoTMT6plex [C11]	1xiodoTMT6plex [C11]	1xiodoTMT6plex [C11]	0.645627	0.374471	0.454779	0.679929	0.592975	0.255788	49.1625	50.9564	1.03649	0.911919
[R].YVLCTAPR.[A]	P25205	P25205 [357-364]	1xiodoTMT6plex [C4]	1xiodoTMT6plex [C4]	1xiodoTMT6plex [C4]	0.590356	0.421331	0.482827	0.710456	0.655536	0.401541	49.8171	58.9178	1.18268	0.443754
[R].YWLEEAECR.[D]	P55884	P55884 [295-303]	1xiodoTMT6plex [C8]	1xiodoTMT6plex [C8]	1xiodoTMT6plex [C8]	0.36148	0.25484	0.305594	0.383607	0.323406	0.193252	30.7305	30.0088	0.976517	0.915737
[R].YWPQEAGEYAVHVLCNSEDIR.[L]	P21333	P21333 [635-655]	1xiodoTMT6plex [C15]	1xiodoTMT6plex [C15]	1xiodoTMT6plex [C15]	0.528471	0.4112	0.465937	0.519827	0.434043	0.279159	46.8536	41.1009	0.877221	0.502493
