# Supplementary material for: A cytosolic surveillance mechanism activates the mitochondrial UPR
Source: Nature. 2023 Jun 7;618(7966):849–54. doi: 10.1038/s41586-023-06142-0 (PMC10284689; doi:10.1038/s41586-023-06142-0)
Supplement: Supplementary file 6 — DNAJA1 interaction proteomics upon GTPP treatment. [file 41586_2023_6142_MOESM6_ESM.xlsx]

## Sheet: Supplementary Table 3
Protein	Normalized_DMSO1	Normalized_DMSO2	Normalized_DMSO3	Normalized_GTPP1	Normalized_GTPP2	Normalized_GTPP3	mean DMSO	mean GTPP	GTPP/DMSO	P
MAGOH;MAGOHB	1.89949e+06	1.60499e+06	0	0	0	0	1.16816e+06	0	0	0.118918
GAR1	2.38301e+06	6.30022e+06	0	0	0	0	2.89441e+06	0	0	0.190162
EXOC3	5.47236e+06	0	0	0	0	0	1.82412e+06	0	0	0.373901
SNRPD2	7.75971e+06	0	0	0	0	0	2.58657e+06	0	0	0.373901
SAP18	1.04883e+06	2.14697e+06	712618	0	0	0	1.30281e+06	0	0	0.0396237
FBL	6.10046e+06	14229138	969784	824550	466328	515943	7.09979e+06	602274	0.0848297	0.167756
BCKDHB	4.00795e+06	7.29652e+06	827495	562610	453069	568747	4.04399e+06	528142	0.130599	0.132938
HNRNPH2	4.09934e+06	2795166	4.16538e+06	0	1502487	0	3.68663e+06	500829	0.13585	0.00897224
PRPF8	3.18172e+06	0	1.13195e+06	0	0	603479	1.43789e+06	201160	0.139899	0.263997
MYL12B;MYL12A	1.15467e+07	13520628	1.84835e+06	2441000	883793	467651	8.97188e+06	1.26415e+06	0.140901	0.102742
RSL1D1	1.18219e+06	2.38849e+06	689629	0	0	601405	1.42011e+06	200468	0.141164	0.0880242
SSRP1	1.3118e+06	1784442	947219	590180	0	0	1.34782e+06	196727	0.145959	0.0210624
BCKDHA	6.60381e+06	17974836	4.84814e+06	1258800	1675212	1.97505e+06	9.80893e+06	1.63635e+06	0.166823	0.118278
LMNB1	8.1668e+06	5.65316e+06	2.4931e+06	1506600	549765	1.26491e+06	5.43768e+06	1.10709e+06	0.203596	0.0601204
TAGLN2	1561411	1371249	659617	776660	0	0	1.19743e+06	258887	0.216203	0.067658
MATR3	36013464	43958970	16135047	12106000	3038196	6.79871e+06	32035827	7.3143e+06	0.228316	0.0465256
TRAP1	8.30396e+06	12946296	1.05527e+07	1150700	2779182	3.57871e+06	1.0601e+07	2.50287e+06	0.236097	0.00595817
SUMO2;SUMO3;SUMO4	2.03823e+06	1257762	843801	1017600	0	0	1.37993e+06	339200	0.245809	0.099675
ACTN1	1.14263e+07	16867554	5.34891e+06	4817100	1.24463e+06	2.34486e+06	1.12143e+07	2.8022e+06	0.249878	0.0735566
ILF2	7.49867e+06	13968306	7.27624e+06	2303700	3914022	1.08125e+06	9.58107e+06	2.43299e+06	0.253937	0.0379906
CPSF6	2.48609e+06	4.44781e+06	0	1772400	0	0	2.3113e+06	590800	0.255614	0.291186
EEF1G	8.44464e+06	3856050	2.37045e+06	594900	612578	2.61652e+06	4.89038e+06	1.27467e+06	0.260648	0.136921
SPTAN1	2.85484e+07	36172884	15829839	10646000	5604816	5.09493e+06	2.68504e+07	7.11525e+06	0.264996	0.0333116
MYH9	182476980	220503360	111204513	64088000	29516130	44419989	171394951	4.6008e+07	0.268433	0.0201929
HNRNPDL	3.5321e+06	2.74012e+06	0	1718700	0	0	2.09074e+06	572900	0.274018	0.279276
PLEC	288392490	241783740	99373464	80295000	44782080	49942006	209849898	5.83397e+07	0.278007	0.0590629
RBBP4	1.40564e+07	3303036	1.996e+06	2262600	1.18079e+06	1.99499e+06	6.4518e+06	1.81279e+06	0.280975	0.29299
EPPK1	54371909	52091160	1.29085e+07	13896000	9408882	1.02756e+07	3.97905e+07	1.11935e+07	0.28131	0.102024
RALY	7.17787e+06	6.86139e+06	2239605	1828700	749038	2.01024e+06	5.42629e+06	1.52933e+06	0.281836	0.0767607
RPL13	1.57662e+07	3.49063e+06	1.02389e+07	673820	974860	6.67154e+06	9.83192e+06	2.77341e+06	0.282082	0.156346
SRSF10	3.60694e+06	2.60694e+06	1.52505e+06	1090300	1.11036e+06	0	2.57965e+06	733555	0.284363	0.0587105
FLNB	17874079	14737008	5.35442e+06	4754200	1798986	4.26059e+06	1.26552e+07	3.60459e+06	0.284832	0.0795214
IQGAP1	1.71573e+06	2448435	1.05892e+06	1488700	0	0	1.74103e+06	496233	0.285024	0.122892
RBM3	7.11714e+06	9.99262e+06	3.98311e+06	2087300	2863119	1.11842e+06	7.03096e+06	2.02295e+06	0.28772	0.0502745
H2AFX;HIST2H2AB;HIST1H2AA	5.55475e+06	7.28411e+06	2.08728e+06	2796300	657193	893938	4.97538e+06	1.44914e+06	0.291263	0.102489
ACTA1;ACTC1;ACTA2;ACTG2	327348660	271654020	139237020	109770000	50249010	58248961	246079900	7.2756e+07	0.29566	0.042115
HIST1H2BC;HIST1H2BK;H2BFS;HIST1H2BN;HIST1H2BD;HIST1H2BM;HIST1H2BL	1.11199e+08	66701514	44462871	37197000	20468280	9.7662e+06	74120964	2.24772e+07	0.30325	0.071341
HIST1H3A;HIST3H3	8.43247e+06	61157580	0	11939000	7712355	1.75987e+06	2.31967e+07	7.13707e+06	0.307676	0.453493
HIST2H3A	3.24915e+07	197780880	34068843	55036000	23180430	4.62227e+06	8.81137e+07	2.76129e+07	0.313378	0.346658
KRT18	372754930	339834000	149537790	134550000	62291250	75298160	2.87376e+08	9.07131e+07	0.315661	0.054512
VCP	0	4.79266e+06	0	1521500	0	0	1.59755e+06	507167	0.317464	0.55082
HIST2H2BE;HIST1H2BJ;HIST1H2BB;HIST3H2BB	2.02302e+09	1635090600	775242450	624420000	338761500	470750240	1477784050	4.77977e+08	0.323442	0.0572037
ACTN4	2.22808e+08	220139700	113068260	88431000	39381300	52068313	1.85339e+08	5.99602e+07	0.323517	0.0324853
TOP1	3.37121e+06	2.43815e+06	1.86784e+06	0	847426	1.65549e+06	2.55907e+06	834305	0.326019	0.0563894
HNRNPC;HNRNPCL1;HNRNPCL3;HNRNPCL2;HNRNPCL4	174554310	196037820	85523238	86277000	28160790	34440248	152038456	4.9626e+07	0.326404	0.05646
SRSF7	12631243	19354236	3394026	4008200	4235217	3.32028e+06	1.17932e+07	3.85456e+06	0.326847	0.161883
LMNA	2.39992e+08	183196860	134315541	75702000	36578010	70637605	1.85835e+08	6.09725e+07	0.328101	0.0192079
CBX3	8.48845e+06	8167302	3.20059e+06	3324200	2523255	747056	6.61878e+06	2.19817e+06	0.332111	0.0776871
SPTBN1	23292163	24534510	1.15123e+07	7477300	4629030	7.77572e+06	1.97796e+07	6.62735e+06	0.335059	0.0368918
CAPZA1	6.80145e+06	6.92597e+06	3.80436e+06	1437600	3319995	1.3927e+06	5.84393e+06	2.0501e+06	0.350808	0.0342987
SNRPD3	12675055	17850690	1.0426e+07	9462100	2477685	2490947	1.36506e+07	4810244	0.352384	0.0507263
SNRNP200	2497284	4.65598e+06	1.92041e+06	1940400	848587	427609	3.02456e+06	1.0722e+06	0.354498	0.108185
H2AFV;H2AFZ	293893330	303756420	122334714	105070000	60577230	93341003	2.39995e+08	86329411	0.359714	0.0636581
ACTB;ACTG1	4.00308e+09	5220151200	1974950100	1686800000	944210400	1434584920	3.73273e+09	1355198440	0.363059	0.0706128
HIST1H4A	1217973600	1145065020	609511680	455560000	252178500	371910010	990850100	3.59883e+08	0.363206	0.0347199
H2AFY	22698267	30107286	1.31276e+07	13643000	3563280	7.03208e+06	2.19777e+07	8.07945e+06	0.36762	0.0725133
CPSF7	6.23822e+06	2.98427e+06	3.67762e+06	1012500	2475774	1.30493e+06	4.30003e+06	1.59774e+06	0.371563	0.0675818
MYL9	2.38556e+06	3.98985e+06	1.22321e+06	1693300	1.1578e+06	0	2.53287e+06	950367	0.375213	0.169314
HNRNPF	12564308	6.68808e+06	3.24241e+06	2074800	1589070	4.81872e+06	7.49827e+06	2.82753e+06	0.377091	0.182689
RUVBL1	983652	938092	584064	0	958072	0	835269	319358	0.382341	0.207443
TKT	1.10216e+07	8.7143e+06	1.41498e+06	2487000	2497677	3265807	7.0503e+06	2.75016e+06	0.390077	0.213138
MYL6	38939132	42464202	19139085	12432000	11209632	1.61661e+07	3.35141e+07	1.32692e+07	0.39593	0.0523432
DDX21	8.6267e+06	9.58031e+06	3.30049e+06	2590100	1479996	4.4853e+06	7.16917e+06	2.8518e+06	0.397787	0.114044
MSN;RDX	6.45399e+06	10977516	5.30652e+06	2656100	3957534	2.46656e+06	7.57934e+06	3.02673e+06	0.39934	0.0640784
NUMA1	4.02864e+06	2.63804e+06	2.37158e+06	2560800	368426	725406	3.01275e+06	1.21821e+06	0.404352	0.1028
MAP7	1.36158e+06	0	0	557300	0	0	453860	185767	0.409304	0.613666
HIST2H2AA3;HIST1H2AG;HIST1H2AJ;H2AFJ;HIST2H2AC;HIST1H2AC;HIST3H2A;HIST1H2AB;HIST1H2AH;HIST1H2AD	75153401	66347886	34187535	37035000	18860100	1.617e+07	5.85629e+07	2.40217e+07	0.410186	0.0700593
RBMX;RBMXL1	50467773	34141404	19985472	20052000	11872455	1.1428e+07	34864883	1.44508e+07	0.414481	0.0917542
PSIP1	7.02964e+06	5.60764e+06	2.40676e+06	3425100	1.30446e+06	1.5987e+06	5.01468e+06	2.10942e+06	0.420649	0.128446
SNRPC	3.78487e+06	1.7724e+06	1.1768e+06	1585500	0	1.29372e+06	2.24469e+06	959740	0.42756	0.238113
TPM3	3.2674e+07	14719452	9899478	7783900	10042599	6.82378e+06	1.90976e+07	8.21676e+06	0.43025	0.194785
RPS16	25246665	55071918	39691170	7929800	4204788	39805014	40003251	1.73132e+07	0.432795	0.18543
HNRNPH3	7.98474e+06	9.62846e+06	6.57949e+06	4911100	2496648	3.09329e+06	8064231	3.50034e+06	0.434058	0.0161645
EFTUD2	3.734e+06	3.37038e+06	2.06185e+06	2077700	744143	1.22672e+06	3.05541e+06	1.34952e+06	0.441682	0.0561045
CSRP1	5.96427e+06	6.52782e+06	4.31869e+06	2508800	1503075	3.59831e+06	5.6036e+06	2.53673e+06	0.452697	0.0268371
DDX5	53659964	46982364	33606792	22358000	21284130	1.98442e+07	4.47497e+07	2.11621e+07	0.472899	0.0165281
RPS23	38354972	32948850	17687934	15369000	2172954	24857053	2.96639e+07	1.4133e+07	0.476437	0.160591
HIST1H1B	1.452e+07	1.05692e+07	7.53087e+06	6127100	1894830	7.54463e+06	1.08734e+07	5.18885e+06	0.477207	0.0977008
HNRNPA2B1	1364622100	669134400	382923000	585270000	236552400	337064100	8.0556e+08	386295500	0.479537	0.246812
DHX15	2.03872e+06	1672836	1.403e+06	1072300	1.03892e+06	347411	1.70485e+06	819544	0.480713	0.0417596
SNRNP70	2.46394e+06	1.67735e+06	1.00915e+06	1212900	766605	505892	1.71681e+06	828466	0.48256	0.130737
RAN	5.95259e+06	5.32937e+06	1.41314e+06	2918800	1960098	1.25133e+06	4.2317e+06	2.04341e+06	0.482881	0.21852
VIM	9.38563e+08	830097840	602955360	454370000	313257000	379043280	790538590	3.82223e+08	0.483497	0.0188159
HNRNPAB	5.14864e+06	5.3369e+06	2871216	2759200	1879542	1.84583e+06	4.45225e+06	2.16152e+06	0.48549	0.0538272
RPS28	2.84474e+06	0	2.68032e+06	1784800	904564	0	1.84169e+06	896455	0.486758	0.42143
HNRNPU	86136826	91465506	41862951	45193000	32125380	30941983	7.31551e+07	3.60868e+07	0.493292	0.086274
RPS15A	19542586	1.03772e+07	6.12027e+06	8034800	8411928	1.38764e+06	1.20134e+07	5.94479e+06	0.494848	0.254926
DDX17	9.63754e+06	4.53033e+06	2.93028e+06	4983100	1505427	1.97712e+06	5.69938e+06	2.82188e+06	0.495121	0.278572
OR6K6	45653321	60268494	0	0	0	52583367	3.53073e+07	17527789	0.496436	0.519904
PABPN1	6.71236e+06	0	0	3390300	0	0	2.23745e+06	1130100	0.505083	0.681491
CAPZB	4.59101e+06	2729331	2.32354e+06	838970	1610679	2.42167e+06	3.21463e+06	1.62377e+06	0.50512	0.129232
KHSRP	4.40724e+06	4.87643e+06	908941	1607800	2061675	1.50754e+06	3.39754e+06	1.72567e+06	0.507918	0.256242
HNRNPD	24829234	20061492	1.1264e+07	9307100	9993207	9.28875e+06	1.87182e+07	9.52969e+06	0.509112	0.0821446
RPL9	5.79158e+06	8.80295e+06	4.18601e+06	4443300	3896088	1333215	6.26018e+06	3224201	0.515033	0.14111
AHNAK	96267134	80361336	66100140	38558000	46478460	41149624	8.09095e+07	42062028	0.519865	0.0125744
ATP5A1	72872743	79131162	84429576	42872000	41702430	38558401	7.88112e+07	41044277	0.520793	0.000456601
SLC41A3	268506710	244956360	270646020	0	2138850	407599150	2.6137e+08	1.36579e+08	0.522552	0.41001
HNRNPR	35237018	21233982	20475783	21298000	11414697	7.56765e+06	2.56489e+07	1.34268e+07	0.523483	0.124594
HNRNPL	36714456	28245096	16664922	23966000	11101146	7.66701e+06	27208158	1.42447e+07	0.523546	0.164994
RPL22	7.58507e+06	7.15445e+06	1582560	4653600	1846908	2.16061e+06	5.44069e+06	2.88704e+06	0.530638	0.296193
HNRNPA1;HNRNPA1L2	308290440	252869100	126590670	187650000	93786000	84140680	229250070	1.21859e+08	0.531554	0.163943
FLNA	401658680	467641680	210706560	266550000	106996890	203733484	3.60002e+08	1.92427e+08	0.534515	0.135885
HNRNPH1	89470189	83304474	52409583	40356000	37607010	42414469	7.50614e+07	4.01258e+07	0.534573	0.0389736
SNRPD1	5.78464e+06	7247493	0	7008200	0	0	4.34405e+06	2.33607e+06	0.537763	0.566419
EIF3G	1.98481e+06	2.69071e+06	0	1743600	0	794482	1.5585e+06	846027	0.542846	0.495033
NUP155	2.02424e+06	2106720	583512	1036300	1.11025e+06	445180	1.57149e+06	863909	0.549739	0.258376
SRSF4;SRSF6	8.59531e+06	6.16128e+06	3.07144e+06	3317300	3597237	2.96749e+06	5.94267e+06	3.29401e+06	0.554297	0.175012
XRCC6	8.33353e+06	5.44813e+06	2.30912e+06	3952300	2956905	2.03387e+06	5.36359e+06	2.98103e+06	0.555789	0.261891
HIST1H1C;HIST1H1E;HIST1H1D	184071250	235162620	110264868	107710000	70779030	116992465	1.765e+08	9.84938e+07	0.55804	0.115442
DDX39B;DDX39A	3.75822e+06	1.54907e+06	1.65801e+06	2090300	697706	1.19064e+06	2.32177e+06	1.32622e+06	0.57121	0.294759
HSD17B10	1.3645e+06	2284788	1.15791e+06	922630	1826622	0	1.6024e+06	916417	0.571903	0.338028
UPF1	5.00077e+06	1683495	1.24312e+06	1280900	2082108	1.18025e+06	2.64246e+06	1.51442e+06	0.573109	0.407432
RPS7	1.48827e+07	1.0776e+07	4.36377e+06	7399100	5460609	4469119	1.00075e+07	5776276	0.577195	0.254041
ANXA2;ANXA2P2	53073370	47335992	27023625	25534000	26036640	2.20179e+07	4.24777e+07	2.45295e+07	0.577468	0.0883592
RPL23A	2.37583e+06	3.78545e+06	2.25925e+06	1916700	1554672	1.42087e+06	2.80684e+06	1.63075e+06	0.58099	0.0833448
TRA2B	1.49618e+07	1.23668e+07	6.55575e+06	8831300	6602211	4.27859e+06	1.12948e+07	6.5707e+06	0.581746	0.168175
HNRNPM	81223797	52439772	42035337	35725000	31184580	36270285	58566302	3.43933e+07	0.587254	0.11053
RPL37A	0	1.06683e+07	25018578	8360200	12651702	0	1.18956e+07	7.00397e+06	0.588785	0.580482
SF3B3	9.57584e+06	8.85111e+06	5.37986e+06	3413900	7049385	4.05594e+06	7.9356e+06	4.83974e+06	0.609877	0.144868
PPIA	13287206	13397736	7.69407e+06	6999300	8457204	5.86432e+06	1.14597e+07	7.10694e+06	0.62017	0.0982816
SRSF3	24252376	31023960	18407151	16742000	16713900	1.248e+07	2.45612e+07	1.5312e+07	0.623422	0.0772366
ILF3	2.78827e+07	21106074	7.01724e+06	23053000	4956987	6.95232e+06	1.86687e+07	1.16541e+07	0.62426	0.450717
ELAVL1	19439141	14745786	1.28235e+07	9678100	11123784	8.56517e+06	1.56695e+07	9.78902e+06	0.624718	0.0487863
EIF4A3	1.81479e+06	1.25256e+06	896506	658960	761122	1.05889e+06	1.32128e+06	826325	0.625395	0.166421
RPL13A;RPL13AP3	6.09121e+06	2.16165e+06	2.55442e+06	2846600	3056277	882315	3.60242e+06	2.26173e+06	0.627836	0.40112
SNRPG;SNRPGP15	970034	1.14523e+06	0	644660	693134	0	705087	445931	0.632448	0.57097
RPL17	40275398	24529494	19464075	16239000	18939480	1.89531e+07	2.80897e+07	1.80439e+07	0.642366	0.187729
HNRNPA3	48452421	24471810	20102751	29212000	18044250	1.2599e+07	31008994	1.99517e+07	0.643418	0.334187
HNRNPK	80021401	71113086	50174217	55811000	24181500	52927496	6.71029e+07	4.43067e+07	0.660279	0.16471
GMIP	2.36853e+06	6177204	7.71682e+06	1642500	1679328	7.50361e+06	5.42085e+06	3.60848e+06	0.665667	0.510836
RPS3	21413115	29739864	6.23642e+06	19722000	11340756	7.68821e+06	1.91298e+07	1.2917e+07	0.675229	0.467548
EIF4A1	9.53361e+06	5.97067e+06	4.17174e+06	3020800	4496583	5.78843e+06	6.55867e+06	4.43527e+06	0.676245	0.295708
RUVBL2	1.64575e+06	1.53565e+06	1.11004e+06	741240	1058841	1.11892e+06	1.43048e+06	973001	0.680192	0.0851835
PCBP1;PCBP3	2.7172e+06	0	0	1851300	0	0	905732	617100	0.681327	0.805286
GNB2L1	7.71834e+06	1940565	2.93876e+06	5115800	1666539	1.82368e+06	4.19922e+06	2.86867e+06	0.683144	0.562181
FLOT1	5886629	11302929	8.36199e+06	8057000	8239938	1.16377e+06	8.51718e+06	5.82024e+06	0.683352	0.390927
ALYREF	10161950	7.31759e+06	4.39598e+06	4488200	4831890	5.66309e+06	7.29184e+06	4.99439e+06	0.684929	0.248088
SF3B2	2.8036e+06	3.30003e+06	2.61151e+06	2246800	2464455	1.25824e+06	2.90505e+06	1.98983e+06	0.684957	0.0970865
DLD	8.29459e+06	13945734	7.19669e+06	4706100	9597336	6.16492e+06	9.81234e+06	6.82279e+06	0.695327	0.305168
CLTC	2.98311e+07	33326304	16092657	18706000	12494412	25369828	2.64167e+07	1.88567e+07	0.713819	0.305613
BAG2	25653143	20036412	1.37236e+07	15123000	10600611	1.68238e+07	1.98044e+07	1.41825e+07	0.716128	0.224275
RPS10;RPS10P5	5.66367e+06	2.55302e+06	4.50507e+06	3953100	3788043	1.38538e+06	4.24059e+06	3.04217e+06	0.717395	0.38499
IGLV4-60	53274175	59667828	61311483	34655000	0	90747501	5.80845e+07	4.18008e+07	0.719656	0.572859
RPS17	4.43402e+06	2.74776e+06	2216997	1576200	1838970	3.38545e+06	3.13293e+06	2.26687e+06	0.723565	0.378207
DHX9	3.20886e+07	29795040	15674409	26996000	16719780	1.25484e+07	25852696	1.87547e+07	0.725446	0.348566
TTLL11	4.10847e+06	4.1693e+06	4.37945e+06	0	0	9.25114e+06	4.21907e+06	3.08371e+06	0.730899	0.731486
HNRNPUL2	5139391	1.01654e+06	2.13716e+06	3919400	1513365	715219	2.76437e+06	2.04933e+06	0.741338	0.671027
RPL19	9.11448e+06	5.33552e+06	7965081	7745700	820098	8.07404e+06	7.47169e+06	5.54661e+06	0.74235	0.502663
CKAP4	8.63133e+06	11352462	1.20297e+07	8060600	8045016	7.84477e+06	1.06712e+07	7.98346e+06	0.748134	0.0611776
RPL32	1.05006e+07	0	3.27194e+06	5157000	3558282	1.62506e+06	4.59086e+06	3.44678e+06	0.750792	0.743775
KHDRBS1	46298331	37809354	35408367	34308000	33530700	23227568	39838684	3.03554e+07	0.761958	0.123034
FUS;TAF15	22342903	18356052	4.51439e+06	13932000	16907940	3.77061e+06	1.50711e+07	1.15368e+07	0.765494	0.626166
GAPDH	1.54364e+07	13850430	6.26086e+06	6398400	10727178	1.01377e+07	1.18492e+07	9.08775e+06	0.766948	0.428701
FLOT2	3.78073e+06	6.19514e+06	3.88801e+06	4804700	5452377	395179	4.62129e+06	3.55075e+06	0.768346	0.578606
SRRM1	1.54389e+06	4.98854e+06	0	1951200	1717695	1.39561e+06	2.17747e+06	1.68817e+06	0.775288	0.758042
NPM1	145577540	151232400	94977621	110100000	83228460	111967270	1.30596e+08	1.01765e+08	0.779238	0.22573
DDX3X;DDX3Y	9.97149e+06	11467203	8390394	8954500	8112636	6.53321e+06	9.94303e+06	7.86678e+06	0.791186	0.141872
SRSF1	8.40521e+06	5.93857e+06	5.23347e+06	5293100	4476297	5.73442e+06	6.52575e+06	5.16794e+06	0.79193	0.25773
YWHAE	3176370	2.85022e+06	2.24427e+06	1343400	2095926	3.11289e+06	2.75695e+06	2.18407e+06	0.792205	0.379867
RPL18	1.57954e+07	7.10178e+06	1.30249e+07	7902600	12515727	8.72219e+06	1.1974e+07	9.71351e+06	0.811214	0.483655
NOP2	2.06671e+06	1.71823e+06	1.03571e+06	752560	2442111	729417	1.60689e+06	1.30803e+06	0.814015	0.666189
OGDH	3.54123e+06	4.67755e+06	3.10662e+06	2447300	3463026	3.31503e+06	3.77513e+06	3.07512e+06	0.814573	0.283396
ALDH18A1	27005230	26687628	18678447	10077000	15073380	33888730	2.41238e+07	1.96797e+07	0.815781	0.596798
SNRPB2	2.02217e+06	2.431e+06	384449	2291900	0	1.68612e+06	1.61254e+06	1.32601e+06	0.822309	0.772907
EEF1D	8.54237e+06	6789783	5.05741e+06	3493700	4749423	8580435	6.79652e+06	5.60785e+06	0.825107	0.551607
PCBP2	1.41951e+07	5.63811e+06	4702464	7410100	5069295	7.81492e+06	8.17855e+06	6.76477e+06	0.827135	0.675785
NONO	22008228	24825438	19143324	15631000	20193390	1.87849e+07	21992330	1.82031e+07	0.827702	0.148934
RPS13	6.65845e+07	40002600	60044022	51159000	63746550	23760854	5.55437e+07	4.62221e+07	0.832176	0.548921
NCL	46617185	38807538	29110626	33647000	23102520	39105361	3.81784e+07	31951627	0.836902	0.418249
SEC61A2	0	127368780	98765874	0	0	191126056	75378218	6.37087e+07	0.845187	0.883089
U2AF1	2.82514e+06	2.40931e+06	2.05408e+06	1808600	1987440	2.37449e+06	2.42951e+06	2.05684e+06	0.846608	0.251796
RPL10A	18321935	4.69899e+06	4.2325e+06	4764600	13738032	4.73645e+06	9.08447e+06	7.74636e+06	0.852703	0.819966
PPA2	2.99151e+07	18407466	25496172	17435000	25338390	2.03369e+07	2.46062e+07	2.10368e+07	0.854936	0.429943
FUBP1	2.45773e+06	3.8183e+06	2.19495e+06	2780800	2881053	1.5956e+06	2.82366e+06	2.41915e+06	0.856742	0.567873
YWHAZ	9.73527e+06	1.11823e+07	5.87963e+06	6955900	7904190	8.18526e+06	8.9324e+06	7.68178e+06	0.859991	0.484616
PTBP1	1.65828e+07	24406602	1.13314e+07	21609000	13775076	1.00087e+07	1.74403e+07	1.51309e+07	0.867584	0.674695
SFPQ	80805149	67579314	57136068	48108000	56124600	74206519	6.85068e+07	5.94797e+07	0.86823	0.43105
PYCR1	9.45804e+06	14592798	1.11778e+07	7649500	10744965	12488920	1.17429e+07	1.02945e+07	0.876655	0.522403
CPS1	1.07448e+07	1.22632e+07	9.37723e+06	10016000	8475138	9.90567e+06	1.07951e+07	9.4656e+06	0.876844	0.242399
HNRNPUL1	3.0223e+06	1.14606e+06	1.04676e+06	1184800	2024925	1.37383e+06	1.73837e+06	1.52785e+06	0.878897	0.775863
LRRC59	4344690	5.42756e+06	3.34485e+06	4501400	3942981	3.09625e+06	4.37237e+06	3.84688e+06	0.879815	0.509786
PON1	142778440	171409260	172343610	125980000	202389600	101201274	1.62177e+08	1.4319e+08	0.882925	0.58443
SF3B1	5.1131e+06	7.80477e+06	3.83036e+06	6872100	5107515	2.81046e+06	5.58274e+06	4.93003e+06	0.883083	0.714152
TUBB;TUBB3	50700220	27363534	6333066	26420000	20913690	27382185	2.81323e+07	2.49053e+07	0.885293	0.815778
RPS3A	25076285	14216598	9.73062e+06	9291400	11380446	22924461	1.63412e+07	1.45321e+07	0.889294	0.785721
RBM10	643148	998385	848916	877690	1.34132e+06	0	830150	739669	0.891007	0.834787
RPL11	1.56762e+07	1.23303e+07	14962257	14492000	15514380	8.39971e+06	1.43229e+07	1.2802e+07	0.893814	0.567283
DLST	2.08509e+06	1.95963e+06	2.31011e+06	1540200	1967007	2.18109e+06	2.11828e+06	1.8961e+06	0.895115	0.358756
DYNLL1;DYNLL2	8.4747e+06	6.79016e+06	8331048	6213200	4747365	1.01682e+07	7.8653e+06	7.04293e+06	0.895443	0.655024
RPL14	27617381	16383510	22705497	16953000	22160250	2.13437e+07	2.22355e+07	2.01523e+07	0.906315	0.596911
EEF1A1;EEF1A1P5;EEF1A2	1.27128e+08	57003078	23074290	48245000	68697510	73500029	69068396	6.34808e+07	0.919101	0.868244
EEF1B2	1.95511e+06	1360590	0	1188000	1860285	0	1.10523e+06	1016095	0.919349	0.916033
ZCCHC17	1.20326e+06	1629573	2.20583e+06	1533400	1.29829e+06	1.80599e+06	1.67956e+06	1.54589e+06	0.920419	0.702328
DNAJA3	3.93383e+06	1.07622e+07	7.87663e+06	10115000	9663633	1.16379e+06	7.52422e+06	6.98081e+06	0.927778	0.8848
RPL21	1.58685e+07	7.16561e+06	8.78815e+06	10486000	10594437	8.54488e+06	1.06074e+07	9.87511e+06	0.930963	0.803429
RPS4X;RPS4Y1	9.56416e+06	9971808	6.28276e+06	6769200	8320347	9.02871e+06	8.60624e+06	8.03942e+06	0.934138	0.695074
PHB2	2.2562e+06	3688641	2.26137e+06	1930100	3100377	2.66962e+06	2.7354e+06	2.5667e+06	0.938327	0.787898
PRR11	7.7417e+06	7779816	4.00317e+06	6322800	2419473	9.58297e+06	6.50823e+06	6.10841e+06	0.938568	0.876793
PRPF19	0	6.39527e+06	2.45848e+06	2832000	2443728	3.03905e+06	2.95125e+06	2.77159e+06	0.939124	0.928108
RPS8	5177118	3.8963e+06	5.29154e+06	3843300	4686948	4.98281e+06	4.78832e+06	4.50435e+06	0.940695	0.640294
PPP1CB;PPP1CA;PPP1CC	2.51298e+06	938443	729320	2970200	457596	535428	1.39358e+06	1.32107e+06	0.947971	0.945606
HSPA8	2.63018e+08	206797140	194273370	179540000	207152400	243761840	221362850	2.10151e+08	0.949353	0.710837
RPL3	25189466	19710372	15630606	16256000	23883090	1.73537e+07	2.01768e+07	1.91643e+07	0.949816	0.79531
RBM39	3.11199e+07	28597470	34635456	28024000	32467890	29193990	3.14509e+07	2.98953e+07	0.950537	0.518275
PTRF	5.77515e+06	0	0	1363200	1.21487e+06	2.91803e+06	1.92505e+06	1.83203e+06	0.95168	0.965145
RPLP2	48570470	35787906	47972763	39155000	42660870	44531660	4.41104e+07	4.21158e+07	0.954783	0.677406
RPS6	22446348	15873132	17117082	14795000	15914220	2.23786e+07	18478854	1.7696e+07	0.957633	0.813446
NUDT21	8.85331e+06	4.5366e+06	5.02491e+06	6765600	6155919	4.83718e+06	6.13827e+06	5.91957e+06	0.96437	0.889575
SEPT7	12452344	5.7773e+06	3.88448e+06	5098700	16319940	0	7.37138e+06	7.13955e+06	0.96855	0.968262
EIF2S3;EIF2S3L	1.82173e+06	417983	818720	382020	1.35144e+06	1.2349e+06	1.01948e+06	989454	0.970551	0.956508
SREK1IP1	3.40736e+06	2.58061e+06	1.97e+06	1476500	3637515	2.62586e+06	2.65266e+06	2.57996e+06	0.972595	0.927488
RPL12	23401693	19311600	19871019	21300000	23223060	1.66205e+07	2.08614e+07	2.03812e+07	0.976979	0.847515
RPL27A	4.232e+06	2.00251e+06	2.82967e+06	2595800	2706123	3.72981e+06	3.02139e+06	3.01058e+06	0.99642	0.989099
RPL7A	1.15969e+07	7.73643e+06	9.79576e+06	7973700	8387085	1.26778e+07	9.7097e+06	9.67954e+06	0.996894	0.98792
DNAJA1	681240090	680896920	681207300	681310000	681212700	681193100	681114770	681238600	1.00018	0.342765
RPS27A;UBC;UBB;UBA52	37572441	34230438	25164117	27267000	31021410	38781743	32322332	3.23567e+07	1.00106	0.994866
HSPA9	437511500	424805040	411211260	291230000	469885500	521640310	4.24509e+08	427585270	1.00725	0.967153
RPL8	1.61338e+07	1.08275e+07	1.07823e+07	10609000	11869515	15570128	12581209	12682881	1.00808	0.967113
TUBB8	7.37259e+06	8150373	2806218	4848700	5207475	8.62898e+06	6.10973e+06	6.22838e+06	1.01942	0.95676
RPS14	200172160	180764100	168655680	160490000	183985200	215937529	1.83197e+08	186804243	1.01969	0.85496
SYNCRIP	5.64895e+07	66872058	50514750	70841000	52356990	55051524	5.79588e+07	5.94165e+07	1.02515	0.855135
PRDX4	3.66512e+06	1257762	3.13078e+06	1319200	4057788	2.89182e+06	2.68455e+06	2.75627e+06	1.02671	0.950156
RPS12	8.85538e+06	9.62959e+06	9.15327e+06	7590900	9559557	1.12687e+07	9.21275e+06	9.47307e+06	1.02826	0.82238
G3BP1	22735994	14201550	1.22514e+07	17846000	19747980	1.30648e+07	1.63963e+07	1.68863e+07	1.02988	0.903223
ACSF2	205794700	96516618	244293570	183670000	380127300	0	1.82202e+08	1.87932e+08	1.03145	0.963699
PPIE	6.7894e+06	43074900	47274741	7662200	45667020	47106930	3.23797e+07	3.34787e+07	1.03394	0.954795
EPHB1	0	0	32579541	1457800	0	32236455	10859847	1.12314e+07	1.03422	0.981563
GYS1	75110806	61197708	54423108	58471000	95863110	43048031	6.35772e+07	65794047	1.03487	0.901512
IGHG1;IGHG3	8.45657e+09	6081774600	7806259800	4289700000	8339604000	10694435400	7.4482e+09	7774579800	1.04382	0.878286
RPS19	21628524	10198782	16950348	8159400	27221460	1.59339e+07	16259218	1.71049e+07	1.05201	0.902046
RPL7	35009439	19838280	23965893	34127000	29276520	1.96994e+07	26271204	2.7701e+07	1.05442	0.82901
RPL18A	5.06966e+06	2.15111e+06	3.09108e+06	2950600	3813474	4.12841e+06	3.43728e+06	3.63083e+06	1.05631	0.845205
TMEM59	53105012	41746914	52556535	37610000	52655400	68903286	4.91362e+07	5.30562e+07	1.07978	0.708569
RPL30	7.93703e+06	8.48532e+06	8171379	5397400	12407682	8.80059e+06	8.19791e+06	8.86856e+06	1.08181	0.757724
PKM	38595938	21691692	9.68414e+06	25473000	25977840	24745382	2.33239e+07	2.53987e+07	1.08896	0.816929
C4B;C4A	8.20854e+06	1.02304e+07	8.42332e+06	8424200	9395946	1.14388e+07	8954081	9.75297e+06	1.08922	0.506279
TUBB4B;TUBB4A	9.70387e+06	4.25093e+06	1.208e+06	5981700	4185972	6.34952e+06	5.05427e+06	5.50573e+06	1.08932	0.869268
RPL15	21313321	12753180	1.27561e+07	18504000	19296690	1.32424e+07	1.56075e+07	1.70143e+07	1.09014	0.702519
DNAJA2	0	2.53897e+06	2037546	1387800	1.26513e+06	2.34099e+06	1.52551e+06	1.66464e+06	1.0912	0.87757
RPL28	2.17831e+06	1.36423e+06	1.83153e+06	1618900	1833678	2.4146e+06	1.79136e+06	1.95573e+06	1.09176	0.649213
SEPT2	6.9728e+06	6.01331e+06	6.88202e+06	7089700	7226226	7.43706e+06	6.62271e+06	7.251e+06	1.09487	0.122859
C5	1.6236e+07	21892332	5.66768e+06	18787000	26257140	2.92054e+06	1.45987e+07	1.59882e+07	1.09518	0.876103
RP9	3.52151e+06	3.04208e+06	8.1458e+06	4762600	2972193	8.45782e+06	4.90313e+06	5.39754e+06	1.10084	0.839813
EIF3I	2683485	2.04389e+06	2.65997e+06	1783500	2672607	3.68127e+06	2.46245e+06	2.71246e+06	1.10153	0.692009
GALNT2	1.42158e+06	1533015	1.1042e+06	1370700	1.13943e+06	1.97785e+06	1.35293e+06	1.49599e+06	1.10574	0.637564
HSPD1	199527150	247038000	177826050	188860000	246151500	257777690	208130400	230929730	1.10954	0.483013
DBT	6.00699e+07	149514420	128132253	104880000	152909400	117894949	112572192	1.25228e+08	1.11242	0.699868
CFL1	1.47732e+06	2.16679e+06	2.13052e+06	1650900	1686531	3.11517e+06	1.92487e+06	2.15087e+06	1.11741	0.692708
PLD1	27720826	17572302	18941265	17676000	25957260	28637914	2.14115e+07	2.40904e+07	1.12512	0.590149
NCOA5	1.40332e+07	18741030	1.09534e+07	6920900	19656840	22828743	1.45759e+07	1.64688e+07	1.12987	0.741911
RPL36	3.46662e+06	1.24555e+06	2.47529e+06	2338600	2485476	3.32255e+06	2.39582e+06	2.71554e+06	1.13345	0.676548
YBX1	1.15138e+08	29828898	45454797	59577000	74337900	84266025	63473877	72726975	1.14578	0.750708
RPLP1	4.28518e+06	3.22378e+06	2.71126e+06	4712000	3945480	3.0689e+06	3.40674e+06	3.90879e+06	1.14737	0.491316
GIGYF2	5.35784e+06	7.92628e+06	2.75182e+06	3591600	3103905	11743687	5.34531e+06	6.1464e+06	1.14987	0.813262
RPL23	6.93727e+06	6.85148e+06	7.73363e+06	5893100	8820588	1.00383e+07	7.17413e+06	8.25067e+06	1.15006	0.441616
IGF2BP3;IGF2BP1;IGF2BP2	1.50652e+06	998811	1.55034e+06	1551900	1775319	1.38431e+06	1.35189e+06	1.57051e+06	1.16171	0.356906
IGKV1D-13	97305235	108213930	111891231	101600000	133234920	134253611	1.05803e+08	1.2303e+08	1.16281	0.211047
CAPRIN1	4.58432e+06	3762627	4.71787e+06	4871200	5113248	5330581	4.35494e+06	5.10501e+06	1.17224	0.0833764
SEPT11	3.25049e+06	5.01312e+06	4.10321e+06	4918400	4750893	4.87797e+06	4.12227e+06	4.84909e+06	1.17631	0.228307
STBD1	51258823	73770312	74613465	80602000	68553450	87404208	6.65475e+07	7.88532e+07	1.18492	0.261799
PDIA3	3.91764e+06	3485493	4.05234e+06	2936700	10750992	0	3.81849e+06	4562564	1.19486	0.828217
GNL3	1.00563e+06	1.76864e+06	937921	1290400	1551144	1.60307e+06	1.2374e+06	1.48154e+06	1.1973	0.437506
XPOT	1.07335e+06	1.012e+06	144662940	0	0	175859035	4.89161e+07	5.86197e+07	1.19837	0.90417
RPS18	6.09437e+07	43310652	38504250	56146000	54664890	60288666	4.75862e+07	5.70332e+07	1.19852	0.249942
RPL6	13613362	9.50018e+06	16913610	12483000	15160110	2.07407e+07	1.33424e+07	1.61279e+07	1.20878	0.438755
HSPB1	71419645	74053716	51397875	69895000	69028260	99129663	6.56237e+07	7.9351e+07	1.20918	0.323734
IGKV1-33	9.84042e+06	1.20213e+07	1.16589e+07	10271000	16249380	1.42766e+07	1.11736e+07	1.3599e+07	1.21707	0.267347
TUBA1B;TUBA1A;TUBA1C;TUBA4A;TUBA3E	2.8148e+07	17405520	7480422	17913000	19637730	27188470	1.7678e+07	2.15797e+07	1.22071	0.586879
FXR1	2.18439e+06	3675474	3.19649e+06	4016100	4808517	2.3141e+06	3.01879e+06	3.7129e+06	1.22993	0.463466
TBC1D10C	26259209	23002122	29821365	20090000	31856370	45623301	2.63609e+07	3.25232e+07	1.23377	0.464945
EIF3B	4.92605e+06	4901259	2.85737e+06	4562000	6525036	4.61976e+06	4.22823e+06	5.2356e+06	1.23825	0.344754
EFHD2	12688442	12943788	1.11879e+07	11217000	13509888	20939452	1.22734e+07	1.52221e+07	1.24026	0.379143
PABPC4	1.80067e+06	1.33338e+06	1.95319e+06	1860100	2492238	1.96113e+06	1.69575e+06	2.10449e+06	1.24104	0.205386
AGL	1.08599e+07	15093144	8.4585e+06	7949900	12811197	2.22027e+07	1.14705e+07	1.43213e+07	1.24853	0.569865
CERS5	47573747	37263864	32527260	30456000	38021550	78226675	3.91216e+07	4.89014e+07	1.24998	0.561736
FXR2;FMR1	1.02374e+06	966470	846684	864490	1726221	964496	945631	1.18507e+06	1.2532	0.436229
RPS2	19072824	21374430	15425721	16410000	14866110	38754395	18624325	2.33435e+07	1.25339	0.582904
TOP2A;TOP2B	0	0	5.18755e+06	6585800	0	0	1.72918e+06	2.19527e+06	1.26954	0.87563
SEPT9	3.82248e+06	2.96295e+06	2.90682e+06	3331300	4628589	4.49738e+06	3.23075e+06	4.15242e+06	1.28528	0.143664
RPL24	742540	577555	728444	800080	767178	1.10472e+06	682846	890660	1.30433	0.157616
NOL8	37570007	66635052	51895251	50428000	83007960	71316747	5.20334e+07	6.82509e+07	1.31167	0.2706
RPL4	9.25942e+06	3.95085e+06	9.63129e+06	7421700	8084265	1.45147e+07	7.61386e+06	1.00069e+07	1.3143	0.45743
LRRTM2	6.38621e+06	7.60087e+06	8.45031e+06	6708700	12006519	1.12352e+07	7.47913e+06	9.98349e+06	1.33485	0.22733
ENO1	3.68483e+06	5.0086e+06	3.94382e+06	5160200	5378436	6.34588e+06	4.21242e+06	5.62817e+06	1.33609	0.0601336
HSPE1	3.49766e+06	1.35419e+06	1.46768e+06	3965300	1.27318e+06	3.48277e+06	2.10651e+06	2.90708e+06	1.38005	0.500603
HSP90AB1	6.6144e+07	34674354	36100737	63585000	59684940	66232298	4.56397e+07	6.31674e+07	1.38405	0.168317
HSP90AA1	8.15025e+06	7.92641e+06	6.65e+06	7858200	13734504	1.03346e+07	7.57555e+06	1.06424e+07	1.40484	0.157502
SERBP1	0	1.00963e+07	1.25203e+07	1497500	19279050	12087816	7.53888e+06	1.09548e+07	1.45311	0.623472
BASP1	6.27266e+07	63525132	73357308	70940000	92851080	127608047	6.65364e+07	9.7133e+07	1.45985	0.143546
PAPSS1	5147910	5979072	5.22231e+06	12536000	8111901	3418500	5.44976e+06	8.02213e+06	1.47202	0.385972
G3BP2	7.79257e+06	1.14727e+07	7938234	19009000	11267256	9.97906e+06	9.06784e+06	1.34184e+07	1.47978	0.228889
PRDX1;PRDX2	9.49199e+06	7581684	5.87172e+06	7756400	9451953	1.68131e+07	7.64847e+06	1.13405e+07	1.48271	0.281702
HSPA6;HSPA7	39702191	26282586	36552897	51073000	42502110	60202064	3.41792e+07	51259058	1.49971	0.0588643
RPL10;RPL10L	2.291e+06	937127	1.61336e+06	2721300	1952748	2871540	1.61383e+06	2515196	1.55853	0.135696
HNRNPA0	24400850	12906168	1.01456e+07	16136000	51282420	7.41404e+06	1.58175e+07	2.49442e+07	1.57699	0.552734
HSPA5	1.44713e+07	19031958	21365973	19736000	32653110	34843631	1.82898e+07	2.90776e+07	1.58983	0.103308
PABPC1;PABPC3	6.16362e+07	66849486	85079556	105030000	109426800	128458114	71188408	1.14305e+08	1.60567	0.0130006
DDX25	91982077	269823180	202242690	256710000	322973700	328609010	1.88016e+08	3.02764e+08	1.61031	0.113181
RPLP0;RPLP0P6	12676272	14377110	11012922	18883000	21977970	2.20213e+07	12688768	2.09608e+07	1.65191	0.00434967
EMD	3.06465e+06	8.03538e+06	9.25006e+06	9307000	11225655	1.3089e+07	6.78336e+06	1.12072e+07	1.65216	0.112844
SLC3A2	1.46137e+06	3.63948e+06	2.70745e+06	5726700	6605739	703573	2.60277e+06	4.34534e+06	1.66951	0.42066
CCBL1	8.36602e+06	14626656	0	13321000	19224660	7.70165e+06	7.66423e+06	1.34158e+07	1.75044	0.345813
ZNF157	1.51638e+07	22470426	22314096	25298000	33882030	46031242	1.99828e+07	35070424	1.75503	0.0803801
SLC7A5	1.4722e+07	15296292	21652812	23168000	27167070	42245823	1.72237e+07	3.08603e+07	1.79173	0.0933953
C1QBP	1.58173e+07	13259796	1.14926e+07	23322000	25866120	23993312	1.35233e+07	2.43938e+07	1.80384	0.00177486
SLC25A5;SLC25A4	4.84159e+06	5.26718e+06	2.84239e+06	6466100	8946567	8.16064e+06	4.31705e+06	7.85777e+06	1.82017	0.0276688
RPS25	9.21622e+06	5.00885e+06	4.53841e+06	19713000	9019038	6.86868e+06	6.2545e+06	1.18669e+07	1.89734	0.256296
PGAM5	1.23696e+06	3.86219e+06	5.09019e+06	6717500	7407624	5253095	3.39645e+06	6.45941e+06	1.90181	0.0782889
FUBP3	2.83488e+06	2.69572e+06	3.20836e+06	4033200	5239521	7.45939e+06	2.91299e+06	5.57737e+06	1.91466	0.0584889
ATP5B	7.14768e+06	16839966	16475580	23702000	27142080	29431006	1.34877e+07	26758362	1.9839	0.0207516
TEX2	168006850	0	156108240	222340000	244461000	239933120	1.08038e+08	235578040	2.1805	0.0795387
RPS24	0	1.96264e+06	0	1530100	1876308	1.32109e+06	654212	1.57583e+06	2.40875	0.243269
HSPA1A;HSPA1B	85140103	72461136	65339946	181650000	187968900	179038240	7.43137e+07	1.82886e+08	2.46099	6.94238e-05
LSG1	664884	997983	3.34683e+06	4296600	4405149	3.75875e+06	1.6699e+06	4.1535e+06	2.48728	0.0457629
LSM12	873636	2.85135e+06	733898	3478500	3904614	4.24008e+06	1.48629e+06	3.8744e+06	2.60675	0.0292576
SLC25A6	0	652168	631173	962060	1.2044e+06	1.44871e+06	427780	1.20506e+06	2.817	0.0385315
DCD	3272513	3386427	8.56448e+06	5182200	6844320	38799975	5.07447e+06	16942165	3.33871	0.344368
SDHA	734386	2221461	612267	3736300	4432197	3.8841e+06	1.18937e+06	4.01753e+06	3.37786	0.0071787
TUFM	4.47686e+06	4.06497e+06	4.77071e+06	15329000	15271830	1.49309e+07	4.43751e+06	1.51772e+07	3.42021	1.47792e-06
DDX1	0	1.10943e+06	0	1925800	1864254	1.65011e+06	369809	1.81339e+06	4.90358	0.018979
YARS2	0	0	464566	1327900	1740921	0	154855	1.02294e+06	6.60578	0.188049
PDHB	0	0	731524	2942200	3929898	1.56843e+06	243841	2.81351e+06	11.5383	0.024114
ANAPC1	1.3056e+06	0	0	0	691429	42432701	435199	1.43747e+07	33.0302	0.376898
LRPPRC	1.09711e+06	1521102	1.63329e+06	60569000	60511080	43357975	1.41717e+06	54812685	38.6776	0.000737967
MSI2	0	0	0	0	5064003	0	0	1688001	#DIV/0!	0.373901
