# Supplementary material for: A cytosolic surveillance mechanism activates the mitochondrial UPR
Source: Nature. 2023 Jun 7;618(7966):849–54. doi: 10.1038/s41586-023-06142-0 (PMC10284689; doi:10.1038/s41586-023-06142-0)
Supplement: Supplementary file 7 — Source Data Fig. 1 [file 41586_2023_6142_MOESM7_ESM.xlsx]

## Sheet: Fig.1d
Treatment	Replicate	Gene	Relative transcript level to DMSO	Average	Stdev	P
DMSO	1	HSPD1	1	1	0
DMSO	2	HSPD1	1
DMSO	3	HSPD1	1
GTPP	1	HSPD1	2.25012	2.39298	0.160627
GTPP	2	HSPD1	2.36199
GTPP	3	HSPD1	2.56685
NAC	1	HSPD1	0.861546	0.86969	0.0194877
NAC	2	HSPD1	0.855595
NAC	3	HSPD1	0.891929
GSH	1	HSPD1	0.852635	0.867612	0.0137448
GSH	2	HSPD1	0.870551
GSH	3	HSPD1	0.879649
GTPP+NAC	1	HSPD1	1.48452	1.50197	0.0302252	0.000701577
GTPP+NAC	2	HSPD1	1.48452
GTPP+NAC	3	HSPD1	1.53688
GTPP+GSH	1	HSPD1	1.51047	1.69274	0.157966	0.00575458
GTPP+GSH	2	HSPD1	1.79005
GTPP+GSH	3	HSPD1	1.77769
DMSO	1	HSPE1	1	1	0
DMSO	2	HSPE1	1
DMSO	3	HSPE1	1
GTPP	1	HSPE1	2.37019	2.58146	0.20967
GTPP	2	HSPE1	2.58471
GTPP	3	HSPE1	2.78949
NAC	1	HSPE1	0.719467	0.791224	0.0854599
NAC	2	HSPE1	0.768438
NAC	3	HSPE1	0.885768
GSH	1	HSPE1	0.742262	0.760155	0.0355256
GSH	2	HSPE1	0.737135
GSH	3	HSPE1	0.80107
GTPP+NAC	1	HSPE1	1.16473	1.19216	0.0268577	0.000339615
GTPP+NAC	2	HSPE1	1.21841
GTPP+NAC	3	HSPE1	1.19334
GTPP+GSH	1	HSPE1	1.23971	1.48143	0.210514	0.00303861
GTPP+GSH	2	HSPE1	1.58008
GTPP+GSH	3	HSPE1	1.6245
DMSO	1	HSPA9	1	1	0
DMSO	2	HSPA9	1
DMSO	3	HSPA9	1
GTPP	1	HSPA9	2.19619	2.16113	0.0338019
GTPP	2	HSPA9	2.15846
GTPP	3	HSPA9	2.12874
NAC	1	HSPA9	0.986233	1.04086	0.0495686
NAC	2	HSPA9	1.08298
NAC	3	HSPA9	1.05336
GSH	1	HSPA9	0.933033	0.960573	0.0239102
GSH	2	HSPA9	0.976032
GSH	3	HSPA9	0.972655
GTPP+NAC	1	HSPA9	1.63014	1.69245	0.0682573	0.000438969
GTPP+NAC	2	HSPA9	1.68179
GTPP+NAC	3	HSPA9	1.76541
GTPP+GSH	1	HSPA9	1.69937	1.86847	0.158599	0.0353232
GTPP+GSH	2	HSPA9	2.01391
GTPP+GSH	3	HSPA9	1.89212

## Sheet: Fig.1f
Treatment	Replicate	Gene	Relative transcript level to DMSO	Average	Stdev	P
DMSO	1	HSPD1	1	1	0
DMSO	2	HSPD1	1
DMSO	3	HSPD1	1
GTPP	1	HSPD1	2.78949	2.8275	0.219102
GTPP	2	HSPD1	2.62989
GTPP	3	HSPD1	3.06312
Antimycin A	1	HSPD1	0.907519	0.803423	0.090609
Antimycin A	2	HSPD1	0.742262
Antimycin A	3	HSPD1	0.760489
GTPP+Antimycin A	1	HSPD1	4.67511	4.12196	0.492249	0.0141319
GTPP+Antimycin A	2	HSPD1	3.73213
GTPP+Antimycin A	3	HSPD1	3.95863
Rotenone	1	HSPD1	0.619854	0.601048	0.0402984
Rotenone	2	HSPD1	0.554785
Rotenone	3	HSPD1	0.628507
GTPP+Rotenone	1	HSPD1	1.6644	1.47625	0.178051	0.00115605
GTPP+Rotenone	2	HSPD1	1.31039
GTPP+Rotenone	3	HSPD1	1.45397
DMSO	1	HSPE1	1	1	0
DMSO	2	HSPE1	1
DMSO	3	HSPE1	1
GTPP	1	HSPE1	2.91804	2.89786	0.582653
GTPP	2	HSPE1	2.30537
GTPP	3	HSPE1	3.47015
Antimycin A	1	HSPE1	0.768438	0.727286	0.0645165
Antimycin A	2	HSPE1	0.65293
Antimycin A	3	HSPE1	0.760489
GTPP+Antimycin A	1	HSPE1	5.52127	4.48493	1.20669	0.109514
GTPP+Antimycin A	2	HSPE1	3.16017
GTPP+Antimycin A	3	HSPE1	4.77334
Rotenone	1	HSPE1	0.609205	0.505571	0.125507
Rotenone	2	HSPE1	0.366021
Rotenone	3	HSPE1	0.541488
GTPP+Rotenone	1	HSPE1	1.60214	1.35759	0.2938	0.0149948
GTPP+Rotenone	2	HSPE1	1.03168
GTPP+Rotenone	3	HSPE1	1.43893
DMSO	1	HSPA9	1	1	0
DMSO	2	HSPA9	1
DMSO	3	HSPA9	1
GTPP	1	HSPA9	2.12874	2.08043	0.0441979
GTPP	2	HSPA9	2.04202
GTPP	3	HSPA9	2.07053
Antimycin A	1	HSPA9	0.982821	0.900984	0.0710132
Antimycin A	2	HSPA9	0.855595
Antimycin A	3	HSPA9	0.864537
GTPP+Antimycin A	1	HSPA9	3.03143	2.77288	0.223964	0.00628109
GTPP+Antimycin A	2	HSPA9	2.64818
GTPP+Antimycin A	3	HSPA9	2.63902
Rotenone	1	HSPA9	0.709562	0.613139	0.0926205
Rotenone	2	HSPA9	0.524858
Rotenone	3	HSPA9	0.604997
GTPP+Rotenone	1	HSPA9	1.32409	1.27102	0.0574627	4.21453e-05
GTPP+Rotenone	2	HSPA9	1.20999
GTPP+Rotenone	3	HSPA9	1.27899

## Sheet: Fig.1g
Hyper7	Cell #	Time	Ratio	Average	Stdev	P		Hyper7	Cell #	Time	Ratio	Average	Stdev	P		Hyper7	Cell #	Time	Ratio	Average	Stdev	P
IMS	1	0	0.908142	1.02286	0.25226			MTS	1	0	0.671613	0.708267	0.179896			Cytosol	1	0	0.595406	0.684784	0.146907
IMS	2	0	1.08195					MTS	2	0	0.828694					Cytosol	2	0	0.699047
IMS	3	0	0.756347					MTS	3	0	0.796924					Cytosol	3	0	0.562866
IMS	4	0	0.717838					MTS	4	0	0.659372					Cytosol	4	0	0.488031
IMS	5	0	0.565104					MTS	5	0	0.62297					Cytosol	5	0	0.747726
IMS	6	0	1.12936					MTS	6	0	0.56167					Cytosol	6	0	0.593241
IMS	7	0	0.932257					MTS	7	0	0.962981					Cytosol	7	0	0.997846
IMS	8	0	0.849694					MTS	8	0	0.752879					Cytosol	8	0	0.72236
IMS	9	0	1.09032					MTS	9	0	0.597718					Cytosol	9	0	0.619047
IMS	10	0	1.00763					MTS	10	0	0.686653					Cytosol	10	0	0.744785
IMS	11	0	1.13017					MTS	11	0	0.735929					Cytosol	11	0	0.554159
IMS	12	0	1.0427					MTS	12	0	0.569042					Cytosol	12	0	1.05506
IMS	13	0	1.69581					MTS	13	0	0.717879					Cytosol	13	0	1.02638
IMS	14	0	0.881388					MTS	14	0	0.452665					Cytosol	14	0	0.703507
IMS	15	0	1.39257					MTS	15	0	0.555597					Cytosol	15	0	0.674046
IMS	16	0	1.00847					MTS	16	0	1.25093					Cytosol	16	0	0.548494
IMS	17	0	1.10587					MTS	17	0	0.61658					Cytosol	17	0	0.719449
IMS	18	0	1.11589					MTS	18	0	0.539176					Cytosol	18	0	0.636309
IMS	1	0.5	0.871397	1.20801	0.371738			MTS	19	0	0.679615					Cytosol	19	0	0.711777
IMS	2	0.5	1.06273					MTS	20	0	0.906458					Cytosol	20	0	0.563671
IMS	3	0.5	1.13179					MTS	1	0.5	1.00085	0.764231	0.164798			Cytosol	21	0	0.56775
IMS	4	0.5	1.21791					MTS	2	0.5	0.652193					Cytosol	22	0	0.679093
IMS	5	0.5	1.04128					MTS	3	0.5	0.617343					Cytosol	23	0	0.630864
IMS	6	0.5	0.937562					MTS	4	0.5	0.641883					Cytosol	24	0	0.580596
IMS	7	0.5	1.0357					MTS	5	0.5	0.868564					Cytosol	25	0	0.698082
IMS	8	0.5	1.16701					MTS	6	0.5	0.76548					Cytosol	1	30	0.563801	0.766037	0.194343
IMS	9	0.5	0.88761					MTS	7	0.5	0.599973					Cytosol	2	30	0.573089
IMS	10	0.5	1.86628					MTS	8	0.5	0.661262					Cytosol	3	30	0.671144
IMS	11	0.5	1.35056					MTS	9	0.5	0.802705					Cytosol	4	30	0.580316
IMS	12	0.5	0.974538					MTS	10	0.5	0.691778					Cytosol	5	30	0.702146
IMS	13	0.5	1.59226					MTS	11	0.5	0.94913					Cytosol	6	30	0.807159
IMS	14	0.5	0.910235					MTS	12	0.5	0.691631					Cytosol	7	30	0.666858
IMS	15	0.5	2.14551					MTS	13	0.5	0.994503					Cytosol	8	30	0.650551
IMS	16	0.5	0.711952					MTS	14	0.5	0.915491					Cytosol	9	30	0.787468
IMS	17	0.5	1.61929					MTS	15	0.5	0.707636					Cytosol	10	30	0.868082
IMS	18	0.5	1.39163					MTS	16	0.5	0.619703					Cytosol	11	30	0.693914
IMS	19	0.5	1.17954					MTS	17	0.5	0.716455					Cytosol	12	30	0.654426
IMS	20	0.5	1.83438					MTS	18	0.5	0.728471					Cytosol	13	30	0.897958
IMS	21	0.5	0.92298					MTS	19	0.5	1.08881					Cytosol	14	30	0.671542
IMS	22	0.5	0.943341					MTS	20	0.5	0.626428					Cytosol	15	30	0.775497
IMS	23	0.5	0.988643					MTS	21	0.5	0.638841					Cytosol	16	30	0.741106
IMS	1	1	0.941831	1.33	0.290599	0.00100921		MTS	22	0.5	0.650956					Cytosol	17	30	0.88347
IMS	2	1	1.20957					MTS	23	0.5	1.13114					Cytosol	18	30	0.654105
IMS	3	1	1.30446					MTS	24	0.5	0.580322					Cytosol	19	30	1.5543
IMS	4	1	1.47133					MTS	1	1	0.967696	1.13359	0.290556	1.09371e-06		Cytosol	20	30	0.832913
IMS	5	1	1.20511					MTS	2	1	0.801979					Cytosol	21	30	0.712162
IMS	6	1	1.03128					MTS	3	1	1.03998					Cytosol	22	30	0.706516
IMS	7	1	1.2662					MTS	4	1	1.42402					Cytosol	23	30	0.734763
IMS	8	1	1.25904					MTS	5	1	0.93725					Cytosol	24	30	0.964441
IMS	9	1	1.10401					MTS	6	1	1.14461					Cytosol	25	30	0.803198
IMS	10	1	1.27863					MTS	7	1	1.04384					Cytosol	1	60	0.644397	0.79508	0.135223
IMS	11	1	1.55245					MTS	8	1	2.10935					Cytosol	2	60	0.685991
IMS	12	1	0.773642					MTS	9	1	1.10459					Cytosol	3	60	0.689332
IMS	13	1	1.769					MTS	10	1	1.54427					Cytosol	4	60	0.704934
IMS	14	1	1.36862					MTS	11	1	1.02222					Cytosol	5	60	0.757472
IMS	15	1	1.3225					MTS	12	1	0.859235					Cytosol	6	60	0.787352
IMS	16	1	1.98366					MTS	13	1	0.936175					Cytosol	7	60	0.919981
IMS	17	1	1.94584					MTS	14	1	1.49166					Cytosol	8	60	0.661565
IMS	18	1	1.16972					MTS	15	1	1.14713					Cytosol	9	60	1.2208
IMS	19	1	1.11008					MTS	16	1	1.08602					Cytosol	10	60	0.897761
IMS	20	1	1.1946					MTS	17	1	0.961317					Cytosol	11	60	0.639171
IMS	21	1	1.34673					MTS	18	1	1.13424					Cytosol	12	60	0.670003
IMS	22	1	1.4827					MTS	19	1	1.07454					Cytosol	13	60	0.961326
IMS	23	1	1.49907					MTS	20	1	1.43879					Cytosol	14	60	0.715511
IMS	1	1.5	1.18981	1.49929	0.334836	1.1791e-05		MTS	21	1	0.937073					Cytosol	15	60	0.823865
IMS	2	1.5	1.33357					MTS	22	1	0.81509					Cytosol	16	60	0.772987
IMS	3	1.5	1.4086					MTS	23	1	1.00383					Cytosol	17	60	0.674892
IMS	4	1.5	1.47015					MTS	24	1	1.18131					Cytosol	18	60	0.663893
IMS	5	1.5	1.10696					MTS	1	1.5	1.90317	1.3732	0.339272	8.23317e-10		Cytosol	19	60	0.81788
IMS	6	1.5	1.99874					MTS	2	1.5	1.01367					Cytosol	20	60	0.888017
IMS	7	1.5	1.35739					MTS	3	1.5	0.903206					Cytosol	21	60	0.752193
IMS	8	1.5	1.31003					MTS	4	1.5	1.04646					Cytosol	22	60	0.798427
IMS	9	1.5	1.72245					MTS	5	1.5	1.76165					Cytosol	23	60	0.925472
IMS	10	1.5	1.21159					MTS	6	1.5	1.17036					Cytosol	24	60	0.885536
IMS	11	1.5	1.39522					MTS	7	1.5	1.41681					Cytosol	25	60	0.918234
IMS	12	1.5	1.43979					MTS	8	1.5	1.15835					Cytosol	1	90	0.601488	0.901541	0.302124
IMS	13	1.5	1.25773					MTS	9	1.5	1.25864					Cytosol	2	90	0.586351
IMS	14	1.5	1.39931					MTS	10	1.5	1.41307					Cytosol	3	90	0.752444
IMS	15	1.5	1.75255					MTS	11	1.5	1.13853					Cytosol	4	90	0.664307
IMS	16	1.5	0.810548					MTS	12	1.5	1.07595					Cytosol	5	90	0.788733
IMS	17	1.5	1.71192					MTS	13	1.5	1.02483					Cytosol	6	90	0.750949
IMS	18	1.5	1.91833					MTS	14	1.5	1.80087					Cytosol	7	90	0.677538
IMS	19	1.5	1.49711					MTS	15	1.5	1.36516					Cytosol	8	90	0.670811
IMS	20	1.5	2.12146					MTS	16	1.5	1.21519					Cytosol	9	90	0.843924
IMS	21	1.5	2.20437					MTS	17	1.5	1.6531					Cytosol	10	90	0.859328
IMS	22	1.5	1.49329					MTS	18	1.5	1.37014					Cytosol	11	90	0.681654
IMS	23	1.5	1.37276					MTS	19	1.5	1.8383					Cytosol	12	90	0.703384
IMS	1	2	1.2797	1.45316	0.29513	1.55377e-05		MTS	20	1.5	1.13765					Cytosol	13	90	0.991788
IMS	2	2	1.29816					MTS	21	1.5	1.20973					Cytosol	14	90	0.813239
IMS	3	2	1.15781					MTS	22	1.5	1.20837					Cytosol	15	90	0.824718
IMS	4	2	1.536					MTS	23	1.5	2.204					Cytosol	16	90	1.89283
IMS	5	2	1.12106					MTS	24	1.5	1.66955					Cytosol	17	90	1.17944
IMS	6	2	1.47727					MTS	1	2	1.19137	1.40516	0.358677	7.95569e-10		Cytosol	18	90	0.937155
IMS	7	2	1.35788					MTS	2	2	1.1845					Cytosol	19	90	1.65561
IMS	8	2	1.54055					MTS	3	2	1.32558					Cytosol	20	90	1.05888
IMS	9	2	1.71922					MTS	4	2	1.81007					Cytosol	21	90	0.932356
IMS	10	2	1.08058					MTS	5	2	1.08607					Cytosol	22	90	0.991647
IMS	11	2	1.54066					MTS	6	2	1.39658					Cytosol	23	90	0.83325
IMS	12	2	1.4081					MTS	7	2	1.28817					Cytosol	24	90	0.933711
IMS	13	2	1.17232					MTS	8	2	1.78626					Cytosol	25	90	0.912987
IMS	14	2	1.5572					MTS	9	2	1.20857					Cytosol	1	120	0.714257	0.861978	0.234321
IMS	15	2	1.73809					MTS	10	2	1.52656					Cytosol	2	120	0.68262
IMS	16	2	0.812827					MTS	11	2	1.23426					Cytosol	3	120	0.732426
IMS	17	2	1.73765					MTS	12	2	1.12103					Cytosol	4	120	0.75643
IMS	18	2	1.489					MTS	13	2	1.08502					Cytosol	5	120	0.810168
IMS	19	2	1.53604					MTS	14	2	1.62254					Cytosol	6	120	1.10443
IMS	20	2	2.07015					MTS	15	2	1.36877					Cytosol	7	120	1.26756
IMS	21	2	2.03535					MTS	16	2	1.69115					Cytosol	8	120	0.960009
IMS	22	2	1.4794					MTS	17	2	1.48411					Cytosol	9	120	1.65517
IMS	23	2	1.27757					MTS	18	2	1.45075					Cytosol	10	120	1.09954
IMS	1	2.5	1.57709	1.62605	0.559558	0.000132748		MTS	19	2	1.66694					Cytosol	11	120	0.693679
IMS	2	2.5	1.62812					MTS	20	2	1.89315					Cytosol	12	120	0.766565
IMS	3	2.5	1.718					MTS	21	2	0.922118					Cytosol	13	120	1.07168
IMS	4	2.5	1.40355					MTS	22	2	0.973783					Cytosol	14	120	0.843039
IMS	5	2.5	1.26489					MTS	23	2	0.953163					Cytosol	15	120	0.947915
IMS	6	2.5	1.47538					MTS	24	2	2.45327					Cytosol	16	120	0.79568
IMS	7	2.5	0.836695					MTS	1	2.5	1.93711	1.44388	0.409682	3.39915e-09		Cytosol	17	120	0.70737
IMS	8	2.5	1.77398					MTS	2	2.5	0.936611					Cytosol	18	120	0.718904
IMS	9	2.5	1.53484					MTS	3	2.5	0.974019					Cytosol	19	120	0.888776
IMS	10	2.5	2.51704					MTS	4	2.5	0.907846					Cytosol	20	120	0.880819
IMS	11	2.5	1.62739					MTS	5	2.5	2.72904					Cytosol	21	120	0.630655
IMS	12	2.5	1.98891					MTS	6	2.5	1.62226					Cytosol	22	120	0.593022
IMS	13	2.5	1.37569					MTS	7	2.5	1.71487					Cytosol	23	120	0.744085
IMS	14	2.5	1.63208					MTS	8	2.5	1.53784					Cytosol	24	120	0.681946
IMS	15	2.5	1.12234					MTS	9	2.5	1.76314					Cytosol	25	120	0.802695
IMS	16	2.5	1.4726					MTS	10	2.5	1.49962					Cytosol	1	150	0.6572	0.959214	0.234741	9.39427e-06
IMS	17	2.5	3.71171					MTS	11	2.5	1.11418					Cytosol	2	150	0.622841
IMS	18	2.5	1.57724					MTS	12	2.5	1.23445					Cytosol	3	150	0.768883
IMS	19	2.5	1.75044					MTS	13	2.5	1.04297					Cytosol	4	150	0.733227
IMS	20	2.5	1.37522					MTS	14	2.5	1.65409					Cytosol	5	150	0.85758
IMS	21	2.5	1.30534					MTS	15	2.5	1.32385					Cytosol	6	150	0.829139
IMS	22	2.5	1.15739					MTS	16	2.5	1.2899					Cytosol	7	150	0.729526
IMS	23	2.5	1.57333					MTS	17	2.5	1.63097					Cytosol	8	150	0.755791
IMS	1	3	2.09949	1.55222	0.353361	3.28478e-06		MTS	18	2.5	1.2148					Cytosol	9	150	0.921193
IMS	2	3	1.4283					MTS	19	2.5	1.75908					Cytosol	10	150	0.891835
IMS	3	3	1.66619					MTS	20	2.5	1.31133					Cytosol	11	150	0.820628
IMS	4	3	1.00221					MTS	21	2.5	1.13887					Cytosol	12	150	0.85858
IMS	5	3	1.20996					MTS	22	2.5	1.46408					Cytosol	13	150	1.16732
IMS	6	3	0.973518					MTS	23	2.5	1.8048					Cytosol	14	150	0.953785
IMS	7	3	1.27461					MTS	24	2.5	1.04743					Cytosol	15	150	1.20301
IMS	8	3	1.83798					MTS	1	3	1.37332	1.48892	0.418714	1.56051e-09		Cytosol	16	150	1.11847
IMS	9	3	1.49623					MTS	2	3	1.11086					Cytosol	17	150	1.2006
IMS	10	3	1.23657					MTS	3	3	1.57796					Cytosol	18	150	0.990026
IMS	11	3	2.63345					MTS	4	3	1.60593					Cytosol	19	150	1.75297
IMS	12	3	1.47819					MTS	5	3	1.20569					Cytosol	20	150	1.1665
IMS	13	3	2.00922					MTS	6	3	1.29339					Cytosol	21	150	0.972719
IMS	14	3	1.38189					MTS	7	3	1.97965					Cytosol	22	150	1.05374
IMS	15	3	1.69592					MTS	8	3	1.20547					Cytosol	23	150	0.945685
IMS	16	3	1.6715					MTS	9	3	2.23136					Cytosol	24	150	1.01761
IMS	17	3	1.58742					MTS	10	3	1.06992					Cytosol	25	150	0.991503
IMS	18	3	1.44091					MTS	11	3	1.19791					Cytosol	1	180	0.929031	0.935766	0.171507	1.18188e-06
IMS	19	3	1.50655					MTS	12	3	1.06206					Cytosol	2	180	1.0863
IMS	20	3	1.65206					MTS	13	3	1.46739					Cytosol	3	180	0.944234
IMS	21	3	1.60059					MTS	14	3	1.87308					Cytosol	4	180	1.03274
IMS	22	3	1.57308					MTS	15	3	1.70794					Cytosol	5	180	1.00755
IMS	23	3	1.44947					MTS	16	3	1.66296					Cytosol	6	180	0.955202
IMS	24	3	1.34806					MTS	17	3	2.06194					Cytosol	7	180	1.0327
								MTS	18	3	1.44493					Cytosol	8	180	0.784606
								MTS	19	3	1.9066					Cytosol	9	180	1.36043
								MTS	20	3	0.974817					Cytosol	10	180	1.00314
								MTS	21	3	0.961633					Cytosol	11	180	0.842743
								MTS	22	3	0.953433					Cytosol	12	180	0.914633
								MTS	23	3	2.31702					Cytosol	13	180	1.22573
																Cytosol	14	180	0.980517
																Cytosol	15	180	1.23411
																Cytosol	16	180	0.872006
																Cytosol	17	180	0.762509
																Cytosol	18	180	0.798737
																Cytosol	19	180	0.955448
																Cytosol	20	180	0.929818
																Cytosol	21	180	0.676117
																Cytosol	22	180	0.643525
																Cytosol	23	180	0.774575
																Cytosol	24	180	0.753866
																Cytosol	25	180	0.89389
