# Supplementary material for: A cytosolic surveillance mechanism activates the mitochondrial UPR
Source: Nature. 2023 Jun 7;618(7966):849–54. doi: 10.1038/s41586-023-06142-0 (PMC10284689; doi:10.1038/s41586-023-06142-0)
Supplement: Supplementary file 8 — Source Data Fig. 2 [file 41586_2023_6142_MOESM8_ESM.xlsx]

## Sheet: Fig.2c
siRNA	Treatment	Replicate	Gene	Relative transcript level to DMSO	Average	Stdev	P
control	DMSO	1	HSPD1	1	1	0
control	DMSO	2	HSPD1	1
control	DMSO	3	HSPD1	1
control	DMSO	4	HSPD1	1
control	GTPP	1	HSPD1	2.62989	2.3314	0.353649
control	GTPP	2	HSPD1	2.39496
control	GTPP	3	HSPD1	2.47942
control	GTPP	4	HSPD1	1.82134
DNAJA1	DMSO	1	HSPD1	1.10573	1.05932	0.154068
DNAJA1	DMSO	2	HSPD1	0.861546
DNAJA1	DMSO	3	HSPD1	1.03886
DNAJA1	DMSO	4	HSPD1	1.23114
DNAJA1	GTPP	1	HSPD1	1.11729	1.06946	0.0366278	0.000392463
DNAJA1	GTPP	2	HSPD1	1.06807
DNAJA1	GTPP	3	HSPD1	1.06437
DNAJA1	GTPP	4	HSPD1	1.02811
control	DMSO	1	HSPE1	1	1	0
control	DMSO	2	HSPE1	1
control	DMSO	3	HSPE1	1
control	DMSO	4	HSPE1	1
control	GTPP	1	HSPE1	3.68075	2.50402	0.84634
control	GTPP	2	HSPE1	2.48802
control	GTPP	3	HSPE1	2.13613
control	GTPP	4	HSPE1	1.71119
DNAJA1	DMSO	1	HSPE1	1.98618	1.3808	0.434055
DNAJA1	DMSO	2	HSPE1	1.05336
DNAJA1	DMSO	3	HSPE1	1.07923
DNAJA1	DMSO	4	HSPE1	1.40444
DNAJA1	GTPP	1	HSPE1	1.27456	1.07633	0.139369	0.0158269
DNAJA1	GTPP	2	HSPE1	0.955945
DNAJA1	GTPP	3	HSPE1	1.01045
DNAJA1	GTPP	4	HSPE1	1.06437
control	DMSO	1	LONP1	1	1	0
control	DMSO	2	LONP1	1
control	DMSO	3	LONP1	1
control	DMSO	4	LONP1	1
control	GTPP	1	LONP1	2.44528	2.76518	0.515919
control	GTPP	2	LONP1	3.39874
control	GTPP	3	LONP1	2.95878
control	GTPP	4	LONP1	2.25793
DNAJA1	DMSO	1	LONP1	1.09429	1.29099	0.197338
DNAJA1	DMSO	2	LONP1	1.20999
DNAJA1	DMSO	3	LONP1	1.30134
DNAJA1	DMSO	4	LONP1	1.55833
DNAJA1	GTPP	1	LONP1	1.44894	1.59703	0.161616	0.00497528
DNAJA1	GTPP	2	LONP1	1.81504
DNAJA1	GTPP	3	LONP1	1.61888
DNAJA1	GTPP	4	LONP1	1.50525

## Sheet: Fig.2h
Treatments	Replicate	Protein	Intensity (a.u.)	Intensity normalised to DNAJA1-FLAG	Average	Stdev	P
DMSO	1	DNAJA1-FLAG	11100
DMSO	2	DNAJA1-FLAG	357
DMSO	3	DNAJA1-FLAG	468
GTPP	1	DNAJA1-FLAG	9960
GTPP	2	DNAJA1-FLAG	370
GTPP	3	DNAJA1-FLAG	306
GTPP+NAC	1	DNAJA1-FLAG	13900
GTPP+NAC	2	DNAJA1-FLAG	399
GTPP+NAC	3	DNAJA1-FLAG	551
DMSO	1	HSP70	313	1	1	0
DMSO	2	HSP70	50.4	1
DMSO	3	HSP70	59.1	1
GTPP	1	HSP70	525	1.8693	1.92848	0.0944175	6.96816e-05
GTPP	2	HSP70	106	2.03736
GTPP	3	HSP70	72.6	1.87877
GTPP+NAC	1	HSP70	439	1.12003	1.09275	0.196683	0.459889
GTPP+NAC	2	HSP70	71.5	1.27438
GTPP+NAC	3	HSP70	61.5	0.883857
