# Supplementary material for: A cytosolic surveillance mechanism activates the mitochondrial UPR
Source: Nature. 2023 Jun 7;618(7966):849–54. doi: 10.1038/s41586-023-06142-0 (PMC10284689; doi:10.1038/s41586-023-06142-0)
Supplement: Supplementary file 9 — Source Data Fig. 3 [file 41586_2023_6142_MOESM9_ESM.xlsx]

## Sheet: Fig.3b
Treatments	Replicate	Gene	Relative transcript level to DMSO	Average	Stdev	P
DMSO	1	HSPD1	1.04198	1.0036	0.0554393
DMSO	2	HSPD1	0.9691
DMSO	3	HSPD1	0.944425
DMSO	4	HSPD1	1.05888
GTPP	1	HSPD1	3.01832	2.66891	0.68562
GTPP	2	HSPD1	3.40466
GTPP	3	HSPD1	1.84524
GTPP	4	HSPD1	2.40742
Cycloheximide	1	HSPD1	0.84365	0.866839	0.0405944
Cycloheximide	2	HSPD1	0.90918
Cycloheximide	3	HSPD1	0.822407
Cycloheximide	4	HSPD1	0.892117
GTPP+Cycloheximide	1	HSPD1	1.41833	1.23667	0.137136	0.00638033
GTPP+Cycloheximide	2	HSPD1	1.26068
GTPP+Cycloheximide	3	HSPD1	1.10477
GTPP+Cycloheximide	4	HSPD1	1.16289
DMSO	1	HSPE1	1.03152	1.00284	0.0411668
DMSO	2	HSPE1	0.974365
DMSO	3	HSPE1	0.9612
DMSO	4	HSPE1	1.04427
GTPP	1	HSPE1	3.26998	2.73278	0.686707
GTPP	2	HSPE1	3.29579
GTPP	3	HSPE1	1.86338
GTPP	4	HSPE1	2.50195
Cycloheximide	1	HSPE1	0.604661	0.726851	0.102325
Cycloheximide	2	HSPE1	0.808526
Cycloheximide	3	HSPE1	0.680066
Cycloheximide	4	HSPE1	0.81415
GTPP+Cycloheximide	1	HSPE1	1.21268	1.22091	0.0510987	0.00461253
GTPP+Cycloheximide	2	HSPE1	1.29537
GTPP+Cycloheximide	3	HSPE1	1.19153
GTPP+Cycloheximide	4	HSPE1	1.18406
DMSO	1	HSPA9	0.97658	1.00282	0.0386462
DMSO	2	HSPA9	1.03029
DMSO	3	HSPA9	0.963237
DMSO	4	HSPA9	1.04117
GTPP	1	HSPA9	2.49247	2.2928	0.32308
GTPP	2	HSPA9	2.56279
GTPP	3	HSPA9	1.84574
GTPP	4	HSPA9	2.27019
Cycloheximide	1	HSPA9	1.19173	1.29752	0.119308
Cycloheximide	2	HSPA9	1.23793
Cycloheximide	3	HSPA9	1.29571
Cycloheximide	4	HSPA9	1.46472
GTPP+Cycloheximide	1	HSPA9	1.46719	1.55887	0.108451	0.0050533
GTPP+Cycloheximide	2	HSPA9	1.6782
GTPP+Cycloheximide	3	HSPA9	1.46677
GTPP+Cycloheximide	4	HSPA9	1.62334

## Sheet: Fig.3e
siRNA	Treatment	Replicate	Gene	Relative transcript level to DMSO	Average	Stdev	P
control	DMSO	1	HSPD1	0.933308	1.01221	0.156355
control	DMSO	2	HSPD1	0.832519
control	DMSO	3	HSPD1	1.11518
control	DMSO	4	HSPD1	1.16785
control	GTPP	1	HSPD1	2.13336	2.40756	0.548131
control	GTPP	2	HSPD1	1.77158
control	GTPP	3	HSPD1	2.80159
control	GTPP	4	HSPD1	2.92372
HSF1	DMSO	1	HSPD1	0.75047	0.784062	0.059295
HSF1	DMSO	2	HSPD1	0.737139
HSF1	DMSO	3	HSPD1	0.779731
HSF1	DMSO	4	HSPD1	0.868907
HSF1	GTPP	1	HSPD1	1.05427	1.28388	0.389695	0.015581
HSF1	GTPP	2	HSPD1	0.979473
HSF1	GTPP	3	HSPD1	1.26141
HSF1	GTPP	4	HSPD1	1.84039
control	DMSO	1	HSPE1	0.909881	1.00672	0.12577
control	DMSO	2	HSPE1	0.926331
control	DMSO	3	HSPE1	1.00614
control	DMSO	4	HSPE1	1.18452
control	GTPP	1	HSPE1	2.02647	2.29606	0.382379
control	GTPP	2	HSPE1	1.94364
control	GTPP	3	HSPE1	2.45164
control	GTPP	4	HSPE1	2.76249
HSF1	DMSO	1	HSPE1	0.65058	0.662856	0.0625416
HSF1	DMSO	2	HSPE1	0.579849
HSF1	DMSO	3	HSPE1	0.70172
HSF1	DMSO	4	HSPE1	0.719275
HSF1	GTPP	1	HSPE1	0.809227	1.00753	0.274115	0.00154702
HSF1	GTPP	2	HSPE1	0.786645
HSF1	GTPP	3	HSPE1	1.05987
HSF1	GTPP	4	HSPE1	1.37436
control	DMSO	1	HSPA9	0.952505	1.00121	0.038054
control	DMSO	2	HSPA9	1.0178
control	DMSO	3	HSPA9	0.992954
control	DMSO	4	HSPA9	1.04157
control	GTPP	1	HSPA9	1.78231	1.87052	0.139145
control	GTPP	2	HSPA9	1.72263
control	GTPP	3	HSPA9	1.97172
control	GTPP	4	HSPA9	2.0054
HSF1	DMSO	1	HSPA9	0.955324	0.914103	0.0440722
HSF1	DMSO	2	HSPA9	0.875894
HSF1	DMSO	3	HSPA9	0.876104
HSF1	DMSO	4	HSPA9	0.94909
HSF1	GTPP	1	HSPA9	1.45272	1.46911	0.15929	0.00901262
HSF1	GTPP	2	HSPA9	1.34144
HSF1	GTPP	3	HSPA9	1.38432
HSF1	GTPP	4	HSPA9	1.69794

## Sheet: Fig.3g
Treatments	Replicate	Fraction	Normalised signal	Ratio HSF1 (N/C) normalised to control DMSO	P
DMSO	1	cytosolic	44.3089
DMSO	1	nuclear	9.40828	1.35005
DMSO	2	cytosolic	31.8987
DMSO	2	nuclear	5.39267	1.07488
DMSO	3	cytosolic	134.326
DMSO	3	nuclear	12.1495	0.575081
GTPP	1	cytosolic	26.25
GTPP	1	nuclear	32.5547	7.88523
GTPP	2	cytosolic	19.1837
GTPP	2	nuclear	34.321	11.3752
GTPP	3	cytosolic	67.3285
GTPP	3	nuclear	82.8816	7.82687
GTPP+NAC	1	cytosolic	17.3801
GTPP+NAC	1	nuclear	7.57812	2.77229	0.00489237
GTPP+NAC	2	cytosolic	37.2441
GTPP+NAC	2	nuclear	6.66667	1.1381
GTPP+NAC	3	cytosolic	88.2195
GTPP+NAC	3	nuclear	10.1523	0.731692

## Sheet: Fig.3i
siRNA	Treatment	Replicate	Fraction	Normalised signal	Ratio HSF1 (N/C) normalised to control DMSO	P
control	DMSO	1	cytosolic	29.0265
control	DMSO	1	nuclear	2.00913	1
control	DMSO	2	cytosolic	59.6591
control	DMSO	2	nuclear	4.22523	0.999997
control	DMSO	3	cytosolic	27.8333
control	DMSO	3	nuclear	14.5179	0.999999
control	DMSO	4	cytosolic	23.4932
control	DMSO	4	nuclear	16.3713	0.999999
control	GTPP	1	cytosolic	17.1972
control	GTPP	1	nuclear	15.3957	12.9338
control	GTPP	2	cytosolic	41.2698
control	GTPP	2	nuclear	22.5862	7.72745
control	GTPP	3	cytosolic	20.9756
control	GTPP	3	nuclear	106.923	9.77281
control	GTPP	4	cytosolic	16.1871
control	GTPP	4	nuclear	299.471	26.5488
DNAJA1	DMSO	1	cytosolic	26.087
DNAJA1	DMSO	1	nuclear	1.49165	0.826095
DNAJA1	DMSO	2	cytosolic	59.5278
DNAJA1	DMSO	2	nuclear	2.43137	0.57671
DNAJA1	DMSO	3	cytosolic	27.1053
DNAJA1	DMSO	3	nuclear	3.0888	0.218474
DNAJA1	DMSO	4	cytosolic	28.7705
DNAJA1	DMSO	4	nuclear	4.84472	0.241646
DNAJA1	GTPP	1	cytosolic	20.8185
DNAJA1	GTPP	1	nuclear	7.08804	4.91885	0.0501991
DNAJA1	GTPP	2	cytosolic	59.4646
DNAJA1	GTPP	2	nuclear	10.4854	2.48974
DNAJA1	GTPP	3	cytosolic	23.1006
DNAJA1	GTPP	3	nuclear	94.7059	7.85988
DNAJA1	GTPP	4	cytosolic	17.1111
DNAJA1	GTPP	4	nuclear	173.504	14.5509
