# Supplementary material for: A cytosolic surveillance mechanism activates the mitochondrial UPR
Source: Nature. 2023 Jun 7;618(7966):849–54. doi: 10.1038/s41586-023-06142-0 (PMC10284689; doi:10.1038/s41586-023-06142-0)
Supplement: Supplementary file 10 — Source Data Fig. 4 [file 41586_2023_6142_MOESM10_ESM.xlsx]

## Sheet: Fig.4a
siRNA	Treatment	Replicate	Gene	Relative transcript level to DMSO	Average	Stdev	P
control	DMSO	1	ATF5	1	1	0
control	DMSO	2	ATF5	1
control	DMSO	3	ATF5	1
control	DMSO	4	ATF5	1
control	GTPP	1	ATF5	1.34257	1.54909	0.298582
control	GTPP	2	ATF5	1.88557
control	GTPP	3	ATF5	1.71119
control	GTPP	4	ATF5	1.25701
DNAJA1	DMSO	1	ATF5	1.03886	1.18893	0.173393
DNAJA1	DMSO	2	ATF5	1.10191
DNAJA1	DMSO	3	ATF5	1.18099
DNAJA1	DMSO	4	ATF5	1.43396
DNAJA1	GTPP	1	ATF5	0.78187	0.862868	0.109216	0.00500017
DNAJA1	GTPP	2	ATF5	1.00347
DNAJA1	GTPP	3	ATF5	0.895025
DNAJA1	GTPP	4	ATF5	0.771105

## Sheet: Fig.4b
Cell	Treatment	Replicate	Gene	Relative transcript level to DMSO	Average	Stdev	P
WT	DMSO	1	ATF5	0.960425	1.0011	0.0489954
WT	DMSO	2	ATF5	1.05549
WT	DMSO	3	ATF5	0.987379
WT	GTPP	1	ATF5	2.0445	1.9437	0.102829
WT	GTPP	2	ATF5	1.94766
WT	GTPP	3	ATF5	1.83895
HSF1 KO1	DMSO	1	ATF5	0.818852	0.845522	0.0231159
HSF1 KO1	DMSO	2	ATF5	0.857901
HSF1 KO1	DMSO	3	ATF5	0.859811
HSF1 KO1	GTPP	1	ATF5	1.1623	1.11159	0.0449312	0.00021186
HSF1 KO1	GTPP	2	ATF5	1.07674
HSF1 KO1	GTPP	3	ATF5	1.09572
HSF1 KO2	DMSO	1	ATF5	0.915816	0.981277	0.0600363
HSF1 KO2	DMSO	2	ATF5	0.994246
HSF1 KO2	DMSO	3	ATF5	1.03377
HSF1 KO2	GTPP	1	ATF5	1.37813	1.30069	0.0677786	0.000828443
HSF1 KO2	GTPP	2	ATF5	1.27174
HSF1 KO2	GTPP	3	ATF5	1.25219

## Sheet: Fig.4c
Treatments	Replicate	Gene	Relative transcript level to DMSO	P
DMSO	1	HSPD1	1
DMSO	2	HSPD1	0.972655
DMSO	3	HSPD1	1.02811
CDDO	1	HSPD1	2.41162
CDDO	2	HSPD1	2.26577
CDDO	3	HSPD1	2.30537
NAC	1	HSPD1	0.91067
NAC	2	HSPD1	0.861546
NAC	3	HSPD1	1
CDDO+NAC	1	HSPD1	1.21841	1.64906e-05
CDDO+NAC	2	HSPD1	1.16473
CDDO+NAC	3	HSPD1	1.17283
DMSO	1	HSPE1	1.02693
DMSO	2	HSPE1	0.951538
DMSO	3	HSPE1	1.02337
CDDO	1	HSPE1	2.61776
CDDO	2	HSPE1	2.1116
CDDO	3	HSPE1	1.81294
NAC	1	HSPE1	1.00579
NAC	2	HSPE1	0.854607
NAC	3	HSPE1	0.99539
CDDO+NAC	1	HSPE1	1.22972	0.0118579
CDDO+NAC	2	HSPE1	1.09303
CDDO+NAC	3	HSPE1	1.05214
DMSO	1	HSPA9	1.02456
DMSO	2	HSPA9	0.923382
DMSO	3	HSPA9	1.05702
CDDO	1	HSPA9	2.28153
CDDO	2	HSPA9	2.34567
CDDO	3	HSPA9	2.27363
NAC	1	HSPA9	1.02811
NAC	2	HSPA9	0.904379
NAC	3	HSPA9	0.939523
CDDO+NAC	1	HSPA9	1.11342	1.06031e-06
CDDO+NAC	2	HSPA9	1.08673
CDDO+NAC	3	HSPA9	1.08298

## Sheet: Fig.4d
Treatments	Replicate	Gene	Relative transcript level to DMSO	P
DMSO	1	HSPD1	0.90047
DMSO	2	HSPD1	1.03079
DMSO	3	HSPD1	1.04881
DMSO	4	HSPD1	1.02722
Ucf-101	1	HSPD1	2.14913
Ucf-101	2	HSPD1	2.11221
Ucf-101	3	HSPD1	2.11954
Ucf-101	4	HSPD1	1.9302
NAC	1	HSPD1	0.955117
NAC	2	HSPD1	0.783905
NAC	3	HSPD1	0.922583
NAC	4	HSPD1	0.945238
Ucf101 + NAC	1	HSPD1	0.971813	5.95446e-07
Ucf101 + NAC	2	HSPD1	0.91621
Ucf101 + NAC	3	HSPD1	0.932225
Ucf101 + NAC	4	HSPD1	0.96845
DMSO	1	HSPE1	0.975186
DMSO	2	HSPE1	1.06714
DMSO	3	HSPE1	0.91621
DMSO	4	HSPE1	1.04881
Ucf-101	1	HSPE1	2.39288
Ucf-101	2	HSPE1	2.23264
Ucf-101	3	HSPE1	2.30338
Ucf-101	4	HSPE1	2.06874
NAC	1	HSPE1	0.822878
NAC	2	HSPE1	0.630142
NAC	3	HSPE1	0.817194
NAC	4	HSPE1	0.854854
Ucf101 + NAC	1	HSPE1	0.820031	1.03019e-06
Ucf101 + NAC	2	HSPE1	0.770438
Ucf101 + NAC	3	HSPE1	0.721339
Ucf101 + NAC	4	HSPE1	0.67537
DMSO	1	HSPA9	0.861546
DMSO	2	HSPA9	1.02456
DMSO	3	HSPA9	1.07923
DMSO	4	HSPA9	1.04972
Ucf-101	1	HSPA9	1.3566
Ucf-101	2	HSPA9	1.38511
Ucf-101	3	HSPA9	1.28788
Ucf-101	4	HSPA9	1.36604
NAC	1	HSPA9	0.907519
NAC	2	HSPA9	0.855595
NAC	3	HSPA9	1.02456
NAC	4	HSPA9	0.942785
Ucf101 + NAC	1	HSPA9	1.03526	2.08623e-05
Ucf101 + NAC	2	HSPA9	0.923382
Ucf101 + NAC	3	HSPA9	0.96929
Ucf101 + NAC	4	HSPA9	0.955945

## Sheet: Fig.4e
Treatments	Replicate	Gene	Relative transcript level to DMSO	P
DMSO	1	HSPD1	1.0003
DMSO	2	HSPD1	0.936372
DMSO	3	HSPD1	1.17364
DMSO	4	HSPD1	0.907268
CDDO	1	HSPD1	3.4822
CDDO	2	HSPD1	2.9897
CDDO	3	HSPD1	2.85799
CDDO	4	HSPD1	2.86791
Cycloheximide	1	HSPD1	0.933033
Cycloheximide	2	HSPD1	0.809442
Cycloheximide	3	HSPD1	0.923382
Cycloheximide	4	HSPD1	0.882703
CDDO+Cycloheximide	1	HSPD1	1.54221	0.000217811
CDDO+Cycloheximide	2	HSPD1	1.25701
CDDO+Cycloheximide	3	HSPD1	1.84676
CDDO+Cycloheximide	4	HSPD1	1.53688
DMSO	1	HSPE1	1.20021
DMSO	2	HSPE1	0.836273
DMSO	3	HSPE1	1.00364
DMSO	4	HSPE1	0.922198
CDDO	1	HSPE1	4.42292
CDDO	2	HSPE1	3.2154
CDDO	3	HSPE1	3.38698
CDDO	4	HSPE1	3.47015
Cycloheximide	1	HSPE1	0.792784
Cycloheximide	2	HSPE1	1.03168
Cycloheximide	3	HSPE1	0.795536
Cycloheximide	4	HSPE1	0.832199
CDDO+Cycloheximide	1	HSPE1	2.8481	0.0105741
CDDO+Cycloheximide	2	HSPE1	2.48802
CDDO+Cycloheximide	3	HSPE1	1.7593
CDDO+Cycloheximide	4	HSPE1	1.7411
DMSO	1	HSPA9	1.0334
DMSO	2	HSPA9	1.03628
DMSO	3	HSPA9	1.00378
DMSO	4	HSPA9	0.989199
CDDO	1	HSPA9	3.22657
CDDO	2	HSPA9	3.10588
CDDO	3	HSPA9	3.20428
CDDO	4	HSPA9	3.98616
Cycloheximide	1	HSPA9	1.60214
Cycloheximide	2	HSPA9	1.82766
Cycloheximide	3	HSPA9	1.46409
Cycloheximide	4	HSPA9	1.71119
CDDO+Cycloheximide	1	HSPA9	2.06337	0.00057786
CDDO+Cycloheximide	2	HSPA9	1.99308
CDDO+Cycloheximide	3	HSPA9	1.68179
CDDO+Cycloheximide	4	HSPA9	1.96564

## Sheet: Fig.4f
Treatments	Replicate	Gene	Relative transcript level to DMSO	P
DMSO	1	HSPD1	0.90047
DMSO	2	HSPD1	1.03079
DMSO	3	HSPD1	1.04881
DMSO	4	HSPD1	1.02722
Ucf-101	1	HSPD1	2.14913
Ucf-101	2	HSPD1	2.11221
Ucf-101	3	HSPD1	2.11954
Ucf-101	4	HSPD1	1.9302
Cycloheximide	1	HSPD1	0.803155
Cycloheximide	2	HSPD1	0.751972
Cycloheximide	3	HSPD1	0.739053
Cycloheximide	4	HSPD1	0.848949
Ucf101 + Cycloheximide	1	HSPD1	1.21314	8.35084e-06
Ucf101 + Cycloheximide	2	HSPD1	1.25158
Ucf101 + Cycloheximide	3	HSPD1	1.35074
Ucf101 + Cycloheximide	4	HSPD1	1.23863
DMSO	1	HSPE1	0.975186
DMSO	2	HSPE1	1.06714
DMSO	3	HSPE1	0.91621
DMSO	4	HSPE1	1.04881
Ucf-101	1	HSPE1	2.39288
Ucf-101	2	HSPE1	2.23264
Ucf-101	3	HSPE1	2.30338
Ucf-101	4	HSPE1	2.06874
Cycloheximide	1	HSPE1	0.612911
Cycloheximide	2	HSPE1	0.571866
Cycloheximide	3	HSPE1	0.544782
Cycloheximide	4	HSPE1	0.489286
Ucf101 + Cycloheximide	1	HSPE1	1.21736	6.15583e-06
Ucf101 + Cycloheximide	2	HSPE1	1.10477
Ucf101 + Cycloheximide	3	HSPE1	1.16372
Ucf101 + Cycloheximide	4	HSPE1	1.20476
DMSO	1	HSPA9	0.861546
DMSO	2	HSPA9	1.02456
DMSO	3	HSPA9	1.07923
DMSO	4	HSPA9	1.04972
Ucf-101	1	HSPA9	1.3566
Ucf-101	2	HSPA9	1.38511
Ucf-101	3	HSPA9	1.28788
Ucf-101	4	HSPA9	1.36604
Cycloheximide	1	HSPA9	1.27899
Cycloheximide	2	HSPA9	1.17691
Cycloheximide	3	HSPA9	1.18509
Cycloheximide	4	HSPA9	1.3333
Ucf101 + Cycloheximide	1	HSPA9	1.30134	0.183614
Ucf101 + Cycloheximide	2	HSPA9	1.13682
Ucf101 + Cycloheximide	3	HSPA9	1.27456
Ucf101 + Cycloheximide	4	HSPA9	1.36604

## Sheet: Fig.4g
siRNA	Treatment	Replicate	Gene	Relative transcript level to siControl DMSO	P
control	DMSO	1	HSPD1	0.937354
control	DMSO	2	HSPD1	0.940609
control	DMSO	3	HSPD1	1.13419
control	CDDO	1	HSPD1	2.00231
control	CDDO	2	HSPD1	2.00231
control	CDDO	3	HSPD1	2.0586
DNAJA1	DMSO	1	HSPD1	0.827406
DNAJA1	DMSO	2	HSPD1	0.844791
DNAJA1	DMSO	3	HSPD1	0.927659
DNAJA1	CDDO	1	HSPD1	1.64909	0.0030477
DNAJA1	CDDO	2	HSPD1	1.75524
DNAJA1	CDDO	3	HSPD1	1.57098
control	DMSO	1	HSPE1	0.850667
control	DMSO	2	HSPE1	0.997692
control	DMSO	3	HSPE1	1.17827
control	CDDO	1	HSPE1	2.08012
control	CDDO	2	HSPE1	1.81085
control	CDDO	3	HSPE1	1.82344
DNAJA1	DMSO	1	HSPE1	0.764012
DNAJA1	DMSO	2	HSPE1	0.571041
DNAJA1	DMSO	3	HSPE1	0.707924
DNAJA1	CDDO	1	HSPE1	1.24545	0.00249233
DNAJA1	CDDO	2	HSPE1	1.33484
DNAJA1	CDDO	3	HSPE1	1.27603
control	DMSO	1	HSPA9	0.941696
control	DMSO	2	HSPA9	0.931956
control	DMSO	3	HSPA9	1.13945
control	CDDO	1	HSPA9	1.94306
control	CDDO	2	HSPA9	1.87688
control	CDDO	3	HSPA9	2.03967
DNAJA1	DMSO	1	HSPA9	0.794618
DNAJA1	DMSO	2	HSPA9	0.816958
DNAJA1	DMSO	3	HSPA9	0.978289
DNAJA1	CDDO	1	HSPA9	1.69741	0.0372564
DNAJA1	CDDO	2	HSPA9	1.80042
DNAJA1	CDDO	3	HSPA9	1.54043

## Sheet: Fig.4h
siRNA	Treatment	Replicate	Gene	Relative transcript level to siControl DMSO	P
control	DMSO	1	HSPD1	0.937354
control	DMSO	2	HSPD1	0.940609
control	DMSO	3	HSPD1	1.13419
control	CDDO	1	HSPD1	2.00231
control	CDDO	2	HSPD1	2.00231
control	CDDO	3	HSPD1	2.0586
HSF1	DMSO	1	HSPD1	0.82169
HSF1	DMSO	2	HSPD1	0.732889
HSF1	DMSO	3	HSPD1	0.827406
HSF1	CDDO	1	HSPD1	1.46071	6.8787e-05
HSF1	CDDO	2	HSPD1	1.46578
HSF1	CDDO	3	HSPD1	1.37713
control	DMSO	1	HSPE1	0.850667
control	DMSO	2	HSPE1	0.997692
control	DMSO	3	HSPE1	1.17827
control	CDDO	1	HSPE1	2.08012
control	CDDO	2	HSPE1	1.81085
control	CDDO	3	HSPE1	1.82344
HSF1	DMSO	1	HSPE1	0.452712
HSF1	DMSO	2	HSPE1	0.384663
HSF1	DMSO	3	HSPE1	0.366445
HSF1	CDDO	1	HSPE1	0.799221	0.000245643
HSF1	CDDO	2	HSPE1	0.824543
HSF1	CDDO	3	HSPE1	0.758734
control	DMSO	1	HSPA9	0.941696
control	DMSO	2	HSPA9	0.931956
control	DMSO	3	HSPA9	1.13945
control	CDDO	1	HSPA9	1.94306
control	CDDO	2	HSPA9	1.87688
control	CDDO	3	HSPA9	2.03967
HSF1	DMSO	1	HSPA9	0.775572
HSF1	DMSO	2	HSPA9	0.762249
HSF1	DMSO	3	HSPA9	0.741405
HSF1	CDDO	1	HSPA9	1.61702	0.00459606
HSF1	CDDO	2	HSPA9	1.65099
HSF1	CDDO	3	HSPA9	1.51397

## Sheet: Fig.4i
siRNA	Treatment	Replicate	Gene	Relative transcript level to siControl DMSO	P
control	DMSO	1	HSPD1	1.02278
control	DMSO	2	HSPD1	1.02633
control	DMSO	3	HSPD1	0.987943
control	DMSO	4	HSPD1	0.964264
control	Ucf-101	1	HSPD1	1.92186
control	Ucf-101	2	HSPD1	2.07412
control	Ucf-101	3	HSPD1	1.87579
control	Ucf-101	4	HSPD1	2.11038
DNAJA1	DMSO	1	HSPD1	0.924984
DNAJA1	DMSO	2	HSPD1	0.860055
DNAJA1	DMSO	3	HSPD1	0.833642
DNAJA1	DMSO	4	HSPD1	0.720715
DNAJA1	Ucf-101	1	HSPD1	1.3036	0.00430454
DNAJA1	Ucf-101	2	HSPD1	1.66152
DNAJA1	Ucf-101	3	HSPD1	1.67307
DNAJA1	Ucf-101	4	HSPD1	1.49226
control	DMSO	1	HSPE1	1.02544
control	DMSO	2	HSPE1	1.01484
control	DMSO	3	HSPE1	0.97013
control	DMSO	4	HSPE1	0.990515
control	Ucf-101	1	HSPE1	2.10855
control	Ucf-101	2	HSPE1	3.55845
control	Ucf-101	3	HSPE1	2.18291
control	Ucf-101	4	HSPE1	2.60494
DNAJA1	DMSO	1	HSPE1	0.847479
DNAJA1	DMSO	2	HSPE1	0.83292
DNAJA1	DMSO	3	HSPE1	0.835812
DNAJA1	DMSO	4	HSPE1	0.841625
DNAJA1	Ucf-101	1	HSPE1	2.05801	0.116463
DNAJA1	Ucf-101	2	HSPE1	2.01566
DNAJA1	Ucf-101	3	HSPE1	2.00173
DNAJA1	Ucf-101	4	HSPE1	1.92686
control	DMSO	1	HSPA9	0.950989
control	DMSO	2	HSPA9	1.0122
control	DMSO	3	HSPA9	1.04427
control	DMSO	4	HSPA9	0.994815
control	Ucf-101	1	HSPA9	1.1708
control	Ucf-101	2	HSPA9	1.46662
control	Ucf-101	3	HSPA9	1.31722
control	Ucf-101	4	HSPA9	1.46662
DNAJA1	DMSO	1	HSPA9	0.947698
DNAJA1	DMSO	2	HSPA9	0.893475
DNAJA1	DMSO	3	HSPA9	0.905948
DNAJA1	DMSO	4	HSPA9	0.68658
DNAJA1	Ucf-101	1	HSPA9	1.19956	0.284985
DNAJA1	Ucf-101	2	HSPA9	1.29909
DNAJA1	Ucf-101	3	HSPA9	1.34957
DNAJA1	Ucf-101	4	HSPA9	1.19541

## Sheet: Fig.4j
siRNA	Treatment	Replicate	Gene	Relative transcript level to siControl DMSO	P
control	DMSO	1	HSPD1	1.02278
control	DMSO	2	HSPD1	1.02633
control	DMSO	3	HSPD1	0.987943
control	DMSO	4	HSPD1	0.964264
control	Ucf-101	1	HSPD1	1.92186
control	Ucf-101	2	HSPD1	2.07412
control	Ucf-101	3	HSPD1	1.87579
control	Ucf-101	4	HSPD1	2.11038
HSF1	DMSO	1	HSPD1	0.688964
HSF1	DMSO	2	HSPD1	0.693756
HSF1	DMSO	3	HSPD1	0.70344
HSF1	DMSO	4	HSPD1	0.571371
HSF1	Ucf-101	1	HSPD1	0.836536	1.95766e-06
HSF1	Ucf-101	2	HSPD1	0.783226
HSF1	Ucf-101	3	HSPD1	0.854114
HSF1	Ucf-101	4	HSPD1	0.696164
control	DMSO	1	HSPE1	1.02544
control	DMSO	2	HSPE1	1.01484
control	DMSO	3	HSPE1	0.97013
control	DMSO	4	HSPE1	0.990515
control	Ucf-101	1	HSPE1	2.10855
control	Ucf-101	2	HSPE1	3.55845
control	Ucf-101	3	HSPE1	2.18291
control	Ucf-101	4	HSPE1	2.60494
HSF1	DMSO	1	HSPE1	0.485065
HSF1	DMSO	2	HSPE1	0.653496
HSF1	DMSO	3	HSPE1	0.766443
HSF1	DMSO	4	HSPE1	0.640047
HSF1	Ucf-101	1	HSPE1	0.960096	0.00165657
HSF1	Ucf-101	2	HSPE1	0.75067
HSF1	Ucf-101	3	HSPE1	0.75067
HSF1	Ucf-101	4	HSPE1	0.651235
control	DMSO	1	HSPA9	0.950989
control	DMSO	2	HSPA9	1.0122
control	DMSO	3	HSPA9	1.04427
control	DMSO	4	HSPA9	0.994815
control	Ucf-101	1	HSPA9	1.1708
control	Ucf-101	2	HSPA9	1.46662
control	Ucf-101	3	HSPA9	1.31722
control	Ucf-101	4	HSPA9	1.46662
HSF1	DMSO	1	HSPA9	0.851159
HSF1	DMSO	2	HSPA9	0.833642
HSF1	DMSO	3	HSPA9	0.915416
HSF1	DMSO	4	HSPA9	0.825019
HSF1	Ucf-101	1	HSPA9	1.2505	0.035053
HSF1	Ucf-101	2	HSPA9	1.0924
HSF1	Ucf-101	3	HSPA9	1.11535
HSF1	Ucf-101	4	HSPA9	0.960928

[truncated: 5 more sheets: Fig.4k, Fig.4l, Fig.4n, Fig.4o, Fig.4q]
