# Supplementary material for: A cytosolic surveillance mechanism activates the mitochondrial UPR
Source: Nature. 2023 Jun 7;618(7966):849–54. doi: 10.1038/s41586-023-06142-0 (PMC10284689; doi:10.1038/s41586-023-06142-0)
Supplement: Supplementary file 11 — Source Data Extended Data Fig. 1 [file 41586_2023_6142_MOESM11_ESM.xlsx]

## Sheet: Fig.1b
Time (h)	Replicate	Gene	Relative transcript level to DMSO	Average	Stdev	P
0	1	HSPD1	0.985856	1.00166	0.0388822
0	2	HSPD1	1.01816
0	3	HSPD1	1.04611
0	4	HSPD1	0.956519
1	1	HSPD1	1.13903	0.994981	0.122058	0.920338
1	2	HSPD1	1.04503
1	3	HSPD1	0.861877
1	4	HSPD1	0.93398
2	1	HSPD1	1.30851	1.15485	0.198069	0.17984
2	2	HSPD1	0.872317
2	3	HSPD1	1.16474
2	4	HSPD1	1.27384
3	1	HSPD1	1.80026	1.52024	0.199401	0.00220992
3	2	HSPD1	1.48754
3	3	HSPD1	1.32867
3	4	HSPD1	1.46452
4	1	HSPD1	2.80418	2.33972	0.704095	0.00902045
4	2	HSPD1	3.07916
4	3	HSPD1	1.74345
4	4	HSPD1	1.73208
5	1	HSPD1	4.19162	3.26544	1.00368	0.00407104
5	2	HSPD1	4.03503
5	3	HSPD1	2.67664
5	4	HSPD1	2.15847
6	1	HSPD1	4.65266	4.32291	0.491477	1.03605e-05
6	2	HSPD1	4.5565
6	3	HSPD1	3.59253
6	4	HSPD1	4.48994
0	1	HSPE1	1.11149	1.00507	0.103895
0	2	HSPE1	0.901641
0	3	HSPE1	1.07552
0	4	HSPE1	0.931615
1	1	HSPE1	0.971677	0.923161	0.172987	0.447905
1	2	HSPE1	1.13093
1	3	HSPE1	0.719484
1	4	HSPE1	0.870556
2	1	HSPE1	1.3104	0.933298	0.338291	0.699098
2	2	HSPE1	0.488936
2	3	HSPE1	0.993385
2	4	HSPE1	0.940476
3	1	HSPE1	1.82256	1.38964	0.533292	0.206636
3	2	HSPE1	1.85639
3	3	HSPE1	0.792803
3	4	HSPE1	1.08679
4	1	HSPE1	2.95713	2.22411	1.10835	0.0710618
4	2	HSPE1	3.38211
4	3	HSPE1	1.37621
4	4	HSPE1	1.18098
5	1	HSPE1	4.62099	3.25842	2.04232	0.069735
5	2	HSPE1	5.36099
5	3	HSPE1	1.86662
5	4	HSPE1	1.18509
6	1	HSPE1	4.9883	4.46704	0.714618	7.35772e-05
6	2	HSPE1	4.93312
6	3	HSPE1	3.44627
6	4	HSPE1	4.50048
0	1	HSPA9	1.04337	1.00101	0.0367483
0	2	HSPA9	0.959287
0	3	HSPA9	0.98462
0	4	HSPA9	1.01675
1	1	HSPA9	0.969296	0.987202	0.0441942	0.648005
1	2	HSPA9	0.976038
1	3	HSPA9	0.95178
1	4	HSPA9	1.0517
2	1	HSPA9	1.08016	1.1461	0.0760735	0.0138876
2	2	HSPA9	1.08715
2	3	HSPA9	1.17906
2	4	HSPA9	1.23804
3	1	HSPA9	1.41639	1.40781	0.0643214	3.38515e-05
3	2	HSPA9	1.39595
3	3	HSPA9	1.33138
3	4	HSPA9	1.48754
4	1	HSPA9	1.72319	1.78138	0.176225	0.000129876
4	2	HSPA9	2.04247
4	3	HSPA9	1.6572
4	4	HSPA9	1.70269
5	1	HSPA9	2.14483	2.20159	0.16473	7.53985e-06
5	2	HSPA9	2.21914
5	3	HSPA9	2.41755
5	4	HSPA9	2.02485
6	1	HSPA9	2.29828	2.58525	0.383583	0.000174669
6	2	HSPA9	2.22846
6	3	HSPA9	2.79636
6	4	HSPA9	3.01791
0	1	LONP1	1.02456	1.00075	0.0253357
0	2	LONP1	0.976618
0	3	LONP1	0.981213
0	4	LONP1	1.02062
1	1	LONP1	0.979567	1.01884	0.0801015	0.681849
1	2	LONP1	1.09053
1	3	LONP1	0.925034
1	4	LONP1	1.08021
2	1	LONP1	1.11251	1.15912	0.0872276	0.0130303
2	2	LONP1	1.06719
2	3	LONP1	1.1923
2	4	LONP1	1.26448
3	1	LONP1	1.43119	1.36579	0.143173	0.00240123
3	2	LONP1	1.43897
3	3	LONP1	1.15113
3	4	LONP1	1.44185
4	1	LONP1	1.68261	1.76372	0.107321	8.86526e-06
4	2	LONP1	1.91882
4	3	LONP1	1.75103
4	4	LONP1	1.70241
5	1	LONP1	1.65326	1.84655	0.230171	0.000335647
5	2	LONP1	1.93216
5	3	LONP1	2.13325
5	4	LONP1	1.66753
6	1	LONP1	1.84694	2.22246	0.40426	0.000937711
6	2	LONP1	1.89873
6	3	LONP1	2.57186
6	4	LONP1	2.57229

## Sheet: Fig.1c
Time (h)	Replicate	Gene	Relative transcript level to DMSO	Average	Stdev	P
0	1	NDUFA4	1.20164	1.00848	0.151302
0	2	NDUFA4	0.832199
0	3	NDUFA4	1.0087
0	4	NDUFA4	0.991373
1	1	NDUFA4	0.949342	0.975285	0.084137	0.714602
1	2	NDUFA4	1.09429
1	3	NDUFA4	0.896577
1	4	NDUFA4	0.960928
2	1	NDUFA4	1.18509	0.997676	0.139789	0.919897
2	2	NDUFA4	0.846745
2	3	NDUFA4	0.984525
2	4	NDUFA4	0.974342
3	1	NDUFA4	1.30586	1.07414	0.257844	0.67584
3	2	NDUFA4	1.28788
3	3	NDUFA4	0.830758
3	4	NDUFA4	0.87206
4	1	NDUFA4	1.27456	1.27967	0.148301	0.0429017
4	2	NDUFA4	1.48452
4	3	NDUFA4	1.22476
4	4	NDUFA4	1.13485
5	1	NDUFA4	1.35191	1.27807	0.432955	0.284269
5	2	NDUFA4	1.85961
5	3	NDUFA4	0.994815
5	4	NDUFA4	0.905948
6	1	NDUFA4	1.40444	1.3577	0.0623104	0.00527189
6	2	NDUFA4	1.39474
6	3	NDUFA4	1.26795
6	4	NDUFA4	1.36368
0	1	SDHA	1.24401	1.01311	0.188404
0	2	SDHA	0.803851
0	3	SDHA	0.934651
0	4	SDHA	1.06992
1	1	SDHA	1.26138	1.08461	0.189812	0.612083
1	2	SDHA	1.22264
1	3	SDHA	0.86304
1	4	SDHA	0.991373
2	1	SDHA	1.34723	1.16377	0.128406	0.234471
2	2	SDHA	1.13682
2	3	SDHA	1.12311
2	4	SDHA	1.0479
3	1	SDHA	1.67597	1.2707	0.368341	0.259472
3	2	SDHA	1.47939
3	3	SDHA	0.890384
3	4	SDHA	1.03706
4	1	SDHA	1.70527	1.5408	0.285017	0.0214153
4	2	SDHA	1.85318
4	3	SDHA	1.35426
4	4	SDHA	1.2505
5	1	SDHA	1.6529	1.43979	0.428697	0.118232
5	2	SDHA	1.93858
5	3	SDHA	1.12701
5	4	SDHA	1.04066
6	1	SDHA	1.73508	1.66678	0.214099	0.0037542
6	2	SDHA	1.86607
6	3	SDHA	1.36368
6	4	SDHA	1.70232
0	1	UQCRC2	1.06437	1.00212	0.0751489
0	2	UQCRC2	0.939523
0	3	UQCRC2	1.06992
0	4	UQCRC2	0.934651
1	1	UQCRC2	0.936272	0.95201	0.0505694	0.31096
1	2	UQCRC2	0.993092
1	3	UQCRC2	0.991373
1	4	UQCRC2	0.887304
2	1	UQCRC2	1.10191	1.1046	0.0475928	0.0607457
2	2	UQCRC2	1.03886
2	3	UQCRC2	1.13092
2	4	UQCRC2	1.14671
3	1	UQCRC2	1.29235	1.14157	0.140308	0.130266
3	2	UQCRC2	1.17691
3	3	UQCRC2	0.95429
3	4	UQCRC2	1.14274
4	1	UQCRC2	1.26576	1.31729	0.0654261	0.000729244
4	2	UQCRC2	1.39959
4	3	UQCRC2	1.26357
4	4	UQCRC2	1.34025
5	1	UQCRC2	1.38032	1.31009	0.132498	0.00677462
5	2	UQCRC2	1.40444
5	3	UQCRC2	1.34025
5	4	UQCRC2	1.11535
6	1	UQCRC2	1.25701	1.38209	0.26082	0.0311725
6	2	UQCRC2	1.09809
6	3	UQCRC2	1.47683
6	4	UQCRC2	1.69643

## Sheet: Fig.1d
Time (h)	Replicate	Gene	Relative transcript level to DMSO	Average	Stdev	P
0	1	ATF4	1.06807	1.00109	0.0539858
0	2	ATF4	0.936272
0	3	ATF4	1.00521
0	4	ATF4	0.994815
1	1	ATF4	1.59107	1.40764	0.17051	0.0039074
1	2	ATF4	1.41912
1	3	ATF4	1.44143
1	4	ATF4	1.17895
2	1	ATF4	2.42839	2.20526	0.253585	8.80615e-05
2	2	ATF4	2.41999
2	3	ATF4	1.96224
2	4	ATF4	2.01042
3	1	ATF4	3.50642	2.90045	0.766144	0.00258838
3	2	ATF4	3.61752
3	3	ATF4	2.19238
3	4	ATF4	2.28548
4	1	ATF4	4.48466	3.80621	1.02045	0.0015289
4	2	ATF4	4.87364
4	3	ATF4	2.94343
4	4	ATF4	2.9231
5	1	ATF4	5.29636	4.79638	1.4575	0.000987827
5	2	ATF4	5.93809
5	3	ATF4	3.15469
6	1	ATF4	6.23332	5.35112	0.937719	0.000234372
6	2	ATF4	6.00016
6	3	ATF4	4.22075
6	4	ATF4	4.95025
0	1	DDIT3	1.11922	1.00348	0.0964671
0	2	DDIT3	0.893475
0	3	DDIT3	1.03526
0	4	DDIT3	0.965936
1	1	DDIT3	1.76235	2.2022	0.601307	0.00765342
1	2	DDIT3	1.61608
1	3	DDIT3	2.61172
1	4	DDIT3	2.81864
2	1	DDIT3	7.34876	7.72424	2.17189	0.000823551
2	2	DDIT3	4.8316
2	3	DDIT3	9.74728
2	4	DDIT3	8.96933
3	1	DDIT3	22.9831	19.9116	2.58167	6.38208e-06
3	2	DDIT3	20.217
3	3	DDIT3	16.6795
3	4	DDIT3	19.7667
4	1	DDIT3	48.2514	38.6957	12.796	0.00106163
4	2	DDIT3	51.1797
4	3	DDIT3	28.443
4	4	DDIT3	26.9087
5	1	DDIT3	91.9323	61.486	33.4045	0.0110813
5	2	DDIT3	88.4935
5	3	DDIT3	37.2715
5	4	DDIT3	28.2465
6	1	DDIT3	101.301	76.3369	22.3083	0.000513949
6	2	DDIT3	87.8823
6	3	DDIT3	52.1646
6	4	DDIT3	64

## Sheet: Fig.1g
Cell	Treatment	Replicate	Gene	Relative transcript level to DMSO	Average	Stdev
WT	DMSO	1	TRIB3	1	1	0
WT	DMSO	2	TRIB3	1
WT	DMSO	3	TRIB3	1
WT	GTPP	1	TRIB3	22.3934	20.6487	1.63195
WT	GTPP	2	TRIB3	20.393
WT	GTPP	3	TRIB3	19.1597
ATF4 KO1	DMSO	1	TRIB3	0.566442	0.577079	0.0110242
ATF4 KO1	DMSO	2	TRIB3	0.576343
ATF4 KO1	DMSO	3	TRIB3	0.588453
ATF4 KO1	GTPP	1	TRIB3	1.20999	1.15999	0.0467829
ATF4 KO1	GTPP	2	TRIB3	1.15269
ATF4 KO1	GTPP	3	TRIB3	1.11729
ATF4 KO2	DMSO	1	TRIB3	0.817902	0.771842	0.0415633
ATF4 KO2	DMSO	2	TRIB3	0.760489
ATF4 KO2	DMSO	3	TRIB3	0.737135
ATF4 KO2	GTPP	1	TRIB3	2.69447	2.4087	0.247976
ATF4 KO2	GTPP	2	TRIB3	2.25012
ATF4 KO2	GTPP	3	TRIB3	2.28153
WT	DMSO	1	CHAC1	1	1	0
WT	DMSO	2	CHAC1	1
WT	DMSO	3	CHAC1	1
WT	GTPP	1	CHAC1	266.871	273.396	45.4895
WT	GTPP	2	CHAC1	321.795
WT	GTPP	3	CHAC1	231.521
ATF4 KO1	DMSO	1	CHAC1	0.134437	0.130356	0.00429801
ATF4 KO1	DMSO	2	CHAC1	0.130761
ATF4 KO1	DMSO	3	CHAC1	0.125869
ATF4 KO1	GTPP	1	CHAC1	0.358489	0.396923	0.0337807
ATF4 KO1	GTPP	2	CHAC1	0.410371
ATF4 KO1	GTPP	3	CHAC1	0.421908
ATF4 KO2	DMSO	1	CHAC1	0.141121	0.134541	0.041089
ATF4 KO2	DMSO	2	CHAC1	0.171943
ATF4 KO2	DMSO	3	CHAC1	0.0905589
ATF4 KO2	GTPP	1	CHAC1	0.427798	0.375242	0.0719741
ATF4 KO2	GTPP	2	CHAC1	0.293209
ATF4 KO2	GTPP	3	CHAC1	0.404721

## Sheet: Fig.1h
Cell	Treatment	Replicate	Gene	Relative transcript level to DMSO	Average	Stdev
WT	DMSO	1	HSPD1	1	1	0
WT	DMSO	2	HSPD1	1
WT	DMSO	3	HSPD1	1
WT	GTPP	1	HSPD1	2.62079	2.41172	0.24405
WT	GTPP	2	HSPD1	2.47084
WT	GTPP	3	HSPD1	2.14355
CHOP KO1	DMSO	1	HSPD1	1.61328	1.46295	0.210294
CHOP KO1	DMSO	2	HSPD1	1.55294
CHOP KO1	DMSO	3	HSPD1	1.22264
CHOP KO1	GTPP	1	HSPD1	4.24275	4.12538	0.460529
CHOP KO1	GTPP	2	HSPD1	4.51586
CHOP KO1	GTPP	3	HSPD1	3.61752
CHOP KO2	DMSO	1	HSPD1	1.31039	1.2703	0.0774748
CHOP KO2	DMSO	2	HSPD1	1.31951
CHOP KO2	DMSO	3	HSPD1	1.18099
CHOP KO2	GTPP	1	HSPD1	4.24275	3.89969	0.39349
CHOP KO2	GTPP	2	HSPD1	3.98616
CHOP KO2	GTPP	3	HSPD1	3.47015
ATF4 KO1	DMSO	1	HSPD1	1.3333	1.30925	0.0377344
ATF4 KO1	DMSO	2	HSPD1	1.32869
ATF4 KO1	DMSO	3	HSPD1	1.26576
ATF4 KO1	GTPP	1	HSPD1	3.82378	3.8684	0.0471229
ATF4 KO1	GTPP	2	HSPD1	3.91768
ATF4 KO1	GTPP	3	HSPD1	3.86375
ATF4 KO2	DMSO	1	HSPD1	1.38511	1.35339	0.109881
ATF4 KO2	DMSO	2	HSPD1	1.44393
ATF4 KO2	DMSO	3	HSPD1	1.23114
ATF4 KO2	GTPP	1	HSPD1	5.18736	4.77845	0.391261
ATF4 KO2	GTPP	2	HSPD1	4.74037
ATF4 KO2	GTPP	3	HSPD1	4.40762
WT	DMSO	1	HSPE1	1	1	0
WT	DMSO	2	HSPE1	1
WT	DMSO	3	HSPE1	1
WT	GTPP	1	HSPE1	2.30537	2.26194	0.0968413
WT	GTPP	2	HSPE1	2.15099
WT	GTPP	3	HSPE1	2.32947
CHOP KO1	DMSO	1	HSPE1	1.41912	1.42424	0.147882
CHOP KO1	DMSO	2	HSPE1	1.57462
CHOP KO1	DMSO	3	HSPE1	1.27899
CHOP KO1	GTPP	1	HSPE1	4.39237	4.50992	0.453535
CHOP KO1	GTPP	2	HSPE1	5.01066
CHOP KO1	GTPP	3	HSPE1	4.12673
CHOP KO2	DMSO	1	HSPE1	1.22688	1.27972	0.0532107
CHOP KO2	DMSO	2	HSPE1	1.27899
CHOP KO2	DMSO	3	HSPE1	1.3333
CHOP KO2	GTPP	1	HSPE1	4.24275	4.03807	0.4757
CHOP KO2	GTPP	2	HSPE1	3.49429
CHOP KO2	GTPP	3	HSPE1	4.37717
ATF4 KO1	DMSO	1	HSPE1	0.96929	1.03933	0.0721516
ATF4 KO1	DMSO	2	HSPE1	1.03526
ATF4 KO1	DMSO	3	HSPE1	1.11342
ATF4 KO1	GTPP	1	HSPE1	2.70382	3.01719	0.301753
ATF4 KO1	GTPP	2	HSPE1	3.04196
ATF4 KO1	GTPP	3	HSPE1	3.3058
ATF4 KO2	DMSO	1	HSPE1	1.30134	1.28829	0.0850357
ATF4 KO2	DMSO	2	HSPE1	1.36604
ATF4 KO2	DMSO	3	HSPE1	1.19748
ATF4 KO2	GTPP	1	HSPE1	4.67511	5.28623	0.798916
ATF4 KO2	GTPP	2	HSPE1	4.99332
ATF4 KO2	GTPP	3	HSPE1	6.19026
WT	DMSO	1	HSPA9	1	1	0
WT	DMSO	2	HSPA9	1
WT	DMSO	3	HSPA9	1
WT	GTPP	1	HSPA9	1.94531	1.9014	0.0545228
WT	GTPP	2	HSPA9	1.91853
WT	GTPP	3	HSPA9	1.84038
CHOP KO1	DMSO	1	HSPA9	1.21419	1.18761	0.151525
CHOP KO1	DMSO	2	HSPA9	1.32409
CHOP KO1	DMSO	3	HSPA9	1.02456
CHOP KO1	GTPP	1	HSPA9	2.32947	2.36452	0.276993
CHOP KO1	GTPP	2	HSPA9	2.65737
CHOP KO1	GTPP	3	HSPA9	2.10672
CHOP KO2	DMSO	1	HSPA9	1.49485	1.48632	0.0194335
CHOP KO2	DMSO	2	HSPA9	1.50004
CHOP KO2	DMSO	3	HSPA9	1.46409
CHOP KO2	GTPP	1	HSPA9	3.85038	3.81254	0.348979
CHOP KO2	GTPP	2	HSPA9	4.14106
CHOP KO2	GTPP	3	HSPA9	3.44618
ATF4 KO1	DMSO	1	HSPA9	1.18921	1.2586	0.0777161
ATF4 KO1	DMSO	2	HSPA9	1.34257
ATF4 KO1	DMSO	3	HSPA9	1.24401
ATF4 KO1	GTPP	1	HSPA9	2.44528	2.43134	0.0317894
ATF4 KO1	GTPP	2	HSPA9	2.45377
ATF4 KO1	GTPP	3	HSPA9	2.39496
ATF4 KO2	DMSO	1	HSPA9	1.13682	1.1366	0.0904002
ATF4 KO2	DMSO	2	HSPA9	1.22688
ATF4 KO2	DMSO	3	HSPA9	1.04608
ATF4 KO2	GTPP	1	HSPA9	2.77984	2.63563	0.145936
ATF4 KO2	GTPP	2	HSPA9	2.63902
ATF4 KO2	GTPP	3	HSPA9	2.48802
WT	DMSO	1	LONP1	1	1	0
WT	DMSO	2	LONP1	1
WT	DMSO	3	LONP1	1
WT	GTPP	1	LONP1	1.81504	1.93508	0.137393
WT	GTPP	2	LONP1	1.90528
WT	GTPP	3	LONP1	2.08493
CHOP KO1	DMSO	1	LONP1	1.10191	1.09878	0.0475807
CHOP KO1	DMSO	2	LONP1	1.14472
CHOP KO1	DMSO	3	LONP1	1.04972
CHOP KO1	GTPP	1	LONP1	2.46229	2.58626	0.108918
CHOP KO1	GTPP	2	LONP1	2.6666
CHOP KO1	GTPP	3	LONP1	2.62989
CHOP KO2	DMSO	1	LONP1	1.00696	1.0102	0.0526279
CHOP KO2	DMSO	2	LONP1	0.959264
CHOP KO2	DMSO	3	LONP1	1.06437
CHOP KO2	GTPP	1	LONP1	2.80889	3.06122	0.505024
CHOP KO2	GTPP	2	LONP1	2.73208
CHOP KO2	GTPP	3	LONP1	3.64268
ATF4 KO1	DMSO	1	LONP1	0.806642	0.846352	0.0961022
ATF4 KO1	DMSO	2	LONP1	0.776469
ATF4 KO1	DMSO	3	LONP1	0.955945
ATF4 KO1	GTPP	1	LONP1	1.47939	1.62529	0.204952
ATF4 KO1	GTPP	2	LONP1	1.53688
ATF4 KO1	GTPP	3	LONP1	1.85961
ATF4 KO2	DMSO	1	LONP1	0.898132	0.998356	0.093404
ATF4 KO2	DMSO	2	LONP1	1.01396
ATF4 KO2	DMSO	3	LONP1	1.08298
ATF4 KO2	GTPP	1	LONP1	2.02792	2.06352	0.126306
ATF4 KO2	GTPP	2	LONP1	1.95884
ATF4 KO2	GTPP	3	LONP1	2.20381
