# Supplementary material for: A cytosolic surveillance mechanism activates the mitochondrial UPR
Source: Nature. 2023 Jun 7;618(7966):849–54. doi: 10.1038/s41586-023-06142-0 (PMC10284689; doi:10.1038/s41586-023-06142-0)
Supplement: Supplementary file 12 — Source Data Extended Data Fig. 2 [file 41586_2023_6142_MOESM12_ESM.xlsx]

## Sheet: Fig.2f
Treatment	Replicate	Relative median signal to DMSO	Average	Stdev	P
DMSO	1	1	1	0
DMSO	2	1
DMSO	3	1
GTPP	1	5.79936	5.97032	0.230455	3.06651e-06
GTPP	2	5.87919
GTPP	3	6.23241

## Sheet: Fig.2g
Treatment	Replicate	Relative median signal to DMSO	Average	Stdev	P
DMSO	1	2036	2054.67	17.6163
DMSO	2	2057
DMSO	3	2071
GTPP	1	7578	7538	40.5093	2.80757e-09
GTPP	2	7497
GTPP	3	7539
GTPP + 5mM NAC	1	4083	4304.67	281.216	0.0001584
GTPP + 5mM NAC	2	4210
GTPP + 5mM NAC	3	4621
GTPP + 10mM NAC	1	3119	3065	47.4447	4.17412e-06
GTPP + 10mM NAC	2	3030
GTPP + 10mM NAC	3	3046
GTPP + 15mM NAC	1	2431	2457.67	36.2951	6.54951e-05
GTPP + 15mM NAC	2	2443
GTPP + 15mM NAC	3	2499

## Sheet: Fig.2h
Treatment	Replicate	Gene	Relative transcript level to DMSO	Average	Stdev	P
DMSO	1	HSPD1	1	1	0
DMSO	2	HSPD1	1
DMSO	3	HSPD1	1
GTPP	1	HSPD1	1.88557	2.05261	0.144662	0.000228162
GTPP	2	HSPD1	2.13613
GTPP	3	HSPD1	2.13613
GTPP + 5mM NAC	1	HSPD1	1.09809	1.51277	0.373117	0.0796812
GTPP + 5mM NAC	2	HSPD1	1.82134
GTPP + 5mM NAC	3	HSPD1	1.61888
GTPP + 10mM NAC	1	HSPD1	1.10957	1.26149	0.266465	0.0106638
GTPP + 10mM NAC	2	HSPD1	1.10573
GTPP + 10mM NAC	3	HSPD1	1.56917
GTPP + 15mM NAC	1	HSPD1	1.01396	1.14753	0.137087	0.00141182
GTPP + 15mM NAC	2	HSPD1	1.28788
GTPP + 15mM NAC	3	HSPD1	1.14076
DMSO	1	HSPE1	1	1	0
DMSO	2	HSPE1	1
DMSO	3	HSPE1	1
GTPP	1	HSPE1	1.6077	1.97833	0.35418	0.00874773
GTPP	2	HSPE1	2.31338
GTPP	3	HSPE1	2.01391
GTPP + 5mM NAC	1	HSPE1	0.888843	1.42097	0.545708	0.211995
GTPP + 5mM NAC	2	HSPE1	1.97931
GTPP + 5mM NAC	3	HSPE1	1.39474
GTPP + 10mM NAC	1	HSPE1	0.798298	1.00897	0.198827	0.0144506
GTPP + 10mM NAC	2	HSPE1	1.03526
GTPP + 10mM NAC	3	HSPE1	1.19334
GTPP + 15mM NAC	1	HSPE1	0.835088	0.908102	0.128974	0.0079417
GTPP + 15mM NAC	2	HSPE1	1.05702
GTPP + 15mM NAC	3	HSPE1	0.832199
DMSO	1	HSPA9	1	1	0
DMSO	2	HSPA9	1
DMSO	3	HSPA9	1
GTPP	1	HSPA9	1.74715	1.86202	0.116103	0.000210811
GTPP	2	HSPA9	1.97931
GTPP	3	HSPA9	1.85961
GTPP + 5mM NAC	1	HSPA9	1.28343	1.63178	0.30364	0.287183
GTPP + 5mM NAC	2	HSPA9	1.84038
GTPP + 5mM NAC	3	HSPA9	1.77154
GTPP + 10mM NAC	1	HSPA9	1.32869	1.31589	0.165145	0.00940739
GTPP + 10mM NAC	2	HSPA9	1.14472
GTPP + 10mM NAC	3	HSPA9	1.47427
GTPP + 15mM NAC	1	HSPA9	1.09429	1.26682	0.159645	0.00641627
GTPP + 15mM NAC	2	HSPA9	1.40932
GTPP + 15mM NAC	3	HSPA9	1.29684

## Sheet: Fig.2i
Treatment	Replicate	Relative median signal to DMSO	Average	Stdev	P
DMSO	1	1126	1123.67	62.5327
DMSO	2	1185
DMSO	3	1060
GTPP	1	3964	4438.33	560.612	0.000524922
GTPP	2	4294
GTPP	3	5057
GTPP + 5mM GSH	1	3729	3611.33	172.755	0.0710728
GTPP + 5mM GSH	2	3692
GTPP + 5mM GSH	3	3413
GTPP + 10mM GSH	1	3433	3091.67	552.694	0.0414369
GTPP + 10mM GSH	2	2454
GTPP + 10mM GSH	3	3388
GTPP + 15mM GSH	1	2814	2558	298.583	0.00685031
GTPP + 15mM GSH	2	2630
GTPP + 15mM GSH	3	2230

## Sheet: Fig.2j
Treatment	Replicate	Gene	Relative transcript level to DMSO	Average	Stdev	P
DMSO	1	HSPD1	1	1	0
DMSO	2	HSPD1	1
DMSO	3	HSPD1	1
GTPP	1	HSPD1	2.10672	2.05185	0.0476517	2.79532e-06
GTPP	2	HSPD1	2.0209
GTPP	3	HSPD1	2.02792
GTPP + 5mM GSH	1	HSPD1	1.31039	1.37154	0.0556202	8.72995e-05
GTPP + 5mM GSH	2	HSPD1	1.38511
GTPP + 5mM GSH	3	HSPD1	1.41912
GTPP + 10mM GSH	1	HSPD1	1.09429	1.17047	0.0770323	7.26525e-05
GTPP + 10mM GSH	2	HSPD1	1.24833
GTPP + 10mM GSH	3	HSPD1	1.16878
GTPP + 15mM GSH	1	HSPD1	0.926588	0.956528	0.0411661	7.22968e-06
GTPP + 15mM GSH	2	HSPD1	0.939523
GTPP + 15mM GSH	3	HSPD1	1.00347
	1	HSPE1	1	1	0
	2	HSPE1	1
	3	HSPE1	1
	1	HSPE1	2.04911	2.21731	0.146155	0.000134206
	2	HSPE1	2.28945
	3	HSPE1	2.31338
	1	HSPE1	1.32869	1.31839	0.0396905	0.000504851
	2	HSPE1	1.35191
	3	HSPE1	1.27456
	1	HSPE1	1.03886	1.06579	0.0244925	0.000176325
	2	HSPE1	1.08673
	3	HSPE1	1.07177
	1	HSPE1	0.790041	0.805795	0.0142839	7.62611e-05
	2	HSPE1	0.809442
	3	HSPE1	0.817902
DMSO	1	HSPA9	1	1	0
DMSO	2	HSPA9	1
DMSO	3	HSPA9	1
GTPP	1	HSPA9	1.67018	1.79458	0.158082	0.000958554
GTPP	2	HSPA9	1.97247
GTPP	3	HSPA9	1.7411
GTPP + 5mM GSH	1	HSPA9	1.35191	1.51748	0.223368	0.154311
GTPP + 5mM GSH	2	HSPA9	1.77154
GTPP + 5mM GSH	3	HSPA9	1.42899
GTPP + 10mM GSH	1	HSPA9	1.22264	1.38449	0.195807	0.047706
GTPP + 10mM GSH	2	HSPA9	1.60214
GTPP + 10mM GSH	3	HSPA9	1.32869
GTPP + 15mM GSH	1	HSPA9	1.00347	1.15526	0.13152	0.00574992
GTPP + 15mM GSH	2	HSPA9	1.22688
GTPP + 15mM GSH	3	HSPA9	1.23542

## Sheet: Fig.2k
Treatment	Replicate	Relative median signal to DMSO	Average	Stdev	P
DMSO	1	867	875.667	33.8428
DMSO	2	913
DMSO	3	847
GTPP	1	4526	4796.33	300.57	2.33062e-05
GTPP	2	5120
GTPP	3	4743
GTPP + 50µM MnTBAP	1	3062	2906.67	234.436	0.000119693
GTPP + 50µM MnTBAP	2	3021
GTPP + 50µM MnTBAP	3	2637
GTPP + 100µM MnTBAP	1	1388	1364.33	40.129	8.65477e-05
GTPP + 100µM MnTBAP	2	1387
GTPP + 100µM MnTBAP	3	1318
GTPP + 200µM MnTBAP	1	1054	1057	3.60555	0.00076632
GTPP + 200µM MnTBAP	2	1056
GTPP + 200µM MnTBAP	3	1061

## Sheet: Fig.2l
Treatment	Replicate	Gene	Relative transcript level to DMSO	Average	Stdev	P
DMSO	1	HSPD1	1	1	0
DMSO	2	HSPD1	1
DMSO	3	HSPD1	1
GTPP	1	HSPD1	2.90795	2.69802	0.38126	0.00152011
GTPP	2	HSPD1	2.25793
GTPP	3	HSPD1	2.92817
GTPP + 50µM MnTBAP	1	HSPD1	2.18102	1.95782	0.242751	0.0470334
GTPP + 50µM MnTBAP	2	HSPD1	1.69937
GTPP + 50µM MnTBAP	3	HSPD1	1.99308
GTPP + 100µM MnTBAP	1	HSPD1	1.7411	1.43467	0.296731	0.0105836
GTPP + 100µM MnTBAP	2	HSPD1	1.1487
GTPP + 100µM MnTBAP	3	HSPD1	1.41421
GTPP + 200µM MnTBAP	1	HSPD1	1.46917	1.3243	0.138441	0.00421699
GTPP + 200µM MnTBAP	2	HSPD1	1.31039
GTPP + 200µM MnTBAP	3	HSPD1	1.19334
DMSO	1	HSPE1	1	1	0
DMSO	2	HSPE1	1
DMSO	3	HSPE1	1
GTPP	1	HSPE1	2.37841	2.71278	0.309664	0.00066338
GTPP	2	HSPE1	2.77022
GTPP	3	HSPE1	2.9897
GTPP + 50µM MnTBAP	1	HSPE1	1.85318	1.80387	0.0853938	0.00803902
GTPP + 50µM MnTBAP	2	HSPE1	1.85318
GTPP + 50µM MnTBAP	3	HSPE1	1.70527
GTPP + 100µM MnTBAP	1	HSPE1	1.14076	1.12125	0.0675583	0.000962205
GTPP + 100µM MnTBAP	2	HSPE1	1.17691
GTPP + 100µM MnTBAP	3	HSPE1	1.04608
GTPP + 200µM MnTBAP	1	HSPE1	1.07549	1.17536	0.118199	0.00130276
GTPP + 200µM MnTBAP	2	HSPE1	1.30586
GTPP + 200µM MnTBAP	3	HSPE1	1.14472
DMSO	1	HSPA9	1	1	0
DMSO	2	HSPA9	1
DMSO	3	HSPA9	1
GTPP	1	HSPA9	1.94531	2.11764	0.298478	0.00291392
GTPP	2	HSPA9	1.94531
GTPP	3	HSPA9	2.46229
GTPP + 50µM MnTBAP	1	HSPA9	2.04202	1.93135	0.100208	0.363399
GTPP + 50µM MnTBAP	2	HSPA9	1.84676
GTPP + 50µM MnTBAP	3	HSPA9	1.90528
GTPP + 100µM MnTBAP	1	HSPA9	1.87905	1.65757	0.20693	0.0932725
GTPP + 100µM MnTBAP	2	HSPA9	1.46917
GTPP + 100µM MnTBAP	3	HSPA9	1.6245
GTPP + 200µM MnTBAP	1	HSPA9	1.25266	1.32473	0.167051	0.0159287
GTPP + 200µM MnTBAP	2	HSPA9	1.51572
GTPP + 200µM MnTBAP	3	HSPA9	1.20581

## Sheet: Fig.2m
Treatment	Replicate	Relative median signal to DMSO	Average	Stdev	P
DMSO	1	2724	2728.67	25.3246
DMSO	2	2756
DMSO	3	2706
GTPP	1	8721	8758	83.863
GTPP	2	8854
GTPP	3	8699
AntimycinA	1	4044	3865.33	188.694
AntimycinA	2	3884
AntimycinA	3	3668
Rotenone	1	4588	4614.67	87.1168	0.00335157
Rotenone	2	4544
Rotenone	3	4712
GTPP+AntimycinA	1	11663	12039.3	635.445
GTPP+AntimycinA	2	12773
GTPP+AntimycinA	3	11682
GTPP+Rotenone	1	10077	9811.67	230.57	0.00465828
GTPP+Rotenone	2	9698
GTPP+Rotenone	3	9660
