# Supplementary material for: A cytosolic surveillance mechanism activates the mitochondrial UPR
Source: Nature. 2023 Jun 7;618(7966):849–54. doi: 10.1038/s41586-023-06142-0 (PMC10284689; doi:10.1038/s41586-023-06142-0)
Supplement: Supplementary file 13 — Source Data Extended Data Fig. 3 [file 41586_2023_6142_MOESM13_ESM.xlsx]

## Sheet: Fig.3f
Hyper7	Treatment	Replicate	Ratio	Average	Stdev	P
IMS	DMSO	1	1.1696	1.00139	0.103072
IMS	DMSO	2	0.915536
IMS	DMSO	3	1.01775
IMS	DMSO	4	0.922975
IMS	DMSO	5	0.98107
IMS	1 mM H2O2	1	1.7235	1.57185	0.148239	0.000105589
IMS	1 mM H2O2	2	1.63702
IMS	1 mM H2O2	3	1.55192
IMS	1 mM H2O2	4	1.33044
IMS	1 mM H2O2	5	1.61635
IMS	10 µM AntimycinA	1	0.963651	1.23806	0.42015	0.256023
IMS	10 µM AntimycinA	2	1.15686
IMS	10 µM AntimycinA	3	1.03579
IMS	10 µM AntimycinA	4	1.97943
IMS	10 µM AntimycinA	5	1.05457
IMS	20 µM AntimycinA	1	1.43851	1.54742	0.0777601	1.28627e-05
IMS	20 µM AntimycinA	2	1.52148
IMS	20 µM AntimycinA	3	1.6083
IMS	20 µM AntimycinA	4	1.63544
IMS	20 µM AntimycinA	5	1.53336
IMS	GTPP	1	1.79474	1.79893	0.132317	5.35948e-06
IMS	GTPP	2	1.90421
IMS	GTPP	3	1.60535
IMS	GTPP	4	1.93786
IMS	GTPP	5	1.75251
MTS	DMSO	1	1.2781	1.30257	0.194239
MTS	DMSO	2	1.25054
MTS	DMSO	3	1.04982
MTS	DMSO	4	1.34572
MTS	DMSO	5	1.58869
MTS	1 mM H2O2	1	2.31655	1.83634	0.309901	0.0114703
MTS	1 mM H2O2	2	1.79739
MTS	1 mM H2O2	3	1.87931
MTS	1 mM H2O2	4	1.72254
MTS	1 mM H2O2	5	1.46588
MTS	10 µM AntimycinA	1	1.72238	1.77559	0.158856	0.00293507
MTS	10 µM AntimycinA	2	1.65897
MTS	10 µM AntimycinA	3	2.0555
MTS	10 µM AntimycinA	4	1.71352
MTS	10 µM AntimycinA	5	1.72758
MTS	20 µM AntimycinA	1	1.62009	1.73842	0.0844612	0.00175265
MTS	20 µM AntimycinA	2	1.70655
MTS	20 µM AntimycinA	3	1.72664
MTS	20 µM AntimycinA	4	1.83085
MTS	20 µM AntimycinA	5	1.80795
MTS	GTPP	1	2.31307	2.23696	0.203728	7.45646e-05
MTS	GTPP	2	1.95859
MTS	GTPP	3	2.20771
MTS	GTPP	4	2.51868
MTS	GTPP	5	2.18678
Cyto+Nuc	DMSO	1	0.519665	0.523627	0.0827028
Cyto+Nuc	DMSO	2	0.529586
Cyto+Nuc	DMSO	3	0.449219
Cyto+Nuc	DMSO	4	0.46198
Cyto+Nuc	DMSO	5	0.657683
Cyto+Nuc	1 mM H2O2	1	0.848733	1.00956	0.147512	0.000203625
Cyto+Nuc	1 mM H2O2	2	0.850655
Cyto+Nuc	1 mM H2O2	3	1.0811
Cyto+Nuc	1 mM H2O2	4	1.1313
Cyto+Nuc	1 mM H2O2	5	1.13599
Cyto+Nuc	10 µM AntimycinA	1	0.279334	0.564762	0.234488	0.721034
Cyto+Nuc	10 µM AntimycinA	2	0.499942
Cyto+Nuc	10 µM AntimycinA	3	0.503553
Cyto+Nuc	10 µM AntimycinA	4	0.619043
Cyto+Nuc	10 µM AntimycinA	5	0.921939
Cyto+Nuc	20 µM AntimycinA	1	0.727501	0.904235	0.137966	0.000736454
Cyto+Nuc	20 µM AntimycinA	2	1.07456
Cyto+Nuc	20 µM AntimycinA	3	1.00642
Cyto+Nuc	20 µM AntimycinA	4	0.835566
Cyto+Nuc	20 µM AntimycinA	5	0.877124
Cyto+Nuc	GTPP	1	0.78049	0.836437	0.218751	0.0173095
Cyto+Nuc	GTPP	2	0.705852
Cyto+Nuc	GTPP	3	0.703593
Cyto+Nuc	GTPP	4	0.769654
Cyto+Nuc	GTPP	5	1.22259

## Sheet: Fig.3h
Treatments	Replicate	Gene	Relative transcript level to DMSO	Average	Stdev	P
DMSO	1	HSPD1	1	1	0
DMSO	2	HSPD1	1
DMSO	3	HSPD1	1
DMSO	4	HSPD1	1
GTPP	1	HSPD1	1.97247	1.56266	0.291321
GTPP	2	HSPD1	1.53688
GTPP	3	HSPD1	1.29235
GTPP	4	HSPD1	1.44894
GTPP+DIDS	1	HSPD1	0.898132	0.905249	0.0143368	0.00406976
GTPP+DIDS	2	HSPD1	0.920188
GTPP+DIDS	3	HSPD1	0.913831
GTPP+DIDS	4	HSPD1	0.888843
DMSO	1	HSPE1	1	1	0
DMSO	2	HSPE1	1
DMSO	3	HSPE1	1
DMSO	4	HSPE1	1
GTPP	1	HSPE1	1.91189	1.65123	0.252608
GTPP	2	HSPE1	1.71119
GTPP	3	HSPE1	1.30586
GTPP	4	HSPE1	1.67597
GTPP+DIDS	1	HSPE1	0.72951	0.875119	0.117333	0.00141573
GTPP+DIDS	2	HSPE1	0.993092
GTPP+DIDS	3	HSPE1	0.942785
GTPP+DIDS	4	HSPE1	0.835088
DMSO	1	HSPA9	1	1	0
DMSO	2	HSPA9	1
DMSO	3	HSPA9	1
DMSO	4	HSPA9	1
GTPP	1	HSPA9	1.84038	1.52068	0.253639
GTPP	2	HSPA9	1.6077
GTPP	3	HSPA9	1.30134
GTPP	4	HSPA9	1.3333
GTPP+DIDS	1	HSPA9	0.870551	0.920099	0.0612793	0.0036794
GTPP+DIDS	2	HSPA9	1
GTPP+DIDS	3	HSPA9	0.936272
GTPP+DIDS	4	HSPA9	0.873573

## Sheet: Fig.3i
Hyper7	Treatment	Replicate	Ratio	Average	Stdev	P
IMS	DMSO	1	1.1696	1.00139	0.103072
IMS	DMSO	2	0.915536
IMS	DMSO	3	1.01775
IMS	DMSO	4	0.922975
IMS	DMSO	5	0.98107
IMS	GTPP	1	1.79474	1.79893	0.132317	5.35948e-06
IMS	GTPP	2	1.90421
IMS	GTPP	3	1.60535
IMS	GTPP	4	1.93786
IMS	GTPP	5	1.75251
IMS	DIDS	1	0.930662	1.0947	0.138464
IMS	DIDS	2	1.10181
IMS	DIDS	3	1.23975
IMS	DIDS	4	1.22025
IMS	DIDS	5	0.981003
IMS	GTPP + DIDS	1	1.67803	1.51676	0.150678	0.000229676
IMS	GTPP + DIDS	2	1.61176
IMS	GTPP + DIDS	3	1.28466
IMS	GTPP + DIDS	4	1.53315
IMS	GTPP + DIDS	5	1.47618
MTS	DMSO	1	1.2781	1.30257	0.194239
MTS	DMSO	2	1.25054
MTS	DMSO	3	1.04982
MTS	DMSO	4	1.34572
MTS	DMSO	5	1.58869
MTS	GTPP	1	2.31307	2.23696	0.203728	7.45646e-05
MTS	GTPP	2	1.95859
MTS	GTPP	3	2.20771
MTS	GTPP	4	2.51868
MTS	GTPP	5	2.18678
MTS	DIDS	1	1.26347	1.32696	0.0572811
MTS	DIDS	2	1.27285
MTS	DIDS	3	1.39828
MTS	DIDS	4	1.34828
MTS	DIDS	5	1.35194
MTS	GTPP + DIDS	1	1.9087	2.21459	0.193088	7.2922e-05
MTS	GTPP + DIDS	2	2.279
MTS	GTPP + DIDS	3	2.37126
MTS	GTPP + DIDS	4	2.36487
MTS	GTPP + DIDS	5	2.14913
Cyto+Nuc	DMSO	1	0.519665	0.523627	0.0827028
Cyto+Nuc	DMSO	2	0.529586
Cyto+Nuc	DMSO	3	0.449219
Cyto+Nuc	DMSO	4	0.46198
Cyto+Nuc	DMSO	5	0.657683
Cyto+Nuc	GTPP	1	0.78049	0.836437	0.218751	0.0173095
Cyto+Nuc	GTPP	2	0.705852
Cyto+Nuc	GTPP	3	0.703593
Cyto+Nuc	GTPP	4	0.769654
Cyto+Nuc	GTPP	5	1.22259
Cyto+Nuc	DIDS	1	0.500368	0.58922	0.108909
Cyto+Nuc	DIDS	2	0.566826
Cyto+Nuc	DIDS	3	0.687634
Cyto+Nuc	DIDS	4	0.474637
Cyto+Nuc	DIDS	5	0.716633
Cyto+Nuc	GTPP + DIDS	1	0.692357	0.585801	0.113883	0.352187
Cyto+Nuc	GTPP + DIDS	2	0.616463
Cyto+Nuc	GTPP + DIDS	3	0.456823
Cyto+Nuc	GTPP + DIDS	4	0.474644
Cyto+Nuc	GTPP + DIDS	5	0.688718
