# Supplementary material for: A cytosolic surveillance mechanism activates the mitochondrial UPR
Source: Nature. 2023 Jun 7;618(7966):849–54. doi: 10.1038/s41586-023-06142-0 (PMC10284689; doi:10.1038/s41586-023-06142-0)
Supplement: Supplementary file 14 — Source Data Extended Data Fig. 4 [file 41586_2023_6142_MOESM14_ESM.xlsx]

## Sheet: Fig.4d
siRNA	Replicate	Gene	Relative transcript level to siControl	Average	Stdev	P
control	1	DNAJA2	1	1	0
control	2	DNAJA2	1
control	3	DNAJA2	1
DNAJA2	1	DNAJA2	0.115423	0.100509	0.0147293	4.79063e-08
DNAJA2	2	DNAJA2	0.100134
DNAJA2	3	DNAJA2	0.0859714
control	1	DNAJB1	1	1	0
control	2	DNAJB1	1
control	3	DNAJB1	1
DNAJB1	1	DNAJB1	0.336808	0.328857	0.0108947	4.62649e-08
DNAJB1	2	DNAJB1	0.316439
DNAJB1	3	DNAJB1	0.333325

## Sheet: Fig.4e
siRNA	Treatment	Replicate	Gene	Relative transcript level to DMSO	Average	Stdev	P
control	DMSO	1	HSPD1	1	1	0
control	DMSO	2	HSPD1	1
control	DMSO	3	HSPD1	1
control	GTPP	1	HSPD1	2.19619	2.18147	0.0542523
control	GTPP	2	HSPD1	2.12138
control	GTPP	3	HSPD1	2.22684
DNAJA2	DMSO	1	HSPD1	0.993092	0.916197	0.095397
DNAJA2	DMSO	2	HSPD1	0.946058
DNAJA2	DMSO	3	HSPD1	0.809442
DNAJA2	GTPP	1	HSPD1	2.06337	2.08591	0.0787428	0.15853
DNAJA2	GTPP	2	HSPD1	2.0209
DNAJA2	GTPP	3	HSPD1	2.17347
DNAJB1	DMSO	1	HSPD1	1.10191	1.07325	0.0279395
DNAJB1	DMSO	2	HSPD1	1.04608
DNAJB1	DMSO	3	HSPD1	1.07177
DNAJB1	GTPP	1	HSPD1	2.20381	2.15973	0.0899589	0.738103
DNAJB1	GTPP	2	HSPD1	2.21914
DNAJB1	GTPP	3	HSPD1	2.05623
control	DMSO	1	HSPE1	1	1	0
control	DMSO	2	HSPE1	1
control	DMSO	3	HSPE1	1
control	GTPP	1	HSPE1	3.47015	2.82069	0.679865
control	GTPP	2	HSPE1	2.87787
control	GTPP	3	HSPE1	2.11404
DNAJA2	DMSO	1	HSPE1	1.56917	1.13955	0.468824
DNAJA2	DMSO	2	HSPE1	1.20999
DNAJA2	DMSO	3	HSPE1	0.639493
DNAJA2	GTPP	1	HSPE1	3.06312	2.52579	0.607838	0.605302
DNAJA2	GTPP	2	HSPE1	2.64818
DNAJA2	GTPP	3	HSPE1	1.86607
DNAJB1	DMSO	1	HSPE1	1.40444	1.21794	0.195829
DNAJB1	DMSO	2	HSPE1	1.23542
DNAJB1	DMSO	3	HSPE1	1.01396
DNAJB1	GTPP	1	HSPE1	2.78949	2.4328	0.609463	0.502659
DNAJB1	GTPP	2	HSPE1	2.77984
DNAJB1	GTPP	3	HSPE1	1.72907
control	DMSO	1	HSPA9	1	1	0
control	DMSO	2	HSPA9	1
control	DMSO	3	HSPA9	1
control	GTPP	1	HSPA9	1.89868	2.05891	0.44977
control	GTPP	2	HSPA9	1.71119
control	GTPP	3	HSPA9	2.56685
DNAJA2	DMSO	1	HSPA9	0.858565	0.815858	0.0791996
DNAJA2	DMSO	2	HSPA9	0.864537
DNAJA2	DMSO	3	HSPA9	0.724471
DNAJA2	GTPP	1	HSPA9	1.38032	1.42963	0.0523267	0.0737866
DNAJA2	GTPP	2	HSPA9	1.42405
DNAJA2	GTPP	3	HSPA9	1.48452
DNAJB1	DMSO	1	HSPA9	1.3333	1.11606	0.190736
DNAJB1	DMSO	2	HSPA9	0.976032
DNAJB1	DMSO	3	HSPA9	1.03886
DNAJB1	GTPP	1	HSPA9	1.92519	1.80856	0.102138	0.400367
DNAJB1	GTPP	2	HSPA9	1.76541
DNAJB1	GTPP	3	HSPA9	1.73508
control	DMSO	1	LONP1	1	1	0
control	DMSO	2	LONP1	1
control	DMSO	3	LONP1	1
control	GTPP	1	LONP1	2.15846	1.94746	0.198116
control	GTPP	2	LONP1	1.91853
control	GTPP	3	LONP1	1.76541
DNAJA2	DMSO	1	LONP1	0.90125	0.891597	0.0998131
DNAJA2	DMSO	2	LONP1	0.986233
DNAJA2	DMSO	3	LONP1	0.787308
DNAJA2	GTPP	1	LONP1	1.68179	1.7114	0.0331053	0.111505
DNAJA2	GTPP	2	LONP1	1.70527
DNAJA2	GTPP	3	LONP1	1.74715
DNAJB1	DMSO	1	LONP1	1.31951	1.25939	0.0589717
DNAJB1	DMSO	2	LONP1	1.20164
DNAJB1	DMSO	3	LONP1	1.25701
DNAJB1	GTPP	1	LONP1	2.48802	2.457	0.0537316	0.012652
DNAJB1	GTPP	2	LONP1	2.48802
DNAJB1	GTPP	3	LONP1	2.39496
