# Supplementary material for: A cytosolic surveillance mechanism activates the mitochondrial UPR
Source: Nature. 2023 Jun 7;618(7966):849–54. doi: 10.1038/s41586-023-06142-0 (PMC10284689; doi:10.1038/s41586-023-06142-0)
Supplement: Supplementary file 15 — Source Data Extended Data Fig. 5 [file 41586_2023_6142_MOESM15_ESM.xlsx]

## Sheet: Fig.5d
Treatment	Replicate	Pearson's correlation coefficient	Average	Stdev	P
DMSO	1	0.6	0.594667	0.0492172
DMSO	2	0.641
DMSO	3	0.543
GTPP	1	0.558	0.640667	0.078015	0.436443
GTPP	2	0.713
GTPP	3	0.651

## Sheet: Fig.5e
Treatment	Replicate	Mander's overlap coefficient	Coefficient	Average	Stdev	P
DMSO	1	M1	0.952	0.919667	0.0299054
DMSO	2	M1	0.914
DMSO	3	M1	0.893
GTPP	1	M1	0.887	0.930333	0.0430039	0.742104
GTPP	2	M1	0.973
GTPP	3	M1	0.931
DMSO	1	M2	0.178	0.206	0.0252389
DMSO	2	M2	0.213
DMSO	3	M2	0.227
GTPP	1	M2	0.156	0.166667	0.012897
GTPP	2	M2	0.181
GTPP	3	M2	0.163

## Sheet: Fig.5g
Treatment	Replicate	Percentage of non-viable cells	Average	Stdev	P
DMSO	1	17.48	18.3867	1.02574
DMSO	2	19.5
DMSO	3	18.18
GTPP	1	17.71	18.0067	0.422177	0.584858
GTPP	2	18.49
GTPP	3	17.82
Staurosporine	1	36.7	38.75	2.44767	0.000185285
Staurosporine	2	38.09
Staurosporine	3	41.46
