# Supplementary material for: A cytosolic surveillance mechanism activates the mitochondrial UPR
Source: Nature. 2023 Jun 7;618(7966):849–54. doi: 10.1038/s41586-023-06142-0 (PMC10284689; doi:10.1038/s41586-023-06142-0)
Supplement: Supplementary file 16 — Source Data Extended Data Fig. 6 [file 41586_2023_6142_MOESM16_ESM.xlsx]

## Sheet: Fig.6b
siRNA	Replicate	Gene	Relative transcript level to siControl	Average	Stdev	P
control	1	ATP5A1	1	1	0
control	2	ATP5A1	1
control	3	ATP5A1	1
NRF1	1	ATP5A1	0.792784	0.726364	0.0643335	0.00180891
NRF1	2	ATP5A1	0.664343
NRF1	3	ATP5A1	0.721965
control	1	COX4I1	1	1	0
control	2	COX4I1	1
control	3	COX4I1	1
NRF1	1	COX4I1	0.870551	0.779505	0.0951869	0.0159675
NRF1	2	COX4I1	0.787308
NRF1	3	COX4I1	0.680657
control	1	NDUFA4	1	1	0
control	2	NDUFA4	1
control	3	NDUFA4	1
NRF1	1	NDUFA4	0.790041	0.681642	0.094034	0.0042223
NRF1	2	NDUFA4	0.632878
NRF1	3	NDUFA4	0.622006
control	1	SDHA	1	1	0
control	2	SDHA	1
control	3	SDHA	1
NRF1	1	SDHA	0.420448	0.389921	0.0303588	4.06555e-06
NRF1	2	SDHA	0.359733
NRF1	3	SDHA	0.389582
control	1	TOMM7	1	1	0
control	2	TOMM7	1
control	3	TOMM7	1
NRF1	1	TOMM7	0.662044	0.595757	0.0582282	0.000274227
NRF1	2	TOMM7	0.572362
NRF1	3	TOMM7	0.552865

## Sheet: Fig.6c
siRNA	Treatment	Replicate	Gene	Relative transcript level to DMSO	Average	Stdev	P
control	DMSO	1	HSPD1	1	1	0
control	DMSO	2	HSPD1	1
control	DMSO	3	HSPD1	1
control	DMSO	4	HSPD1	1
control	GTPP	1	HSPD1	3.07375	3.6664	0.39705
control	GTPP	2	HSPD1	3.90413
control	GTPP	3	HSPD1	3.87716
control	GTPP	4	HSPD1	3.81055
NRF1	DMSO	1	HSPD1	1.6077	1.36671	0.247551
NRF1	DMSO	2	HSPD1	1.54221
NRF1	DMSO	3	HSPD1	1.22264
NRF1	DMSO	4	HSPD1	1.09429
NRF1	GTPP	1	HSPD1	3.22657	2.89571	0.395513	0.0332768
NRF1	GTPP	2	HSPD1	3.24901
NRF1	GTPP	3	HSPD1	2.53151
NRF1	GTPP	4	HSPD1	2.57576
control	DMSO	1	HSPE1	1	1	0
control	DMSO	2	HSPE1	1
control	DMSO	3	HSPE1	1
control	DMSO	4	HSPE1	1
control	GTPP	1	HSPE1	3.64268	3.87171	0.219965
control	GTPP	2	HSPE1	4.16986
control	GTPP	3	HSPE1	3.86375
control	GTPP	4	HSPE1	3.81055
NRF1	DMSO	1	HSPE1	1.47939	1.24913	0.257617
NRF1	DMSO	2	HSPE1	1.46409
NRF1	DMSO	3	HSPE1	1.00696
NRF1	DMSO	4	HSPE1	1.04608
NRF1	GTPP	1	HSPE1	3.36359	2.65657	0.545523	0.00613514
NRF1	GTPP	2	HSPE1	2.21146
NRF1	GTPP	3	HSPE1	2.24233
NRF1	GTPP	4	HSPE1	2.80889
control	DMSO	1	HSPA9	1	1	0
control	DMSO	2	HSPA9	1
control	DMSO	3	HSPA9	1
control	DMSO	4	HSPA9	1
control	GTPP	1	HSPA9	2.56685	2.60222	0.35927
control	GTPP	2	HSPA9	3.11666
control	GTPP	3	HSPA9	2.41999
control	GTPP	4	HSPA9	2.30537
NRF1	DMSO	1	HSPA9	1.34257	1.14621	0.234194
NRF1	DMSO	2	HSPA9	1.35191
NRF1	DMSO	3	HSPA9	0.982821
NRF1	DMSO	4	HSPA9	0.907519
NRF1	GTPP	1	HSPA9	2.09217	1.82262	0.259193	0.012525
NRF1	GTPP	2	HSPA9	1.99308
NRF1	GTPP	3	HSPA9	1.56374
NRF1	GTPP	4	HSPA9	1.64148

## Sheet: Fig.6g
Treatment	Replicate	Pearson's correlation coefficient	Average	Stdev	P
DMSO	1	0.7885	0.758333	0.0411167
DMSO	2	0.7115
DMSO	3	0.775
GTPP	1	0.677333	0.552889	0.165297	0.104941
GTPP	2	0.365333
GTPP	3	0.616

## Sheet: Fig.6h
Treatment	Replicate	Mander's overlap coefficient	Coefficient	Average	Stdev	P
DMSO	1	M1	0.89325	0.893833	0.0478777
DMSO	2	M1	0.84625
DMSO	3	M1	0.942
GTPP	1	M1	0.48	0.529778	0.064022	0.00139709
GTPP	2	M1	0.507333
GTPP	3	M1	0.602
DMSO	1	M2	0.74875	0.687306	0.0600908
DMSO	2	M2	0.6845
DMSO	3	M2	0.628667
GTPP	1	M2	0.720667	0.682267	0.0394739
GTPP	2	M2	0.684333
GTPP	3	M2	0.6418

## Sheet: Fig.6i
Treatment	Replicate	Pearson's correlation coefficient	Average	Stdev	P
DMSO	1	0.7544	0.763967	0.0214174
DMSO	2	0.749
DMSO	3	0.7885
GTPP	1	0.66825	0.624806	0.0524777	0.0131313
GTPP	2	0.5665
GTPP	3	0.639667

## Sheet: Fig.6j
Treatment	Replicate	Mander's overlap coefficient	Coefficient	Average	Stdev	P
DMSO	1	M1	0.6976	0.719589	0.0271963
DMSO	2	M1	0.711167
DMSO	3	M1	0.75
GTPP	1	M1	0.535	0.364222	0.148071	0.0149938
GTPP	2	M1	0.286
GTPP	3	M1	0.271667
DMSO	1	M2	0.7036	0.81545	0.0978536
DMSO	2	M2	0.8575
DMSO	3	M2	0.88525
GTPP	1	M2	0.76625	0.848056	0.0898681
GTPP	2	M2	0.94425
GTPP	3	M2	0.833667
