# Supplementary material for: A cytosolic surveillance mechanism activates the mitochondrial UPR
Source: Nature. 2023 Jun 7;618(7966):849–54. doi: 10.1038/s41586-023-06142-0 (PMC10284689; doi:10.1038/s41586-023-06142-0)
Supplement: Supplementary file 17 — Source Data Extended Data Fig. 7 [file 41586_2023_6142_MOESM17_ESM.xlsx]

## Sheet: Fig.7b
Cell	Treatment	Replicate	Gene	Relative transcript level to DMSO	Average	Stdev	P
WT	DMSO	1	HSPD1	0.90008	1.00351	0.0895945
WT	DMSO	2	HSPD1	1.05342
WT	DMSO	3	HSPD1	1.05704
WT	GTPP	1	HSPD1	4.14196	3.96641	0.28023
WT	GTPP	2	HSPD1	3.64323
WT	GTPP	3	HSPD1	4.11404
HSF1 KO1	DMSO	1	HSPD1	0.245742	0.268929	0.0223176
HSF1 KO1	DMSO	2	HSPD1	0.290261
HSF1 KO1	DMSO	3	HSPD1	0.270784
HSF1 KO1	GTPP	1	HSPD1	0.40637	0.399635	0.0307014	2.5658e-05
HSF1 KO1	GTPP	2	HSPD1	0.42641
HSF1 KO1	GTPP	3	HSPD1	0.366125
HSF1 KO2	DMSO	1	HSPD1	0.303578	0.360985	0.0586544
HSF1 KO2	DMSO	2	HSPD1	0.420812
HSF1 KO2	DMSO	3	HSPD1	0.358566
HSF1 KO2	GTPP	1	HSPD1	0.672082	0.599974	0.0885056	3.80675e-05
HSF1 KO2	GTPP	2	HSPD1	0.501202
HSF1 KO2	GTPP	3	HSPD1	0.626637
WT	DMSO	1	HSPE1	0.767125	1.01929	0.219476
WT	DMSO	2	HSPE1	1.12348
WT	DMSO	3	HSPE1	1.16726
WT	GTPP	1	HSPE1	3.73665	3.73311	0.232268
WT	GTPP	2	HSPE1	3.49909
WT	GTPP	3	HSPE1	3.96358
HSF1 KO1	DMSO	1	HSPE1	0.199173	0.241046	0.0384844
HSF1 KO1	DMSO	2	HSPE1	0.274867
HSF1 KO1	DMSO	3	HSPE1	0.249099
HSF1 KO1	GTPP	1	HSPE1	0.260071	0.245021	0.0132428	1.30635e-05
HSF1 KO1	GTPP	2	HSPE1	0.235154
HSF1 KO1	GTPP	3	HSPE1	0.239838
HSF1 KO2	DMSO	1	HSPE1	0.233529	0.280409	0.0664414
HSF1 KO2	DMSO	2	HSPE1	0.251254
HSF1 KO2	DMSO	3	HSPE1	0.356443
HSF1 KO2	GTPP	1	HSPE1	0.395946	0.337292	0.0610925	1.64962e-05
HSF1 KO2	GTPP	2	HSPE1	0.274023
HSF1 KO2	GTPP	3	HSPE1	0.341907
WT	DMSO	1	HSPA9	0.990513	1.00135	0.047746
WT	DMSO	2	HSPA9	0.959961
WT	DMSO	3	HSPA9	1.05359
WT	GTPP	1	HSPA9	2.90838	2.79974	0.125752
WT	GTPP	2	HSPA9	2.66199
WT	GTPP	3	HSPA9	2.82885
HSF1 KO1	DMSO	1	HSPA9	0.506983	0.539585	0.0431987
HSF1 KO1	DMSO	2	HSPA9	0.588581
HSF1 KO1	DMSO	3	HSPA9	0.523191
HSF1 KO1	GTPP	1	HSPA9	1.28436	1.20954	0.173975	0.000212694
HSF1 KO1	GTPP	2	HSPA9	1.33359
HSF1 KO1	GTPP	3	HSPA9	1.01067
HSF1 KO2	DMSO	1	HSPA9	0.66206	0.678036	0.0316717
HSF1 KO2	DMSO	2	HSPA9	0.657535
HSF1 KO2	DMSO	3	HSPA9	0.714514
HSF1 KO2	GTPP	1	HSPA9	1.94532	1.77418	0.221547	0.00222426
HSF1 KO2	GTPP	2	HSPA9	1.52394
HSF1 KO2	GTPP	3	HSPA9	1.85328

## Sheet: Fig.7c
Cell	Treatment	Replicate	Gene	Relative transcript level to DMSO	Average	Stdev	P
WT	DMSO	1	HSPA1A	1.01406	1.00018	0.0182465
WT	DMSO	2	HSPA1A	0.979514
WT	DMSO	3	HSPA1A	1.00698
WT	GTPP	1	HSPA1A	79.3584	74.1937	5.22963
WT	GTPP	2	HSPA1A	68.9015
WT	GTPP	3	HSPA1A	74.3212
HSF1 KO1	DMSO	1	HSPA1A	0.271742	0.292511	0.0189765
HSF1 KO1	DMSO	2	HSPA1A	0.308946
HSF1 KO1	DMSO	3	HSPA1A	0.296845
HSF1 KO1	GTPP	1	HSPA1A	0.383629	0.281226	0.127299	1.65431e-05
HSF1 KO1	GTPP	2	HSPA1A	0.32135
HSF1 KO1	GTPP	3	HSPA1A	0.138699
HSF1 KO2	DMSO	1	HSPA1A	0.452518	0.453021	0.0134308
HSF1 KO2	DMSO	2	HSPA1A	0.439848
HSF1 KO2	DMSO	3	HSPA1A	0.466696
HSF1 KO2	GTPP	1	HSPA1A	0.463572	0.457216	0.0710839	1.66872e-05
HSF1 KO2	GTPP	2	HSPA1A	0.383168
HSF1 KO2	GTPP	3	HSPA1A	0.524909

## Sheet: Fig.7h
Treatment	Replicate	Fraction	Normalised signal	Ratio HSF1 (N/C) normalised to control DMSO	P
DMSO	1	cytosolic	20.6792
DMSO	1	nuclear	1.08824	1
DMSO	2	cytosolic	10.6116
DMSO	2	nuclear	1.275	1
DMSO	3	cytosolic	1.27065
DMSO	3	nuclear	10.9325	1
GTPP	1	cytosolic	15.104
GTPP	1	nuclear	9.90196	12.4578
GTPP	2	cytosolic	6.41703
GTPP	2	nuclear	8.2963	10.7602
GTPP	3	cytosolic	0.829987
GTPP	3	nuclear	66.3636	9.29321
Cycloheximide	1	cytosolic	21.2058
Cycloheximide	1	nuclear	0.215596	0.193195
Cycloheximide	2	cytosolic	9.27581
Cycloheximide	2	nuclear	0.128481	0.115281
Cycloheximide	3	cytosolic	1.20779
Cycloheximide	3	nuclear	7.82998	0.753486
GTPP + Cycloheximide	1	cytosolic	22.5513		0.0174809
GTPP + Cycloheximide	1	nuclear	3.33333	2.80878
GTPP + Cycloheximide	2	cytosolic	10.1305
GTPP + Cycloheximide	2	nuclear	2.53623	2.08366
GTPP + Cycloheximide	3	cytosolic	0.869001
GTPP + Cycloheximide	3	nuclear	51.8519	6.93507

## Sheet: Fig.7j
siRNA	Treatment	Replicate	Fraction	Normalised signal	Ratio HSF1 (N/C) normalised to control DMSO	P
control	DMSO	1	cytosolic	28.4884
control	DMSO	1	nuclear	3.34347	0.787588
control	DMSO	2	cytosolic	68.0272
control	DMSO	2	nuclear	12.1457	1.19815
control	DMSO	3	cytosolic	106.536
control	DMSO	3	nuclear	16.1017	1.01425
control	GTPP	1	cytosolic	19.6319
control	GTPP	1	nuclear	7.89474	2.69864
control	GTPP	2	cytosolic	53.2934
control	GTPP	2	nuclear	30.7971	3.87799
control	GTPP	3	cytosolic	53.7037
control	GTPP	3	nuclear	36.2903	4.53478
NRF1	DMSO	1	cytosolic	51.2821
NRF1	DMSO	1	nuclear	2.15385	0.281851
NRF1	DMSO	2	cytosolic	33.871
NRF1	DMSO	2	nuclear	2.44898	0.485208
NRF1	DMSO	3	cytosolic	137.267
NRF1	DMSO	3	nuclear	10.2837	0.50275
NRF1	GTPP	1	cytosolic	29.4444		0.0415875
NRF1	GTPP	1	nuclear	6.66667	1.51941
NRF1	GTPP	2	cytosolic	31.0127
NRF1	GTPP	2	nuclear	6.80851	1.47327
NRF1	GTPP	3	cytosolic	87.7863
NRF1	GTPP	3	nuclear	32.7014	2.49983

## Sheet: Fig.7l
Treatment	Replicate	Protein	Intensity (a.u.)	Intensity normalised to HSF1-FLAG	Average	Stdev	P
DMSO	1	HSF1-FLAG	1990
DMSO	2	HSF1-FLAG	1180
DMSO	3	HSF1-FLAG	3460
GTPP	1	HSF1-FLAG	2800
GTPP	2	HSF1-FLAG	2440
GTPP	3	HSF1-FLAG	1800
DMSO	1	HSP70	108	100	100	0
DMSO	2	HSP70	33.8	100
DMSO	3	HSP70	174	100
GTPP	1	HSP70	59.9	52.7793	53.9881	12.098	0.00275002
GTPP	2	HSP70	71.8	42.5398
GTPP	3	HSP70	35.3	66.645
