# Supplementary material for: A cytosolic surveillance mechanism activates the mitochondrial UPR
Source: Nature. 2023 Jun 7;618(7966):849–54. doi: 10.1038/s41586-023-06142-0 (PMC10284689; doi:10.1038/s41586-023-06142-0)
Supplement: Supplementary file 18 — Source Data Extended Data Fig. 8 [file 41586_2023_6142_MOESM18_ESM.xlsx]

## Sheet: Fig.8a
Treatments	Replicate	Gene	Relative transcript level to siControl DMSO	Average	Stdev	P
siControl, DMSO	1	ATF5	1	1
siControl, DMSO	2	ATF5	1
siControl, DMSO	3	ATF5	1
siATF5_1, DMSO	1	ATF5	0.222211	0.236746	0.0127012	5.10904e-08
siATF5_1, DMSO	2	ATF5	0.242322
siATF5_1, DMSO	3	ATF5	0.245705
siATF5_2, DMSO	1	ATF5	0.130761	0.142181	0.0100516	1.25641e-08
siATF5_2, DMSO	2	ATF5	0.149685
siATF5_2, DMSO	3	ATF5	0.146097

## Sheet: Fig.8b
Treatments	Replicate	Gene	Relative transcript level to siControl DMSO	Average	Stdev	P
siControl, DMSO	1	HSPD1	1	1	0
siControl, DMSO	2	HSPD1	1
siControl, DMSO	3	HSPD1	1
siControl, GTPP	1	HSPD1	4.14106	3.61943	0.458035
siControl, GTPP	2	HSPD1	3.28297
siControl, GTPP	3	HSPD1	3.43426
siATF5_1, DMSO	1	HSPD1	1.06807	1.00567	0.0986583
siATF5_1, DMSO	2	HSPD1	0.891929
siATF5_1, DMSO	3	HSPD1	1.05702
siATF5_1, GTPP	1	HSPD1	3.91768	3.46707	0.500629	0.717165
siATF5_1, GTPP	2	HSPD1	3.55537
siATF5_1, GTPP	3	HSPD1	2.92817
siATF5_2, DMSO	1	HSPD1	1.41912	1.30383	0.100055
siATF5_2, DMSO	2	HSPD1	1.23971
siATF5_2, DMSO	3	HSPD1	1.25266
siATF5_2, GTPP	1	HSPD1	2.95878	2.93523	0.0499423	0.0618451
siATF5_2, GTPP	2	HSPD1	2.96905
siATF5_2, GTPP	3	HSPD1	2.87787
siControl, DMSO	1	HSPE1	1	1	0
siControl, DMSO	2	HSPE1	1
siControl, DMSO	3	HSPE1	1
siControl, GTPP	1	HSPE1	3.73213	3.65994	0.0652986
siControl, GTPP	2	HSPE1	3.64268
siControl, GTPP	3	HSPE1	3.605
siATF5_1, DMSO	1	HSPE1	0.840896	0.903737	0.0625224
siATF5_1, DMSO	2	HSPE1	0.904379
siATF5_1, DMSO	3	HSPE1	0.965936
siATF5_1, GTPP	1	HSPE1	3.55537	3.67918	0.173244	0.86591
siATF5_1, GTPP	2	HSPE1	3.87716
siATF5_1, GTPP	3	HSPE1	3.605
siATF5_2, DMSO	1	HSPE1	1.46917	1.43153	0.103056
siATF5_2, DMSO	2	HSPE1	1.51047
siATF5_2, DMSO	3	HSPE1	1.31494
siATF5_2, GTPP	1	HSPE1	3.65533	3.76331	0.0991944	0.206122
siATF5_2, GTPP	2	HSPE1	3.78423
siATF5_2, GTPP	3	HSPE1	3.85038
siControl, DMSO	1	HSPA9	1	1	0
siControl, DMSO	2	HSPA9	1
siControl, DMSO	3	HSPA9	1
siControl, GTPP	1	HSPA9	2.56685	2.5524	0.0500981
siControl, GTPP	2	HSPA9	2.59368
siControl, GTPP	3	HSPA9	2.49666
siATF5_1, DMSO	1	HSPA9	1.06807	1.08356	0.0436938
siATF5_1, DMSO	2	HSPA9	1.04972
siATF5_1, DMSO	3	HSPA9	1.13288
siATF5_1, GTPP	1	HSPA9	2.52275	2.48114	0.274126	0.680739
siATF5_1, GTPP	2	HSPA9	2.73208
siATF5_1, GTPP	3	HSPA9	2.18859
siATF5_2, DMSO	1	HSPA9	1.46409	1.41509	0.060667
siATF5_2, DMSO	2	HSPA9	1.43396
siATF5_2, DMSO	3	HSPA9	1.34723
siATF5_2, GTPP	1	HSPA9	2.32947	2.33284	0.068814	0.0110936
siATF5_2, GTPP	2	HSPA9	2.40327
siATF5_2, GTPP	3	HSPA9	2.26577
siControl, DMSO	1	LONP1	1	1	0
siControl, DMSO	2	LONP1	1
siControl, DMSO	3	LONP1	1
siControl, GTPP	1	LONP1	2.03496	2.39752	0.337961
siControl, GTPP	2	LONP1	2.45377
siControl, GTPP	3	LONP1	2.70382
siATF5_1, DMSO	1	LONP1	0.721965	1.00546	0.247828
siATF5_1, DMSO	2	LONP1	1.11342
siATF5_1, DMSO	3	LONP1	1.18099
siATF5_1, GTPP	1	LONP1	2.02792	2.50747	0.421397	0.742208
siATF5_1, GTPP	2	LONP1	2.67586
siATF5_1, GTPP	3	LONP1	2.81864
siATF5_2, DMSO	1	LONP1	1.08298	1.29855	0.200477
siATF5_2, DMSO	2	LONP1	1.3333
siATF5_2, DMSO	3	LONP1	1.47939
siATF5_2, GTPP	1	LONP1	1.98618	2.38383	0.362069	0.964119
siATF5_2, GTPP	2	LONP1	2.69447
siATF5_2, GTPP	3	LONP1	2.47084

## Sheet: Fig.8d
Treatments	Replicate	Gene	Relative transcript level to WT DMSO	Average	Stdev	P
WT, DMSO	1	ATF5	0.972748	1.0003	0.0260824
WT, DMSO	2	ATF5	1.02461
WT, DMSO	3	ATF5	1.00353
ATF5KO_1, DMSO	1	ATF5	0.605611	0.587786	0.0221309	3.10447e-05
ATF5KO_1, DMSO	2	ATF5	0.563016
ATF5KO_1, DMSO	3	ATF5	0.594732
ATF5KO_2, DMSO	1	ATF5	0.494903	0.468932	0.0282704	1.8094e-05
ATF5KO_2, DMSO	2	ATF5	0.473074
ATF5KO_2, DMSO	3	ATF5	0.438819

## Sheet: Fig.8e
Treatments	Replicate	Gene	Relative transcript level to WT DMSO	Average	Stdev	P
WT, DMSO	1	HSPD1	0.927963	1.01041	0.0746709
WT, DMSO	2	HSPD1	1.07349
WT, DMSO	3	HSPD1	1.02976
WT, GTPP	1	HSPD1	2.78572	3.15932	0.541396
WT, GTPP	2	HSPD1	2.91205
WT, GTPP	3	HSPD1	3.7802
ATF5KO_1, DMSO	1	HSPD1	0.672415	0.76124	0.153737
ATF5KO_1, DMSO	2	HSPD1	0.672545
ATF5KO_1, DMSO	3	HSPD1	0.938761
ATF5KO_1, GTPP	1	HSPD1	2.47678	2.60702	0.194041	0.171577
ATF5KO_1, GTPP	2	HSPD1	2.51425
ATF5KO_1, GTPP	3	HSPD1	2.83003
ATF5KO_2, DMSO	1	HSPD1	1.01576	1.04576	0.082656
ATF5KO_2, DMSO	2	HSPD1	1.13922
ATF5KO_2, DMSO	3	HSPD1	0.982287
ATF5KO_2, GTPP	1	HSPD1	3.94527	4.2825	0.609323	0.0754378
ATF5KO_2, GTPP	2	HSPD1	4.98588
ATF5KO_2, GTPP	3	HSPD1	3.91633
WT, DMSO	1	HSPE1	0.912798	1.00252	0.0811068
WT, DMSO	2	HSPE1	1.02412
WT, DMSO	3	HSPE1	1.07064
WT, GTPP	1	HSPE1	3.14652	2.60296	0.5076
WT, GTPP	2	HSPE1	2.52107
WT, GTPP	3	HSPE1	2.14128
ATF5KO_1, DMSO	1	HSPE1	0.626244	0.669317	0.105756
ATF5KO_1, DMSO	2	HSPE1	0.591894
ATF5KO_1, DMSO	3	HSPE1	0.789812
ATF5KO_1, GTPP	1	HSPE1	1.89659	1.72628	0.24623	0.0545752
ATF5KO_1, GTPP	2	HSPE1	1.44396
ATF5KO_1, GTPP	3	HSPE1	1.83829
ATF5KO_2, DMSO	1	HSPE1	0.903775	0.88522	0.117323
ATF5KO_2, DMSO	2	HSPE1	0.99216
ATF5KO_2, DMSO	3	HSPE1	0.759725
ATF5KO_2, GTPP	1	HSPE1	2.35931	3.13874	0.792545	0.379941
ATF5KO_2, GTPP	2	HSPE1	3.94378
ATF5KO_2, GTPP	3	HSPE1	3.11313
WT, DMSO	1	HSPA9	0.888715	1.00427	0.100348
WT, DMSO	2	HSPA9	1.06946
WT, DMSO	3	HSPA9	1.05464
WT, GTPP	1	HSPA9	2.38322	2.3153	0.0636197
WT, GTPP	2	HSPA9	2.2571
WT, GTPP	3	HSPA9	2.30558
ATF5KO_1, DMSO	1	HSPA9	1.61763	1.65361	0.0639281
ATF5KO_1, DMSO	2	HSPA9	1.61577
ATF5KO_1, DMSO	3	HSPA9	1.72742
ATF5KO_1, GTPP	1	HSPA9	4.6011	4.59739	0.167286	2.48794e-05
ATF5KO_1, GTPP	2	HSPA9	4.42827
ATF5KO_1, GTPP	3	HSPA9	4.76278
ATF5KO_2, DMSO	1	HSPA9	1.10507	1.01547	0.0787734
ATF5KO_2, DMSO	2	HSPA9	0.984246
ATF5KO_2, DMSO	3	HSPA9	0.957102
ATF5KO_2, GTPP	1	HSPA9	2.83279	2.90332	0.175842	0.00551947
ATF5KO_2, GTPP	2	HSPA9	3.10347
ATF5KO_2, GTPP	3	HSPA9	2.77369
WT, DMSO	1	LONP1	0.946078	1.0012	0.0477692
WT, DMSO	2	LONP1	1.02703
WT, DMSO	3	LONP1	1.0305
WT, GTPP	1	LONP1	2.33521	2.37662	0.0965365
WT, GTPP	2	LONP1	2.48696
WT, GTPP	3	LONP1	2.30771
ATF5KO_1, DMSO	1	LONP1	0.82886	0.812441	0.0342647
ATF5KO_1, DMSO	2	LONP1	0.773056
ATF5KO_1, DMSO	3	LONP1	0.835406
ATF5KO_1, GTPP	1	LONP1	1.95775	1.93487	0.0715903	0.00312138
ATF5KO_1, GTPP	2	LONP1	1.85464
ATF5KO_1, GTPP	3	LONP1	1.99223
ATF5KO_2, DMSO	1	LONP1	1.01281	1.01937	0.0377646
ATF5KO_2, DMSO	2	LONP1	1.05998
ATF5KO_2, DMSO	3	LONP1	0.985307
ATF5KO_2, GTPP	1	LONP1	2.96831	2.91045	0.0904224	0.00220347
ATF5KO_2, GTPP	2	LONP1	2.9568
ATF5KO_2, GTPP	3	LONP1	2.80625

## Sheet: Fig.8f
Time (h)	Replicate	Gene	Relative transcript level to DMSO	Average	Stdev
0	1	HSPD1	0.985856	1.00166	0.0388822
0	2	HSPD1	1.01816
0	3	HSPD1	1.04611
0	4	HSPD1	0.956519
1	1	HSPD1	1.13903	0.994981	0.122058
1	2	HSPD1	1.04503
1	3	HSPD1	0.861877
1	4	HSPD1	0.93398
2	1	HSPD1	1.30851	1.15485	0.198069
2	2	HSPD1	0.872317
2	3	HSPD1	1.16474
2	4	HSPD1	1.27384
3	1	HSPD1	1.80026	1.52024	0.199401
3	2	HSPD1	1.48754
3	3	HSPD1	1.32867
3	4	HSPD1	1.46452
4	1	HSPD1	2.80418	2.33972	0.704095
4	2	HSPD1	3.07916
4	3	HSPD1	1.74345
4	4	HSPD1	1.73208
5	1	HSPD1	4.19162	3.26544	1.00368
5	2	HSPD1	4.03503
5	3	HSPD1	2.67664
5	4	HSPD1	2.15847
6	1	HSPD1	4.65266	4.32291	0.491477
6	2	HSPD1	4.5565
6	3	HSPD1	3.59253
6	4	HSPD1	4.48994
0	1	ATF5	1	1	0
0	2	ATF5	1
0	3	ATF5	1
0	4	ATF5	1
1	1	ATF5	1.35896	1.12657	0.193096
1	2	ATF5	1.21209
1	3	ATF5	0.965936
1	4	ATF5	0.96929
2	1	ATF5	0.952638	0.888488	0.0885688
2	2	ATF5	0.949342
2	3	ATF5	0.888843
2	4	ATF5	0.76313
3	1	ATF5	0.986233	0.942693	0.0987346
3	2	ATF5	1.04608
3	3	ATF5	0.815072
3	4	ATF5	0.923382
4	1	ATF5	1.28343	1.36826	0.129253
4	2	ATF5	1.23542
4	3	ATF5	1.50525
4	4	ATF5	1.44894
5	1	ATF5	1.22901	1.46457	0.237201
5	2	ATF5	1.3036
5	3	ATF5	1.72907
5	4	ATF5	1.5966
6	1	ATF5	1.82134	1.78129	0.0492582
6	2	ATF5	1.71119
6	3	ATF5	1.78386
6	4	ATF5	1.80876
