# Supplementary material for: A cytosolic surveillance mechanism activates the mitochondrial UPR
Source: Nature. 2023 Jun 7;618(7966):849–54. doi: 10.1038/s41586-023-06142-0 (PMC10284689; doi:10.1038/s41586-023-06142-0)
Supplement: Supplementary file 19 — Source Data Extended Data Fig. 9 [file 41586_2023_6142_MOESM19_ESM.xlsx]

## Sheet: Fig.9b
Cell	Time (h)	Replicate	Gene	Relative transcript level to DMSO	Average	Stdev
pCDNA	8	1	HSPD1	0.955116	1.0038	0.0688544
pCDNA	8	2	HSPD1	1.05249
Abeta	8	1	HSPD1	0.887294	0.935984	0.068857
Abeta	8	2	HSPD1	0.984673
pCDNA	24	1	HSPD1	0.97078	1.00184	0.0439236
pCDNA	24	2	HSPD1	1.0329
Abeta	24	1	HSPD1	1.56171	1.63362	0.101694
Abeta	24	2	HSPD1	1.70553
pCDNA	32	1	HSPD1	0.968594	1.00313	0.0488449
pCDNA	32	2	HSPD1	1.03767
Abeta	32	1	HSPD1	1.42172	1.59246	0.241455
Abeta	32	2	HSPD1	1.76319
pCDNA	8	1	HSPE1	0.904727	1.00528	0.142206
pCDNA	8	2	HSPE1	1.10584
Abeta	8	1	HSPE1	1.02495	1.09305	0.0963075
Abeta	8	2	HSPE1	1.16115
pCDNA	24	1	HSPE1	0.914759	1.00456	0.126992
pCDNA	24	2	HSPE1	1.09435
Abeta	24	1	HSPE1	1.53877	1.54317	0.0062221
Abeta	24	2	HSPE1	1.54757
pCDNA	32	1	HSPE1	0.949393	1.00141	0.0735565
pCDNA	32	2	HSPE1	1.05342
Abeta	32	1	HSPE1	1.23304	1.16185	0.100668
Abeta	32	2	HSPE1	1.09067
pCDNA	8	1	HSPA9	0.976924	1.00164	0.0349557
pCDNA	8	2	HSPA9	1.02636
Abeta	8	1	HSPA9	1.02013	1.0489	0.0406861
Abeta	8	2	HSPA9	1.07766
pCDNA	24	1	HSPA9	1.01249	1.00236	0.014326
pCDNA	24	2	HSPA9	0.992231
Abeta	24	1	HSPA9	1.47398	1.42364	0.071197
Abeta	24	2	HSPA9	1.37329
pCDNA	32	1	HSPA9	0.948518	1.00188	0.0754673
pCDNA	32	2	HSPA9	1.05524
Abeta	32	1	HSPA9	1.50287	1.44764	0.0781085
Abeta	32	2	HSPA9	1.3924
pCDNA	8	1	LONP1	0.902815	1.00622	0.14624
pCDNA	8	2	LONP1	1.10963
Abeta	8	1	LONP1	0.871183	0.917178	0.0650463
Abeta	8	2	LONP1	0.963173
pCDNA	24	1	LONP1	0.99848	1.00128	0.00395588
pCDNA	24	2	LONP1	1.00407
Abeta	24	1	LONP1	1.54765	1.55845	0.0152766
Abeta	24	2	LONP1	1.56925
pCDNA	32	1	LONP1	0.954863	1.00229	0.0670727
pCDNA	32	2	LONP1	1.04972
Abeta	32	1	LONP1	1.62736	1.57034	0.0806398
Abeta	32	2	LONP1	1.51332

## Sheet: Fig.9c
Treatments	Replicate	Mander's overlap coefficient	Average	Stdev	P
WT, DMSO	1	0.653	0.710333	0.0481116
WT, DMSO	2	0.762667
WT, DMSO	3	0.665667
WT, DMSO	4	0.733667
WT, DMSO	5	0.736667
WT, 7.5 µM GTPP	1	0.713	0.738333	0.0321395
WT, 7.5 µM GTPP	2	0.787
WT, 7.5 µM GTPP	3	0.709333
WT, 7.5 µM GTPP	4	0.729667
WT, 7.5 µM GTPP	5	0.752667
WT, 10 µM GTPP	1	0.670333	0.678267	0.0330441
WT, 10 µM GTPP	2	0.673667
WT, 10 µM GTPP	3	0.629333
WT, 10 µM GTPP	4	0.709
WT, 10 µM GTPP	5	0.709
HSF1 KO, DMSO	1	0.688	0.695067	0.0351057	0.582272
HSF1 KO, DMSO	2	0.746667
HSF1 KO, DMSO	3	0.662
HSF1 KO, DMSO	4	0.712333
HSF1 KO, DMSO	5	0.666333
HSF1 KO, 7.5 µM GTPP	1	0.604667	0.630733	0.0331808	0.000813958
HSF1 KO, 7.5 µM GTPP	2	0.663667
HSF1 KO, 7.5 µM GTPP	3	0.587333
HSF1 KO, 7.5 µM GTPP	4	0.655667
HSF1 KO, 7.5 µM GTPP	5	0.642333
HSF1 KO, 10 µM GTPP	1	0.568667	0.579133	0.0699157	0.0209416
HSF1 KO, 10 µM GTPP	2	0.478333
HSF1 KO, 10 µM GTPP	3	0.654667
HSF1 KO, 10 µM GTPP	4	0.558667
HSF1 KO, 10 µM GTPP	5	0.635333

## Sheet: Fig.9f
Treatments	Replicate	Cell viability compared to DMSO	Average	Stdev	P
WT, GTPP	1	36.1995	35.4142	1.90927
WT, GTPP	2	31.8806
WT, GTPP	3	36.1209
WT, GTPP	4	36.7491
WT, GTPP	5	36.9062
WT, GTPP	6	34.629
WT, Staurosporine	1	39.4189	40.1911	0.978768
WT, Staurosporine	2	39.8115
WT, Staurosporine	3	41.3035
WT, Staurosporine	4	41.4605
WT, Staurosporine	5	39.1048
WT, Staurosporine	6	40.0471
HSF1 KO, GTPP	1	29.8361	28.429	1.44636	3.1293e-05
HSF1 KO, GTPP	2	26.7213
HSF1 KO, GTPP	3	27.8689
HSF1 KO, GTPP	4	27.459
HSF1 KO, GTPP	5	28.1967
HSF1 KO, GTPP	6	30.4918
HSF1 KO, Staurosporine	1	57.2951	51.2022	3.3475	1.58242e-05
HSF1 KO, Staurosporine	2	51.4754
HSF1 KO, Staurosporine	3	50.9836
HSF1 KO, Staurosporine	4	50.3279
HSF1 KO, Staurosporine	5	47.1311
HSF1 KO, Staurosporine	6	50
