# Supplementary material for: A cytosolic surveillance mechanism activates the mitochondrial UPR
Source: Nature. 2023 Jun 7;618(7966):849–54. doi: 10.1038/s41586-023-06142-0 (PMC10284689; doi:10.1038/s41586-023-06142-0)
Supplement: Supplementary file 20 — Source Data Extended Data Fig. 10 [file 41586_2023_6142_MOESM20_ESM.xlsx]

## Sheet: Fig.10a
Treatments	Replicate	Median signal (a.u.)	Average	Stdev
DMSO	1	114	121	6.55744
DMSO	2	122
DMSO	3	127
Antimycin A	1	333	297.333	33.7095
Antimycin A	2	293
Antimycin A	3	266
Oligomycin A	1	207	205.667	3.21455
Oligomycin A	2	202
Oligomycin A	3	208
AntimycinA+Oligomycin A	1	259	314.667	73.5142
AntimycinA+Oligomycin A	2	287
AntimycinA+Oligomycin A	3	398

## Sheet: Fig.10d
Treatments	Replicate	Pearson's correlation coefficient	Average	Stdev	P
DMSO	1	0.7885	0.758333	0.0411167
DMSO	2	0.7115
DMSO	3	0.775
GTPP	1	0.677333	0.552889	0.165297	0.104941
GTPP	2	0.365333
GTPP	3	0.616
AntimycinA	1	0.665	0.67	0.00707107
AntimycinA	2	0.675
OligomycinA	1	0.7402	0.681467	0.057079
OligomycinA	2	0.6262
OligomycinA	3	0.678
AntimycinA+OligomycinA	1	0.5824	0.605333	0.0198619	0.00438497
AntimycinA+OligomycinA	2	0.617
AntimycinA+OligomycinA	3	0.6166

## Sheet: Fig.10e
Treatments	Replicate	Mander's overlap coefficient	Coefficient	Average	Stdev	P
DMSO	1	1	0.89325	0.893833	0.0478777
DMSO	2	1	0.84625
DMSO	3	1	0.942
GTPP	1	1	0.48	0.529778	0.064022	0.00139709
GTPP	2	1	0.507333
GTPP	3	1	0.602
AntimycinA	1	1	0.8486	0.7954	0.0752362
AntimycinA	2	1	0.7422
OligomycinA	1	1	0.7876	0.815867	0.0603845
OligomycinA	2	1	0.8852
OligomycinA	3	1	0.7748
AntimycinA+OligomycinA	1	1	0.5584	0.540533	0.0181045	0.000280518
AntimycinA+OligomycinA	2	1	0.5222
AntimycinA+OligomycinA	3	1	0.541
DMSO	1	2	0.74875	0.687306	0.0600908
DMSO	2	2	0.6845
DMSO	3	2	0.628667
GTPP	1	2	0.720667	0.682267	0.0394739
GTPP	2	2	0.684333
GTPP	3	2	0.6418
AntimycinA	1	2	0.597	0.6002	0.00452548
AntimycinA	2	2	0.6034
OligomycinA	1	2	0.753	0.669933	0.0898304
OligomycinA	2	2	0.5746
OligomycinA	3	2	0.6822
AntimycinA+OligomycinA	1	2	0.821	0.817333	0.0468078
AntimycinA+OligomycinA	2	2	0.7688
AntimycinA+OligomycinA	3	2	0.8622

## Sheet: Fig.10g
Treatments	Replicate	Pearson's correlation coefficient	Average	Stdev	P
DMSO	1	0.7544	0.763967	0.0214174
DMSO	2	0.749
DMSO	3	0.7885
GTPP	1	0.66825	0.624806	0.0524777	0.0131313
GTPP	2	0.5665
GTPP	3	0.639667
AntimycinA	1	0.7092	0.8035	0.00579828
AntimycinA	2	0.701
OligomycinA	1	0.7166	0.745733	0.0262651
OligomycinA	2	0.7676
OligomycinA	3	0.753
AntimycinA+OligomycinA	1	0.6144	0.586733	0.0262407	0.000821507
AntimycinA+OligomycinA	2	0.5836
AntimycinA+OligomycinA	3	0.5622

## Sheet: Fig.10h
Treatments	Replicate	Mander's overlap coefficient	Coefficient	Average	Stdev	P
DMSO	1	1	0.6976	0.719589	0.0271963
DMSO	2	1	0.711167
DMSO	3	1	0.75
GTPP	1	1	0.535	0.364222	0.148071	0.0149938
GTPP	2	1	0.286
GTPP	3	1	0.271667
AntimycinA	1	1	0.8698	0.8035	0.0937624
AntimycinA	2	1	0.7372
OligomycinA	1	1	0.6416	0.676667	0.0304482
OligomycinA	2	1	0.692
OligomycinA	3	1	0.6964
AntimycinA+OligomycinA	1	1	0.3524	0.368467	0.0144504	3.879e-05
AntimycinA+OligomycinA	2	1	0.3726
AntimycinA+OligomycinA	3	1	0.3804
DMSO	1	2	0.7036	0.81545	0.0978536
DMSO	2	2	0.8575
DMSO	3	2	0.88525
GTPP	1	2	0.76625	0.848056	0.0898681
GTPP	2	2	0.94425
GTPP	3	2	0.833667
AntimycinA	1	2	0.569	0.5836	0.0206475
AntimycinA	2	2	0.5982
OligomycinA	1	2	0.828	0.845933	0.0238498
OligomycinA	2	2	0.8368
OligomycinA	3	2	0.873
AntimycinA+OligomycinA	1	2	0.9022	0.8706	0.0483007
AntimycinA+OligomycinA	2	2	0.815
AntimycinA+OligomycinA	3	2	0.8946

## Sheet: Fig.10j
Treatment	Replicate	Relative signal to DMSO	Average	Stdev	P
DMSO	1	1094	1053.67	37.4477
DMSO	2	1047
DMSO	3	1020
CCCP	1	1233	1222.67	12.3423
CCCP	2	1209
CCCP	3	1226
DFP	1	980	970.333	11.2398
DFP	2	973
DFP	3	958
Menadione	1	1665	1687.33	92.5437	0.000389029
Menadione	2	1789
Menadione	3	1608
untreated	1	1037	1039	37.0405
untreated	2	1003
untreated	3	1077
hypoxia	1	1382	1354	27.5136
hypoxia	2	1327
hypoxia	3	1353

## Sheet: Fig.10l
Treatment	Replicate	Gene	Relative transcript level to DMSO	Average	Stdev	P
DMSO	1	HSPD1	1	1	0
DMSO	2	HSPD1	1
DMSO	3	HSPD1	1
CCCP	1	HSPD1	1.18921	1.06774	0.105711	0.329253
CCCP	2	HSPD1	0.99654
CCCP	3	HSPD1	1.01748
DFP	1	HSPD1	1.03886	0.959257	0.079605	0.425441
DFP	2	HSPD1	0.959264
DFP	3	HSPD1	0.879649
Menadione	1	HSPD1	0.922366	0.9339	0.0248847	0.0100252
Menadione	2	HSPD1	0.916875
Menadione	3	HSPD1	0.962459
untreated	1	HSPD1	1	1	0
untreated	2	HSPD1	1
untreated	3	HSPD1	1
hypoxia	1	HSPD1	0.755236	0.847038	0.127873	0.107001
hypoxia	2	HSPD1	0.792784
hypoxia	3	HSPD1	0.993092
DMSO	1	HSPE1	1	1	0
DMSO	2	HSPE1	1
DMSO	3	HSPE1	1
CCCP	1	HSPE1	0.955945	0.87308	0.106746	0.108527
CCCP	2	HSPE1	0.752623
CCCP	3	HSPE1	0.91067
DFP	1	HSPE1	0.989657	1.0105	0.169251	0.919607
DFP	2	HSPE1	0.852635
DFP	3	HSPE1	1.18921
Menadione	1	HSPE1	0.639527	0.684022	0.0602928	0.000816573
Menadione	2	HSPE1	0.659897
Menadione	3	HSPE1	0.752641
untreated	1	HSPE1	1	1	0
untreated	2	HSPE1	1
untreated	3	HSPE1	1
hypoxia	1	HSPE1	0.632878	0.693199	0.131296	0.0155102
hypoxia	2	HSPE1	0.602904
hypoxia	3	HSPE1	0.843816
